# Supplementary material for: A putative prognostic model for lung adenocarcinoma based on crotonylation-related genes by bioinformatics and experimental verification
Source: Front Cell Dev Biol. 2026 Feb 17;14:1639773. doi: 10.3389/fcell.2026.1639773 (PMC12953391; doi:10.3389/fcell.2026.1639773)
Supplement: Supplementary file 1 [file Table2.xlsx]

## Sheet: Sheet1
Supplementary table 2. Primer sequences
RT-qPCR
FAM83A	forward	ATCCAGCGCCACTGTGTACTTC
	reverse	CCGTGAACACATCCATCAGGATG
GJB2	forward	ATCTGGCTCACCGTCCTCTTCA
	reverse	TCGTAGCACACGTTCTTGCAGC
CLEC3B	forward	AGCTCAAGAGCCGTCTGGACAC
	reverse	GGAAGGTCTTCGTCTGGGTGAA
IGSF10	forward	CTCAGATGCCTTTCTTCCCTGTG
	reverse	GAGAACCTGGACCCTGCTATTC
ACTB	forward	CACCATTGGCAATGAGCGGTTC
	reverse	AGGTCTTTGCGGATGTCCACGT
Chip-qPCR
PKM-Promoter	forward	AAGCGAATGAAGGCCTGTGA
	reverse	AGCGGCAGTAGGGAGAACTA
LDHA-Promoter	forward	CTATGCTGCCCAGGCTAGTC
	reverse	GCCTCACAAAGAGCTGGGAT
HBB-Promoter	forward	CCTTTTCCCCTCCTACCCCT
	reverse	TCTCTTCCTGCGTCTCCAGA
ACTB-Promoter	forward	TGTGATTCCCGGAGCAGAAC
	reverse	CTAGGGAGAGACCTGGGCTT
