# Supplementary material for: A putative prognostic model for lung adenocarcinoma based on crotonylation-related genes by bioinformatics and experimental verification
Source: Front Cell Dev Biol. 2026 Feb 17;14:1639773. doi: 10.3389/fcell.2026.1639773 (PMC12953391; doi:10.3389/fcell.2026.1639773)
Supplement: Supplementary file 2 [file Table3.xlsx]

## Sheet: Supplementary Table S3
Supplementary table 3. DEGs of TCGA-LUAD data
ID	logFC	AveExpr	t	P.Value	adj.P.Val	B
CST1	6.2479	1.05809	10.9273	2.16e-25	2.48e-24	46.818
FAM83A	6.18807	5.35794	10.4448	1.66e-23	1.68e-22	42.477
PITX2	5.70484	-0.275385	11.2849	7.99e-27	1.02e-25	50.0768
FAM83A.AS1	5.4467	0.204867	16.0226	4.6e-48	1.65e-46	98.4707
PRAME	5.33925	0.457211	8.10932	3.07e-15	1.7e-14	23.7937
MMP13	5.30063	1.78599	9.3125	2.6e-19	1.97e-18	33.007
AFAP1.AS1	5.29836	4.04846	6.79275	2.75e-11	1.08e-10	14.8235
CYP24A1	5.25501	3.59309	7.05287	5.04e-12	2.12e-11	16.502
COL11A1	5.17611	3.51385	7.48504	2.69e-13	1.27e-12	19.3689
MMP11	4.9504	4.71911	9.73268	7.89e-21	6.64e-20	36.3657
SYT12	4.79025	2.69375	8.80826	1.49e-17	9.86e-17	29.0107
LOC117779438	4.77786	1.20393	9.73965	7.44e-21	6.27e-20	36.5107
SPINK1	4.73302	3.8693	5.54692	4.43e-08	1.28e-07	7.62058
HTR3A	4.71746	0.503799	10.8187	5.8e-25	6.49e-24	45.8446
ABCA12	4.68814	1.95748	10.6606	2.42e-24	2.59e-23	44.4287
COL10A1	4.66853	4.58032	10.5191	8.57e-24	8.83e-23	43.1034
SPP1	4.63858	7.56367	12.2052	1.23e-30	2e-29	58.479
FEZF1.AS1	4.63308	0.631854	10.313	5.31e-23	5.21e-22	41.3876
TMPRSS11E	4.61451	0.662616	8.50544	1.56e-16	9.53e-16	26.7198
TRPM8	4.59998	-0.168827	10.3819	2.89e-23	2.88e-22	41.9886
B3GNT6	4.5868	1.11548	8.01168	6.29e-15	3.39e-14	23.0852
CRABP2	4.586	5.62624	8.19256	1.66e-15	9.36e-15	24.1972
ATP10B	4.58504	1.9419	10.8876	3.11e-25	3.53e-24	46.455
CA9	4.58248	1.50157	8.61759	6.57e-17	4.14e-16	27.5624
PPP1R14D	4.54803	1.3309	9.12712	1.17e-18	8.42e-18	31.5251
KISS1R	4.54503	-1.24938	13.7179	2.87e-37	6.68e-36	73.8577
TUBB3	4.54015	1.87102	13.7175	2.89e-37	6.7e-36	73.853
PTPRH	4.53115	2.35228	9.91254	1.71e-21	1.51e-20	37.9488
LOC124904701	4.52463	-1.5034	14.9183	8.44e-43	2.48e-41	86.4661
MMP1	4.51762	4.17041	7.33651	7.48e-13	3.4e-12	18.3016
TMPRSS4	4.50942	5.49873	9.20044	6.48e-19	4.75e-18	31.9396
MNX1.AS1	4.47687	-0.736028	13.8204	9.88e-38	2.35e-36	74.9144
LINC02864	4.4745	-0.99815	7.49675	2.48e-13	1.17e-12	19.4944
BARX1	4.46064	-0.556536	7.50219	2.39e-13	1.13e-12	19.5303
DMBX1	4.45713	-1.61188	12.5941	2.66e-32	4.7e-31	62.547
FOXD3.AS1	4.44872	-1.99272	12.376	2.3e-31	3.89e-30	60.4147
ONECUT1	4.38147	-2.10869	13.6247	7.56e-37	1.71e-35	72.9008
ZYG11A	4.37963	0.0883159	12.0109	8.09e-30	1.25e-28	56.8909
PITX1	4.30803	2.02987	8.55287	1.08e-16	6.71e-16	27.064
GREM1	4.29776	4.25248	8.06105	4.38e-15	2.39e-14	23.329
KRT16	4.28352	0.611367	8.48509	1.82e-16	1.1e-15	26.5668
LINC02882	4.28011	-2.29828	11.6745	2.04e-28	2.9e-27	53.7039
TERT	4.27873	-1.83996	15.1429	7.39e-44	2.25e-42	88.877
B3GNT3	4.24577	4.46255	10.8693	3.67e-25	4.16e-24	46.2068
PAEP	4.22252	1.08053	5.71521	1.76e-08	5.3e-08	8.59593
C11orf86	4.21982	-2.09193	10.2144	1.26e-22	1.2e-21	40.541
MYEOV	4.17126	1.55496	7.9533	9.64e-15	5.1e-14	22.6616
CLDN10.AS1	4.13245	-1.90154	9.42535	1.03e-19	8.03e-19	33.9334
DLL3	4.08186	-1.54035	9.64921	1.59e-20	1.31e-19	35.7694
EEF1A2	4.07921	2.85237	5.62659	2.87e-08	8.45e-08	8.0698
STRA6	4.0578	2.25479	9.42895	9.97e-20	7.81e-19	33.9366
FEZF1	4.05204	-0.581652	9.91809	1.63e-21	1.45e-20	38.014
VIL1	4.04488	0.653249	6.39755	3.27e-10	1.16e-09	12.4698
GCNT3	4.00816	3.69098	7.61087	1.12e-13	5.44e-13	20.1675
ENTPD8	4.00351	0.690306	11.498	1.09e-27	1.47e-26	52.0478
SLC24A2	3.99642	-1.43564	13.5663	1.38e-36	3.08e-35	72.3025
AKR1B10	3.99189	0.660854	5.62275	2.93e-08	8.63e-08	8.1049
MMP12	3.98649	3.20218	7.67169	7.27e-14	3.6e-13	20.618
KRTAP4.1	3.98339	-2.63218	9.10058	1.45e-18	1.04e-17	31.3268
BBOX1.AS1	3.96133	-1.3312	10.1701	1.85e-22	1.75e-21	40.1605
LOC730338	3.93619	-1.20376	12.3981	1.85e-31	3.15e-30	60.6294
IL36RN	3.93563	-1.69297	8.88089	8.38e-18	5.65e-17	29.6018
FGL1	3.90725	1.21905	5.91613	5.65e-09	1.79e-08	9.69252
LY6D	3.88392	-0.596362	7.58173	1.37e-13	6.61e-13	20.075
GJB2	3.86514	3.67536	9.04429	2.28e-18	1.61e-17	30.7814
HOXC13	3.84054	-2.46738	7.75873	3.92e-14	1.97e-13	21.3048
RASAL1	3.79479	2.34673	12.1281	2.6e-30	4.15e-29	58.0001
NKX1.2	3.78482	-2.52571	8.76663	2.06e-17	1.35e-16	28.7176
FGB	3.76933	0.525611	4.51541	7.67e-06	1.75e-05	2.75413
ARHGEF4.AS1	3.76854	-2.78381	11.161	2.52e-26	3.1e-25	48.9447
CTHRC1	3.76601	5.17999	11.5859	4.73e-28	6.55e-27	52.7225
MEX3A	3.751	3.83242	10.9175	2.36e-25	2.71e-24	46.6499
RHBG	3.74947	-1.39411	13.4344	5.4e-36	1.16e-34	70.9565
NETO1	3.74101	-1.58456	10.7319	1.27e-24	1.39e-23	45.0741
IGFL2	3.74011	-0.445844	11.2566	1.04e-26	1.31e-25	49.8193
MYBL2	3.73906	4.5472	9.5474	3.73e-20	3e-19	34.7734
B4GALNT4	3.73809	1.63175	8.21542	1.4e-15	7.94e-15	24.5516
UBE2C	3.73379	4.11275	9.81417	3.96e-21	3.41e-20	37.0204
TFF1	3.71931	-0.863723	5.98093	3.89e-09	1.25e-08	10.0717
HOXB9	3.71598	-1.3223	6.80748	2.5e-11	9.86e-11	14.9881
MIOX	3.7091	-1.45728	10.9618	1.58e-25	1.84e-24	47.1358
NMU	3.69629	0.538573	9.88152	2.23e-21	1.96e-20	37.7008
HHIPL2	3.68795	0.177486	7.55358	1.67e-13	7.99e-13	19.8772
ITPKA	3.68591	1.74085	8.23879	1.17e-15	6.72e-15	24.7207
CEACAM5	3.67839	6.77444	6.15911	1.37e-09	4.61e-09	10.5849
MNX1	3.67671	0.0187613	11.0165	9.56e-26	1.13e-24	47.627
CXCL13	3.65553	3.54439	7.71284	5.43e-14	2.72e-13	20.8672
BNIP5	3.65214	-1.58723	10.278	7.22e-23	7e-22	41.091
OTX1	3.64389	1.73137	14.3852	2.57e-40	6.8e-39	80.8069
HOXC11	3.64323	-2.48795	7.07001	4.5e-12	1.9e-11	16.6629
PYCR1	3.64155	6.25454	18.0422	4.96e-58	2.7e-56	121.248
ARSH	3.64102	-2.55841	13.8211	9.81e-38	2.34e-36	74.9214
GNGT1	3.63928	-2.67537	9.06782	1.89e-18	1.34e-17	31.0679
LINC01833	3.62653	-2.48676	8.48566	1.81e-16	1.1e-15	26.5802
TOP2A	3.62068	6.0469	13.0299	3.35e-34	6.61e-33	66.6842
FER1L4	3.61533	2.99762	9.83625	3.28e-21	2.85e-20	37.2626
ETV4	3.60493	4.79655	11.8636	3.35e-29	4.99e-28	55.3617
LOC442041	3.6021	-0.473146	13.975	1.96e-38	4.84e-37	76.5158
IL22RA2	3.59654	-1.05431	11.8286	4.68e-29	6.91e-28	55.1579
C2CD4A	3.5628	2.38647	9.00722	3.07e-18	2.14e-17	30.5444
HJURP	3.56261	3.01257	11.6334	3.01e-28	4.23e-27	53.2736
CDC20	3.55867	4.17846	10.8544	4.2e-25	4.75e-24	46.0537
IL1RAPL2	3.55535	-2.97932	11.2394	1.22e-26	1.53e-25	49.6633
GJB6	3.5419	-0.945025	8.4488	2.4e-16	1.44e-15	26.3025
KIF4A	3.53875	3.37652	11.3786	3.33e-27	4.33e-26	50.8806
LHFPL5	3.52122	-2.80499	14.3792	2.74e-40	7.23e-39	80.7418
DUSP13B	3.51775	-1.748	8.43019	2.77e-16	1.66e-15	26.1654
SPP2	3.51451	-2.95327	9.86785	2.51e-21	2.19e-20	37.5934
FRMD5	3.51419	1.95699	12.4308	1.34e-31	2.29e-30	60.9367
SP8	3.51292	-2.55243	7.64607	8.71e-14	4.28e-13	20.5218
HS6ST2	3.50362	4.36941	8.72311	2.9e-17	1.88e-16	28.2084
LASTR	3.50142	-2.57559	12.0437	5.89e-30	9.23e-29	57.2072
LINC02677	3.50142	-2.57559	12.0437	5.89e-30	9.23e-29	57.2072
KLK6	3.49956	-1.57523	6.80982	2.46e-11	9.73e-11	15.0039
FOXI3	3.49763	-2.15667	7.80217	2.87e-14	1.46e-13	21.6105
HOXC10	3.49527	-1.49589	6.16089	1.36e-09	4.56e-09	11.0974
TFAP2A	3.49471	2.83548	9.80302	4.35e-21	3.74e-20	36.9893
KIF18B	3.48523	2.73229	11.4259	2.14e-27	2.83e-26	51.3422
IQGAP3	3.47804	4.16793	12.5159	5.77e-32	1.01e-30	61.6997
LGSN	3.47218	2.19431	5.7002	1.91e-08	5.74e-08	8.47473
CILP2	3.46892	2.40948	10.1645	1.94e-22	1.83e-21	40.0725
SAPCD2	3.46875	3.2035	12.2728	6.32e-31	1.05e-29	59.3684
TCN1	3.45496	0.164212	5.87808	7.03e-09	2.21e-08	9.49168
LOC105376292	3.44527	0.0307811	10.7824	8.07e-25	8.91e-24	45.5205
TROAP	3.43519	2.81148	11.181	2.1e-26	2.59e-25	49.0805
BIRC5	3.434	4.38561	10.3251	4.77e-23	4.7e-22	41.3499
ADM2	3.42893	3.35578	13.5938	1.04e-36	2.33e-35	72.5566
ADGRF4	3.42356	0.62606	7.95913	9.23e-15	4.89e-14	22.7098
NEIL3	3.42234	0.945196	11.5741	5.29e-28	7.32e-27	52.7557
CLPSL2	3.42107	-2.91913	10.8372	4.91e-25	5.51e-24	46.0153
NEK2	3.4173	3.03065	11.4683	1.43e-27	1.93e-26	51.7253
DEPDC1	3.41269	2.43309	11.264	9.71e-27	1.23e-25	49.8551
DLGAP5	3.39951	3.13274	11.3188	5.83e-27	7.47e-26	50.3337
PCP4	3.39442	0.60035	6.53516	1.4e-10	5.14e-10	13.295
CASC9	3.39319	-1.59195	6.38947	3.43e-10	1.21e-09	12.4352
HAVCR1	3.38917	-1.18045	8.13068	2.62e-15	1.46e-14	23.9572
ANLN	3.3825	4.58188	10.5819	4.9e-24	5.13e-23	43.5844
CT83	3.37663	-1.84149	6.01096	3.27e-09	1.06e-08	10.2443
CDC25C	3.37578	1.31205	13.7337	2.44e-37	5.69e-36	74.0189
KRT6A	3.37324	1.41553	4.9182	1.14e-06	2.84e-06	4.55781
LINC02535	3.36698	-2.14983	12.1543	2.01e-30	3.22e-29	58.2695
ARHGAP40	3.36364	2.01308	7.76923	3.63e-14	1.84e-13	21.3337
MUC13	3.35942	1.80567	4.66971	3.76e-06	8.89e-06	3.40426
IGHG4	3.35355	6.74324	8.41508	3.11e-16	1.85e-15	25.5808
KIF14	3.35158	2.38542	12.0276	6.89e-30	1.07e-28	57.0269
ONECUT2	3.33986	-0.127826	8.39678	3.57e-16	2.12e-15	25.9096
EPHA10	3.33382	2.59935	9.43531	9.46e-20	7.42e-19	33.9532
FUT9	3.33321	-2.43824	7.49711	2.47e-13	1.17e-12	19.5008
AKR1B15	3.33263	-1.50387	7.21014	1.76e-12	7.74e-12	17.5793
TEDC2	3.32836	1.94823	14.9489	6.06e-43	1.79e-41	86.8002
YBX2	3.32404	0.508857	7.98718	7.53e-15	4.02e-14	22.9112
TPX2	3.32192	4.88797	10.5579	6.07e-24	6.31e-23	43.3431
LINC00942	3.32112	-0.779368	8.04996	4.75e-15	2.59e-14	23.3714
NUF2	3.31258	2.73413	11.3833	3.19e-27	4.16e-26	50.9431
ASPM	3.31099	3.51981	11.0942	4.67e-26	5.67e-25	48.2511
PLAC1	3.30045	-2.0736	10.3852	2.81e-23	2.8e-22	42.0222
CABYR	3.27006	1.86193	8.3562	4.85e-16	2.86e-15	25.5758
KIF2C	3.26766	3.66288	11.0548	6.72e-26	8.01e-25	47.8819
MELK	3.26111	3.03572	10.7864	7.78e-25	8.62e-24	45.4922
IGSF9	3.25748	4.01715	11.0637	6.19e-26	7.4e-25	47.9427
SPRR1B	3.24547	-1.91233	6.31694	5.34e-10	1.85e-09	12.0072
AURKB	3.24496	2.8898	11.0378	7.86e-26	9.31e-25	47.7655
GRHL3	3.24101	0.82103	12.6888	1.03e-32	1.87e-31	63.4767
ECEL1	3.23772	-0.44178	8.88003	8.44e-18	5.69e-17	29.5919
HMGA2	3.23265	0.127215	5.92314	5.43e-09	1.72e-08	9.74118
ZNF695	3.22943	-1.41686	9.98238	9.4e-22	8.5e-21	38.5604
AOC1	3.22752	2.90024	5.655	2.45e-08	7.28e-08	8.17362
PPP1R14B.AS1	3.22112	-0.284839	14.7522	5.07e-42	1.44e-40	84.692
GAL	3.21717	-1.60735	8.24212	1.14e-15	6.56e-15	24.7725
DEPDC1B	3.21672	2.03231	12.0431	5.93e-30	9.28e-29	57.181
CCNP	3.21183	0.42199	9.37755	1.52e-19	1.17e-18	33.5376
CENPA	3.21148	1.69364	11.353	4.23e-27	5.46e-26	50.6903
DUSP9	3.21111	-1.06257	8.38682	3.85e-16	2.28e-15	25.8405
XDH	3.20504	3.07446	8.62417	6.25e-17	3.96e-16	27.5261
HOXC.AS2	3.19993	-2.79889	9.3568	1.81e-19	1.39e-18	33.3789
CST4	3.19687	-3.26987	9.16285	8.79e-19	6.37e-18	31.8219
BARX2	3.19221	1.88188	7.93141	1.13e-14	5.95e-14	22.4813
PADI1	3.18985	-1.64034	7.23522	1.49e-12	6.56e-12	17.7453
CGREF1	3.18947	1.25748	8.97782	3.88e-18	2.68e-17	30.3388
HNF4G	3.18883	1.95392	9.44672	8.61e-20	6.77e-19	34.0716
PGLYRP4	3.18625	-0.93123	8.82354	1.32e-17	8.77e-17	29.156
UHRF1	3.18463	3.19341	12.5066	6.33e-32	1.1e-30	61.6397
IL37	3.18294	-0.841167	6.31091	5.53e-10	1.92e-09	11.9676
IBSP	3.18102	-1.47612	8.40059	3.47e-16	2.06e-15	25.9445
GAD1	3.18001	0.311035	9.58263	2.78e-20	2.25e-19	35.2133
EXO1	3.17392	2.34164	11.6673	2.19e-28	3.1e-27	53.6033
IGF2BP1	3.17105	-1.39175	6.24859	8.05e-10	2.75e-09	11.6056
DNAJC12	3.16071	2.91027	7.13823	2.85e-12	1.23e-11	16.9991
WASIR2	3.15865	-1.8817	12.5638	3.59e-32	6.29e-31	62.2507
BUB1B	3.15635	3.10947	11.942	1.58e-29	2.39e-28	56.178
TMEM63C	3.1551	1.97671	7.41194	4.46e-13	2.06e-12	18.8716
PRSS2	3.15304	-0.487026	5.85667	7.94e-09	2.48e-08	9.3785
SALL4	3.14275	0.423657	13.1202	1.34e-34	2.7e-33	67.7763
EPN3	3.13489	3.5126	10.5984	4.22e-24	4.46e-23	43.7909
CENPF	3.13459	4.88179	11.0584	6.5e-26	7.77e-25	47.8211
RGS17	3.12345	2.42059	9.7612	6.2e-21	5.27e-20	36.6441
MCM10	3.11845	2.25046	10.817	5.89e-25	6.59e-24	45.7945
LINC00511	3.11337	3.84642	11.5018	1.05e-27	1.42e-26	51.9857
LINC00673	3.11337	3.84642	11.5018	1.05e-27	1.42e-26	51.9857
RDM1	3.11104	-1.11784	13.8878	4.89e-38	1.18e-36	75.611
PSAT1	3.10635	3.86514	9.8687	2.49e-21	2.18e-20	37.4603
CDC6	3.10167	3.61979	11.0488	7.1e-26	8.44e-25	47.822
TRIM15	3.09401	-2.65323	7.48294	2.73e-13	1.28e-12	19.4049
SERPINA4	3.09339	-3.07204	6.64483	7.04e-11	2.67e-10	13.9787
E2F8	3.08409	2.24156	13.4057	7.25e-36	1.55e-34	70.6528
LYPD1	3.08406	1.04476	10.1233	2.78e-22	2.58e-21	39.7449
MCIDAS	3.07301	0.0191811	10.4712	1.31e-23	1.33e-22	42.7676
FUT2	3.07248	3.76395	11.4855	1.22e-27	1.65e-26	51.8359
HOXB13	3.06904	-2.69107	6.10267	1.91e-09	6.34e-09	10.7644
UBE2T	3.06803	3.51023	12.3078	4.49e-31	7.49e-30	59.6819
FOXM1	3.06509	4.25648	10.3133	5.29e-23	5.2e-22	41.2331
RAB26	3.06232	0.903487	12.5058	6.38e-32	1.11e-30	61.6759
LINC01460	3.05912	-1.35162	9.58273	2.78e-20	2.25e-19	35.2222
DNAJC22	3.05272	2.15543	9.47546	6.79e-20	5.38e-19	34.2932
KIF26B	3.05093	4.85127	11.9899	9.92e-30	1.53e-28	56.5296
RNF186	3.05032	-2.55586	8.40449	3.37e-16	2e-15	25.9743
RRM2	3.04992	4.90821	10.8089	6.35e-25	7.08e-24	45.5558
PGLYRP3	3.0482	-3.17962	8.74981	2.35e-17	1.53e-16	28.5888
ZPLD1	3.0453	-2.29639	10.2064	1.35e-22	1.28e-21	40.474
AKR7A3	3.04309	0.989918	7.48719	2.65e-13	1.25e-12	19.4113
PBK	3.04173	2.24547	10.2833	6.89e-23	6.7e-22	41.09
SCAT8	3.03916	-0.161129	8.95662	4.6e-18	3.16e-17	30.1878
MB	3.03162	1.90504	8.0257	5.68e-15	3.07e-14	23.1505
PLK1	3.03154	3.95349	11.7273	1.23e-28	1.77e-27	54.0919
POU4F1	3.03102	-2.73568	7.89055	1.52e-14	7.92e-14	22.235
LOC390332	3.02814	-3.03836	11.6078	3.84e-28	5.36e-27	53.0787
PLPP4	3.01725	-0.405971	8.84783	1.09e-17	7.28e-17	29.3413
BRDT	3.01598	-1.69347	5.76391	1.34e-08	4.08e-08	8.87823
H2AC13	3.01498	-1.95179	11.302	6.81e-27	8.7e-26	50.2396
TMEM184A	3.01367	4.85658	12.7668	4.74e-33	8.76e-32	64.1116
SLCO1B3	3.01347	-2.7989	6.22732	9.15e-10	3.12e-09	11.4825
KIF20A	3.01092	3.57038	11.9059	2.23e-29	3.35e-28	55.8078
DMRTA2	3.00995	-1.78832	6.75767	3.44e-11	1.34e-10	14.679
ZIC2	3.00413	-2.02499	6.84931	1.91e-11	7.62e-11	15.2541
CEP55	3.00354	3.72792	10.7453	1.13e-24	1.23e-23	45.0746
APCDD1L	3.00005	-0.882156	8.41205	3.18e-16	1.89e-15	26.0276
PAX7	2.99963	-2.6786	5.38349	1.06e-07	2.97e-07	6.87394
WFDC3	2.99761	1.87473	8.00213	6.75e-15	3.62e-14	22.9801
CASKIN1	2.99557	-1.14039	10.8911	3.01e-25	3.43e-24	46.4983
S100P	2.99201	5.03035	4.48218	8.91e-06	2.02e-05	2.26796
TFAP2D	2.98827	-3.54358	6.82148	2.28e-11	9.05e-11	15.0767
BCL2L10	2.97641	-2.06463	10.1595	2.03e-22	1.91e-21	40.0717
OR51E1	2.97579	-1.83971	10.1501	2.21e-22	2.07e-21	39.9905
HMGB3	2.97459	7.26297	13.4721	3.66e-36	7.98e-35	70.9822
C12orf56	2.97238	-1.81045	6.91739	1.23e-11	5e-11	15.6852
TNFSF11	2.97229	-0.410917	9.64532	1.65e-20	1.35e-19	35.7346
MIR924HG	2.9681	-1.58836	10.6187	3.52e-24	3.74e-23	44.0706
SKA3	2.95502	2.02059	12.0874	3.86e-30	6.1e-29	57.6021
SLC2A1	2.95475	6.44843	11.4962	1.1e-27	1.49e-26	51.6769
CCDC185	2.95408	-2.96532	10.1611	2e-22	1.88e-21	40.0841
EFNA2	2.95301	-3.35409	9.06591	1.92e-18	1.36e-17	31.0532
GTSE1	2.95269	2.68105	11.7636	8.72e-29	1.26e-27	54.4941
RAD54L	2.95195	1.84605	12.1862	1.47e-30	2.39e-29	58.557
MAGEA3	2.9507	-3.14574	4.97575	8.59e-07	2.17e-06	4.86277
MAGEA6	2.9507	-3.14574	4.97575	8.59e-07	2.17e-06	4.86277
SGO1	2.94962	1.39787	12.4594	1.01e-31	1.74e-30	61.2176
MIR9.1HG	2.94925	-1.08412	7.90577	1.36e-14	7.13e-14	22.3411
SYNGR4	2.94301	-2.75858	11.1478	2.85e-26	3.49e-25	48.8254
LINC02159	2.9405	-0.920921	8.81796	1.38e-17	9.16e-17	29.1127
CHRNB4	2.93625	-1.72752	11.4949	1.12e-27	1.51e-26	52.0253
CDCA7	2.93397	3.83952	9.8038	4.32e-21	3.71e-20	36.9059
CP	2.92716	7.23622	9.29518	2.99e-19	2.26e-18	32.3297
PLEKHN1	2.92314	2.22479	12.8104	3.06e-33	5.75e-32	64.6616
GPR87	2.92288	0.686513	5.40598	9.45e-08	2.64e-07	6.96704
LINC01711	2.91775	-2.90392	12.2752	6.18e-31	1.02e-29	59.4371
BCL2L15	2.91736	2.70101	8.63125	5.92e-17	3.75e-16	27.5875
POLQ	2.9171	1.80655	11.7593	9.1e-29	1.31e-27	54.4797
LINC00862	2.91276	-1.94539	10.8249	5.49e-25	6.15e-24	45.9063
CELSR3	2.91273	3.22826	10.2444	9.69e-23	9.27e-22	40.6974
MKI67	2.90746	5.46171	11.1253	3.51e-26	4.28e-25	48.3539
NCAPG	2.9071	3.04721	10.5285	7.89e-24	8.15e-23	43.1871
ERCC6L	2.90517	1.47394	13.2904	2.36e-35	4.93e-34	69.4891
NPW	2.90465	-0.88201	7.77895	3.39e-14	1.72e-13	21.445
COL17A1	2.90439	3.55127	5.25329	2.11e-07	5.68e-07	6.02036
RAB3B	2.9013	0.681418	6.95201	9.78e-12	4.02e-11	15.8857
TBX15	2.89867	1.90163	7.7058	5.71e-14	2.85e-13	20.8805
HOTAIR	2.89656	-3.51303	6.82395	2.25e-11	8.91e-11	15.0924
PKD1.AS1	2.89282	-0.414793	9.85366	2.83e-21	2.47e-20	37.4707
LOC101929128	2.89234	-1.72031	9.33406	2.18e-19	1.66e-18	33.1961
LOC157273	2.89234	-1.72031	9.33406	2.18e-19	1.66e-18	33.1961
GPT2	2.8921	5.27679	11.213	1.56e-26	1.95e-25	49.1801
CDC45	2.88962	2.58179	11.1141	3.89e-26	4.73e-25	48.4598
XRCC2	2.88729	2.01929	12.6717	1.23e-32	2.2e-31	63.2929
NPSR1.AS1	2.88615	-3.61436	10.432	1.86e-23	1.87e-22	42.4295
GALNT14	2.88486	3.06657	7.34833	6.9e-13	3.14e-12	18.3612
TTK	2.88128	2.50075	10.5744	5.23e-24	5.48e-23	43.6188
CDCA3	2.88082	2.73749	11.7657	8.56e-29	1.24e-27	54.5092
FERMT1	2.87761	4.11941	10.7005	1.69e-24	1.82e-23	44.6406
H2AC17	2.87583	-2.78247	12.0038	8.67e-30	1.34e-28	56.8261
FGF19	2.8758	-3.68945	6.9642	9.03e-12	3.72e-11	15.9819
LHX2	2.8743	-2.76787	9.65742	1.49e-20	1.22e-19	35.8395
RHOV	2.87428	3.21772	7.28187	1.08e-12	4.86e-12	17.9078
LINC01614	2.87375	-0.443488	10.2496	9.26e-23	8.89e-22	40.8419
MMP3	2.87116	-1.0017	8.37092	4.34e-16	2.56e-15	25.7218
PPP2R2C	2.87108	0.512183	5.56266	4.07e-08	1.18e-07	7.7833
GPX2	2.87008	2.94645	3.92592	9.68e-05	0.000194607	0.212056
MUC3A	2.86683	3.70617	5.34816	1.28e-07	3.55e-07	6.47791
NKAIN1	2.86671	-2.1851	9.50684	5.23e-20	4.17e-19	34.601
SPAG5	2.86262	4.27279	11.7047	1.53e-28	2.19e-27	53.8477
PIMREG	2.85695	1.7774	10.5958	4.32e-24	4.55e-23	43.8355
CBLC	2.85312	3.52004	9.57937	2.86e-20	2.31e-19	35.0581
KCNN4	2.8531	4.72772	7.95128	9.78e-15	5.17e-14	22.3867
UNC5CL	2.85052	3.22471	10.5741	5.25e-24	5.49e-23	43.5765
PLXNB3	2.8495	3.30242	7.53579	1.89e-13	9.01e-13	19.6072
MIR4653	2.84762	-2.5806	14.0717	7.1e-39	1.78e-37	77.5205
NPSR1	2.84169	-3.61434	9.60853	2.24e-20	1.82e-19	35.4347
CDCA8	2.84011	3.58287	11.5873	4.67e-28	6.47e-27	52.7871
PAH	2.8388	-1.91963	6.26594	7.26e-10	2.49e-09	11.709
FDCSP	2.83729	-0.0557111	6.5801	1.06e-10	3.93e-10	13.573
PKMYT1	2.83377	2.81623	11.1511	2.77e-26	3.39e-25	48.7852
ANKRD34B	2.83137	-1.53183	6.73839	3.89e-11	1.51e-10	14.5583
COL1A1	2.82728	10.6259	13.3882	8.68e-36	1.85e-34	69.998
ESPL1	2.82685	3.06391	10.2795	7.12e-23	6.91e-22	41.0069
ALPK2	2.82432	-0.447992	10.6157	3.62e-24	3.83e-23	44.0411
ORC6	2.82313	2.26609	13.1571	9.21e-35	1.87e-33	68.1299
CKAP2L	2.81926	2.59919	10.8893	3.06e-25	3.48e-24	46.4192
FCRL4	2.81355	-2.38011	10.596	4.32e-24	4.55e-23	43.8709
LINC01559	2.81305	-2.84862	6.5448	1.32e-10	4.85e-10	13.369
NGEF	2.81283	2.17197	7.93783	1.08e-14	5.69e-14	22.4987
SYT7	2.81025	4.97805	8.0076	6.48e-15	3.48e-14	22.7605
NDC80	2.80192	2.75775	10.9234	2.24e-25	2.57e-24	46.7184
CCNB2	2.80044	3.57923	10.9727	1.43e-25	1.66e-24	47.1198
GLB1L3	2.7988	1.02699	4.74313	2.66e-06	6.39e-06	3.74767
PDX1	2.7972	-3.77378	6.31825	5.29e-10	1.84e-09	12.0133
CHRNA5	2.79548	1.02342	9.56389	3.25e-20	2.62e-19	35.0478
VGF	2.7926	-1.28593	8.2339	1.22e-15	6.96e-15	24.7114
CCNE1	2.79009	2.22364	10.852	4.29e-25	4.85e-24	46.0985
LINC00858	2.78649	-2.7256	6.26541	7.28e-10	2.5e-09	11.7055
HMMR	2.77571	3.12888	10.8155	5.98e-25	6.68e-24	45.7277
GINS1	2.77315	3.24519	11.6993	1.61e-28	2.3e-27	53.8553
RTBDN	2.77301	-2.72438	8.04001	5.11e-15	2.78e-14	23.3039
CRABP1	2.76731	-2.22756	6.71534	4.5e-11	1.74e-10	14.4166
CPNE7	2.75542	1.90025	9.5721	3.04e-20	2.45e-19	35.0861
COMP	2.75508	3.86561	6.02671	2.99e-09	9.72e-09	10.1029
NCAPH	2.74936	3.02373	10.6726	2.17e-24	2.33e-23	44.4564
IGKV1.33	2.74613	-1.73526	8.06523	4.25e-15	2.32e-14	23.4856
IGHG1	2.74521	11.0258	10.265	8.09e-23	7.8e-22	40.3321
LINC02544	2.7447	-2.16194	10.2465	9.51e-23	9.11e-22	40.8202
RECQL4	2.73898	3.90761	11.1645	2.44e-26	3.01e-25	48.8406
RNF183	2.73295	-0.481553	7.05468	4.98e-12	2.1e-11	16.5586
CDCA5	2.72648	3.7437	10.1494	2.22e-22	2.08e-21	39.8341
EFNA3	2.72298	1.86236	12.791	3.72e-33	6.95e-32	64.4742
EPYC	2.72054	-2.46377	7.42122	4.18e-13	1.94e-12	18.9887
MND1	2.71044	1.05239	13.5189	2.26e-36	4.98e-35	71.8154
STX1A	2.70762	3.381	11.5041	1.02e-27	1.39e-26	52.013
PERM1	2.70712	0.967303	12.3852	2.1e-31	3.57e-30	60.4969
KILH	2.70695	-2.61455	4.85657	1.54e-06	3.79e-06	4.30504
MDK	2.70304	7.55831	14.0642	7.68e-39	1.92e-37	77.0677
KRT83	2.70199	-3.29779	7.64861	8.56e-14	4.21e-13	20.5401
SPAG4	2.69889	3.34892	12.2935	5.17e-31	8.6e-30	59.536
INHA	2.69816	-0.554428	6.01784	3.14e-09	1.02e-08	10.2766
GUCA1A	2.69661	-3.3343	9.67383	1.3e-20	1.07e-19	35.9748
CNGA3	2.69658	-0.586141	5.99093	3.67e-09	1.18e-08	10.1254
LINC01395	2.69351	-3.6146	8.59642	7.74e-17	4.85e-16	27.417
CDCA2	2.69075	1.80763	11.3343	5.04e-27	6.46e-26	50.5053
SMIM45	2.6818	-3.26114	11.1314	3.32e-26	4.05e-25	48.6754
CCNB1	2.6778	4.65218	11.0885	4.93e-26	5.96e-25	48.0815
SKA1	2.67542	1.68869	10.5086	9.41e-24	9.65e-23	43.0656
NXPH4	2.67528	0.327646	7.52644	2.02e-13	9.6e-13	19.6863
CCDC198	2.67395	-2.81368	6.37267	3.8e-10	1.34e-09	12.337
LOC101927911	2.67129	-1.69739	11.9438	1.55e-29	2.36e-28	56.253
CARD14	2.67008	2.11938	8.95825	4.54e-18	3.12e-17	30.1375
CBY2	2.66955	-3.10794	7.26813	1.19e-12	5.31e-12	17.9632
TSACC	2.66455	-0.990814	13.8826	5.16e-38	1.24e-36	75.5569
POU3F2	2.6581	-2.5573	6.33378	4.82e-10	1.68e-09	12.1078
IL36G	2.65728	-2.79365	8.2911	7.92e-16	4.6e-15	25.134
LOC124904048	2.65284	-0.571257	12.8208	2.76e-33	5.2e-32	64.7861
ANKS4B	2.65159	-2.58264	5.79439	1.13e-08	3.47e-08	9.04539
LINC00896	2.64917	-1.36529	11.0386	7.8e-26	9.25e-25	47.8316
PROC	2.64524	0.433336	8.61833	6.54e-17	4.12e-16	27.5695
MAST1	2.64394	0.210712	11.2055	1.67e-26	2.09e-25	49.3462
PCLAF	2.64339	3.42343	10.9526	1.72e-25	1.99e-24	46.9395
TAS2R2P	2.64027	-3.98857	10.974	1.41e-25	1.64e-24	47.2459
MAP7D2	2.63742	1.80703	7.07464	4.36e-12	1.85e-11	16.6268
MUC5B	2.63732	6.07123	4.01367	6.77e-05	0.000138573	0.147304
P2RY6	2.63216	3.32758	9.23406	4.93e-19	3.66e-18	32.248
BPIFA1	2.63197	3.14197	3.06324	0.00229172	0.00387088	-2.7736
ALOX15P2	2.63015	-3.27945	6.77215	3.13e-11	1.23e-10	14.7684
PLPP2	2.62877	5.92157	13.1392	1.11e-34	2.23e-33	67.7172
PODXL2	2.62764	4.64974	7.02629	6e-12	2.52e-11	16.0666
LINC00887	2.62722	-2.58655	9.3787	1.51e-19	1.16e-18	33.5579
SPDEF	2.61971	4.20214	6.70298	4.87e-11	1.87e-10	14.0708
RHBDL1	2.61601	1.45273	9.41634	1.11e-19	8.63e-19	33.8248
TEX11	2.61491	-2.7654	11.4215	2.23e-27	2.94e-26	51.344
CCNA2	2.61206	3.59409	10.4385	1.75e-23	1.77e-22	42.348
FGF11	2.61	-0.845393	10.7884	7.64e-25	8.47e-24	45.577
CCNO	2.60562	2.28915	8.02107	5.87e-15	3.17e-14	23.0798
IGF2BP3	2.60505	1.71564	5.77148	1.28e-08	3.92e-08	8.8478
LHX5	2.60205	-3.79996	7.35135	6.76e-13	3.08e-12	18.5167
CDKN3	2.60171	2.34787	10.0325	6.1e-22	5.55e-21	38.9155
SLCO5A1	2.59875	0.987793	9.75836	6.35e-21	5.39e-20	36.6563
CDK5R2	2.59845	-2.61785	7.32821	7.91e-13	3.59e-12	18.3646
LINC00160	2.59679	-3.11358	8.82577	1.3e-17	8.63e-17	29.1758
HOXC13.AS	2.59265	-3.90657	6.88499	1.51e-11	6.11e-11	15.4777
GINS2	2.59258	2.84915	10.9866	1.26e-25	1.47e-24	47.2775
KRT81	2.58561	0.0798683	6.14537	1.49e-09	4.97e-09	10.9953
ITGA11	2.5827	4.42529	8.17654	1.87e-15	1.05e-14	24.0284
SOHLH2	2.58203	-2.48672	7.48908	2.61e-13	1.23e-12	19.4485
SIX1	2.57906	3.8031	7.31005	8.96e-13	4.04e-12	18.026
PLA2G2F	2.57885	-3.74566	8.54513	1.15e-16	7.1e-16	27.0287
IL31RA	2.57336	-0.0604197	6.56869	1.13e-10	4.21e-10	13.5023
APOBEC1	2.57118	-3.93716	6.58813	1e-10	3.75e-10	13.6312
IGHV1.24	2.57055	3.563	5.45609	7.23e-08	2.05e-07	7.02377
TFR2	2.5703	1.01976	12.0572	5.17e-30	8.13e-29	57.3253
LINC01270	2.56798	1.00487	11.5972	4.25e-28	5.91e-27	52.9659
MUC16	2.56554	3.51681	3.89662	0.000108985	0.000217462	0.022025
COL22A1	2.56426	0.942816	8.58635	8.37e-17	5.23e-16	27.3157
MAP3K9.DT	2.56252	1.37369	12.5402	4.53e-32	7.94e-31	62.0059
ANKRD33BP8	2.56156	-3.44197	7.717	5.27e-14	2.64e-13	21.0147
GPC2	2.55857	0.13731	10.3417	4.12e-23	4.08e-22	41.6353
TICRR	2.55855	1.74777	11.1673	2.38e-26	2.94e-25	48.9684
ADAMTS16	2.55748	1.58068	8.59942	7.57e-17	4.75e-16	27.3919
FAM111B	2.55338	2.87136	10.8568	4.11e-25	4.65e-24	46.1027
PRSS3	2.55316	-1.39165	6.76573	3.26e-11	1.28e-10	14.728
CDT1	2.55066	3.33834	9.95444	1.19e-21	1.07e-20	38.1891
BAIAP2L2	2.55012	1.22406	8.23783	1.18e-15	6.77e-15	24.7046
SLC7A10	2.54967	-1.16192	6.16153	1.35e-09	4.55e-09	11.1
BPIFA2	2.54915	-1.1976	5.86373	7.62e-09	2.38e-08	9.42194
RPL23AP77	2.54341	-3.31206	9.4271	1.01e-19	7.93e-19	33.9495
TBXT	2.54308	-3.43898	6.39118	3.4e-10	1.2e-09	12.4455
LINC02332	2.54263	-3.74761	11.8098	5.61e-29	8.23e-28	54.9804
THBS2	2.54035	6.8055	10.9874	1.25e-25	1.46e-24	46.8942
VPS9D1.AS1	2.53206	1.51864	10.4198	2.07e-23	2.08e-22	42.289
ADAM12	2.5315	3.75017	7.78412	3.27e-14	1.66e-13	21.2726
IGHG2	2.53142	8.17543	9.27236	3.61e-19	2.71e-18	32.0294
LINC01572	2.52298	-1.1512	14.2092	1.66e-39	4.28e-38	78.9565
SLC2A5	2.52213	2.38838	9.6802	1.23e-20	1.02e-19	35.9454
IGKV1.39	2.52129	-0.434826	6.75583	3.48e-11	1.36e-10	14.6592
ADAMTS14	2.52056	2.16189	11.2856	7.94e-27	1.01e-25	50.0382
LUCAT1	2.51893	0.434046	6.96457	9.01e-12	3.72e-11	15.9661
TINAG	2.5144	-3.79295	6.01506	3.2e-09	1.04e-08	10.2666
IGKJ5	2.51345	-2.12402	9.28001	3.39e-19	2.55e-18	32.7617
CLPSL1	2.51328	-3.84724	7.63604	9.35e-14	4.58e-13	20.4528
C15orf48	2.51244	4.63379	6.95471	9.61e-12	3.95e-11	15.5964
GNG4	2.51165	0.704935	5.7861	1.18e-08	3.63e-08	8.9705
SLCO5A1.AS1	2.51158	-2.74829	10.6336	3.08e-24	3.28e-23	44.2037
BLACAT1	2.50942	1.42509	8.24581	1.11e-15	6.39e-15	24.7535
HPDL	2.50181	-0.30758	9.2185	5.59e-19	4.13e-18	32.2606
H1.3	2.49853	-3.13274	8.28974	8.01e-16	4.65e-15	25.1235
DLX6	2.49798	-3.15188	6.2714	7.02e-10	2.42e-09	11.7402
PVT1	2.49059	3.22616	11.7696	8.24e-29	1.2e-27	54.509
NALF2	2.48951	0.287465	7.47403	2.9e-13	1.36e-12	19.3286
VSX1	2.4891	-2.98746	8.39859	3.52e-16	2.09e-15	25.931
KIFC1	2.4867	3.93712	9.61163	2.18e-20	1.78e-19	35.2651
RNVU1.32	2.48365	-2.66371	12.6051	2.38e-32	4.22e-31	62.6568
DGCR5	2.48055	-0.359371	8.92561	5.88e-18	4.01e-17	29.9454
CR2	2.47823	2.04814	6.43525	2.59e-10	9.28e-10	12.6145
EME1	2.47421	1.45322	11.6725	2.08e-28	2.96e-27	53.6617
ZWINT	2.47352	4.38002	11.4098	2.49e-27	3.27e-26	51.049
NOVA1.DT	2.47279	-3.66982	5.80806	1.05e-08	3.22e-08	9.11756
SCG5	2.4702	2.26515	7.45423	3.33e-13	1.56e-12	19.1101
ORC1	2.46898	2.13499	10.8755	3.46e-25	3.94e-24	46.3036
BARX1.DT	2.46767	-4.03901	6.47636	2.01e-10	7.29e-10	12.9541
COCH	2.46373	1.0994	7.25871	1.27e-12	5.64e-12	17.8631
SYT14	2.46354	-2.9309	6.86697	1.7e-11	6.84e-11	15.3661
TK1	2.46047	5.24205	10.4819	1.19e-23	1.22e-22	42.5578
GPRIN1	2.45958	2.71565	11.0202	9.23e-26	1.09e-24	47.5829
TPSP2	2.4595	-4.13497	7.39664	4.95e-13	2.28e-12	18.8205
KIF11	2.45891	4.08991	11.0701	5.84e-26	6.99e-25	47.9471
FOXE1	2.4589	-1.58009	5.35089	1.26e-07	3.5e-07	6.70807
LGR4	2.45782	5.54507	12.5697	3.38e-32	5.95e-31	62.0498
MYOSLID	2.45726	-0.837837	9.15081	9.68e-19	7e-18	31.7238
LINC02994	2.45717	-3.9988	6.59205	9.81e-11	3.67e-10	13.6552
CYP27C1	2.45629	0.400774	7.45771	3.25e-13	1.52e-12	19.2156
CXCL14	2.45546	4.58294	4.56459	6.12e-06	1.41e-05	2.62239
UNC93A	2.45006	-3.92581	6.86193	1.76e-11	7.05e-11	15.3319
IGHV1.69	2.44288	2.14636	5.48198	6.3e-08	1.79e-07	7.27018
PCAT6	2.44247	1.59214	11.105	4.23e-26	5.14e-25	48.4017
IGHV7.81	2.43788	-1.50436	9.85479	2.8e-21	2.44e-20	37.4845
NUSAP1	2.43706	4.31015	11.2431	1.18e-26	1.48e-25	49.5099
SPC24	2.43659	2.43264	11.0793	5.36e-26	6.44e-25	48.1346
H2BC9	2.43479	-2.53621	7.98532	7.63e-15	4.07e-14	22.9124
LOC124903670	2.43412	-1.40305	10.2847	6.81e-23	6.63e-22	41.1491
UCN2	2.42632	-2.98961	8.55192	1.09e-16	6.75e-16	27.0818
FCRL5	2.42612	2.74877	7.25756	1.28e-12	5.68e-12	17.7525
EZH2	2.42578	3.85245	12.5122	5.98e-32	1.04e-30	61.631
MIR9.2HG	2.41952	-3.76012	8.98286	3.73e-18	2.58e-17	30.3995
GOLM1	2.41815	7.72843	18.7743	9.96e-62	6.33e-60	129.553
SPTBN2	2.41707	5.25583	12.7371	6.38e-33	1.17e-31	63.7348
TMEM82	2.41257	-3.52099	7.63523	9.41e-14	4.6e-13	20.4478
SHOX2	2.41014	-0.592022	7.7429	4.38e-14	2.2e-13	21.1899
SYNGR3	2.40972	0.913592	9.5808	2.83e-20	2.28e-19	35.183
ESCO2	2.40958	1.70787	11.1969	1.81e-26	2.25e-25	49.2371
SERPINB5	2.40559	0.371502	4.3149	1.88e-05	4.1e-05	1.89356
AGMAT	2.40411	1.16537	12.0839	3.99e-30	6.3e-29	57.5779
LINC02851	2.40367	-0.0646325	8.8074	1.5e-17	9.92e-17	29.024
LOC105371956	2.40176	-3.30875	7.63618	9.34e-14	4.57e-13	20.4549
MMP10	2.40127	0.163703	5.88959	6.58e-09	2.07e-08	9.54995
COX6B2	2.40119	-1.76134	9.3855	1.43e-19	1.1e-18	33.6126
CLSPN	2.40105	2.10979	10.0562	4.97e-22	4.55e-21	39.1194
LINC00629	2.40025	-3.46807	9.6804	1.23e-20	1.02e-19	36.0295
PLEK2	2.39937	3.53626	10.4967	1.05e-23	1.07e-22	42.8499
SOX11	2.3987	-1.17392	5.97173	4.11e-09	1.32e-08	10.0217
RHBDL2	2.39745	2.75084	10.9155	2.41e-25	2.76e-24	46.6308
C12orf42	2.39733	-1.94374	10.0321	6.13e-22	5.57e-21	38.9835
NR2E1	2.39695	-3.71372	7.60331	1.18e-13	5.72e-13	20.2274
BPIFB2	2.39485	-0.972594	4.20684	3e-05	6.4e-05	1.46733
LINC00460	2.39355	-1.36666	6.21699	9.73e-10	3.31e-09	11.4217
SLC25A48	2.39295	-3.5479	8.54025	1.19e-16	7.36e-16	26.9923
GABRA3	2.39275	-2.90096	4.89576	1.27e-06	3.16e-06	4.48825
IGLV3.9	2.39267	2.40716	5.58332	3.64e-08	1.06e-07	7.77948
PTGES	2.39249	4.48221	8.22365	1.31e-15	7.49e-15	24.3477
BUB1	2.39243	3.88957	9.59221	2.57e-20	2.08e-19	35.1023
BRIP1	2.39137	2.29843	11.3969	2.81e-27	3.67e-26	51.0566
FAM151AP1	2.38928	-3.89611	9.07452	1.79e-18	1.27e-17	31.1213
FOXB1	2.38443	-2.37758	6.45742	2.26e-10	8.16e-10	12.8439
LINC02475	2.3829	-3.0392	6.4933	1.81e-10	6.6e-10	13.0586
H3C12	2.38222	-4.04797	9.98221	9.41e-22	8.51e-21	38.5588
CCDC169	2.38148	-0.297197	9.2841	3.28e-19	2.47e-18	32.7863
PHLDA2	2.38124	4.1758	9.07854	1.73e-18	1.23e-17	30.9141
COL3A1	2.37887	10.2292	12.6454	1.59e-32	2.85e-31	62.5205
HROB	2.37831	2.04493	11.0348	8.08e-26	9.56e-25	47.7443
CSAG1	2.37797	-3.48732	4.86074	1.51e-06	3.72e-06	4.32266
HOXA10	2.37212	-0.719422	5.682	2.11e-08	6.32e-08	8.42985
IL11	2.3721	-0.447021	9.3884	1.39e-19	1.08e-18	33.6297
KIF15	2.37123	2.33392	10.7054	1.62e-24	1.75e-23	44.7687
TRIM31	2.37106	1.28118	6.46212	2.2e-10	7.94e-10	12.8168
FUT6	2.37007	0.644288	5.64511	2.59e-08	7.67e-08	8.20977
F12	2.37003	1.53788	9.20336	6.33e-19	4.64e-18	32.0967
LINC01271	2.36957	-1.36385	12.9072	1.16e-33	2.22e-32	65.6465
IGKV3D.15	2.36766	0.41201	6.72277	4.29e-11	1.66e-10	14.4401
H1.4	2.36696	-2.05099	9.23225	5e-19	3.71e-18	32.3785
STIL	2.36256	3.15721	12.6983	9.4e-33	1.71e-31	63.5029
ANKRD22	2.362	3.30978	7.80139	2.89e-14	1.47e-13	21.4226
SRPK3	2.36055	1.33305	7.58244	1.36e-13	6.58e-13	20.0325
MESP2	2.35994	-0.933246	8.69698	3.55e-17	2.29e-16	28.181
NKAIN3	2.3579	-3.97782	6.95693	9.47e-12	3.9e-11	15.9357
KCNK12	2.35731	-1.70958	9.29448	3.01e-19	2.28e-18	32.8772
KIRREL2	2.35449	-2.04933	6.95114	9.84e-12	4.04e-11	15.9015
H2BC8	2.35302	-0.865315	6.75405	3.52e-11	1.37e-10	14.6514
TIAM1.AS1	2.35287	-2.92241	8.21819	1.37e-15	7.78e-15	24.5986
TMEM59L	2.35082	1.80671	4.84276	1.65e-06	4.05e-06	4.14386
SLC29A4	2.3506	3.61359	6.90116	1.36e-11	5.53e-11	15.3533
PDIA2	2.35017	-1.26764	6.32079	5.21e-10	1.81e-09	12.0279
IGKV4.1	2.34864	6.64565	7.06139	4.76e-12	2.01e-11	15.9822
IGKV1D.39	2.34338	-1.62499	6.4368	2.57e-10	9.2e-10	12.7184
LOC124900418	2.3429	-1.3337	5.69285	1.99e-08	5.97e-08	8.49288
UCA1	2.3429	-1.3337	5.69285	1.99e-08	5.97e-08	8.49288
LINC00525	2.34271	-2.72835	8.89565	7.46e-18	5.05e-17	29.72
STEAP1	2.34213	3.57334	7.51569	2.17e-13	1.03e-12	19.4161
SLC7A5	2.34159	6.24526	10.4774	1.24e-23	1.26e-22	42.3755
KNL1	2.34092	2.72843	10.8273	5.37e-25	6.02e-24	45.8364
IGHG3	2.3385	8.33965	8.49045	1.75e-16	1.06e-15	25.9031
CDH17	2.33797	0.267732	5.45157	7.41e-08	2.1e-07	7.20332
NKX3.2	2.33743	-3.00232	8.04284	5.01e-15	2.72e-14	23.3249
FOXH1	2.33712	-3.01177	8.98152	3.77e-18	2.6e-17	30.3907
COL7A1	2.32988	3.34882	6.72056	4.36e-11	1.68e-10	14.2393
SLC7A11	2.32854	3.9067	5.80989	1.03e-08	3.19e-08	8.85052
UMODL1	2.32659	0.238533	5.74558	1.48e-08	4.51e-08	8.75865
IGKV3.15	2.32644	4.71885	6.01385	3.22e-09	1.04e-08	9.88587
SLC25A5P5	2.32423	-2.91399	7.38703	5.29e-13	2.43e-12	18.7587
IGHV4.34	2.32214	4.17456	5.70493	1.86e-08	5.61e-08	8.24758
AURKA	2.31962	3.85383	9.54632	3.77e-20	3.03e-19	34.7222
LINC01426	2.3187	1.68972	9.17789	7.78e-19	5.66e-18	31.884
PRB3	2.318	-2.10245	8.60114	7.47e-17	4.69e-16	27.4551
DRP2	2.31669	-1.03993	9.39331	1.34e-19	1.04e-18	33.673
BPIFB4	2.31655	-3.56827	6.17325	1.26e-09	4.25e-09	11.1694
CENPI	2.31503	1.70934	10.5186	8.61e-24	8.86e-23	43.1418
GRIN1	2.31347	0.105739	8.26867	9.38e-16	5.41e-15	24.9545
LINC02473	2.31147	-4.04883	9.55723	3.44e-20	2.77e-19	35.0125
CDH3	2.31135	5.81878	7.18954	2.02e-12	8.84e-12	16.9384
CEACAM7	2.30785	-0.568512	6.21919	9.6e-10	3.26e-09	11.4281
TRIP13	2.3078	3.6539	8.56314	1e-16	6.22e-16	26.9637
LINC01234	2.30748	-3.61487	5.68119	2.12e-08	6.34e-08	8.4313
IGHV3.43	2.30636	1.53263	6.09067	2.05e-09	6.78e-09	10.6244
PRC1	2.30603	4.44023	10.7424	1.16e-24	1.27e-23	44.9432
PLA2G2C	2.30599	-2.39797	9.06731	1.9e-18	1.35e-17	31.0668
C1orf220	2.30453	-1.04014	14.3458	3.91e-40	1.03e-38	80.3907
IGHV1.69D	2.30344	3.7506	5.27421	1.89e-07	5.12e-07	6.05003
HOXC9	2.29834	-1.28956	6.1577	1.38e-09	4.64e-09	11.0785
LINC00880	2.29756	-2.19068	9.26067	3.97e-19	2.97e-18	32.6065
H2BC5	2.29004	3.69301	9.87881	2.28e-21	2e-20	37.507
JSRP1	2.28612	1.18934	7.81588	2.6e-14	1.33e-13	21.6617
SALL1	2.28254	-3.17167	5.43847	7.95e-08	2.24e-07	7.15719
ERFE	2.28221	0.861205	6.98267	8e-12	3.31e-11	16.0666
BEAN1	2.2805	2.30591	7.7024	5.85e-14	2.92e-13	20.8016
DDIT4L	2.27749	2.08873	6.71404	4.54e-11	1.75e-10	14.3013
ASF1B	2.27693	3.68396	10.6551	2.54e-24	2.72e-23	44.2301
ACY3	2.27637	0.875283	8.24704	1.1e-15	6.33e-15	24.778
DSCAM.AS1	2.27496	-3.42057	3.79301	0.000164531	0.000321918	-0.132435
ARHGEF39	2.2748	2.32893	12.9439	7.99e-34	1.54e-32	65.976
RMI2	2.27413	3.45726	12.7131	8.11e-33	1.48e-31	63.6299
PROM2	2.27363	5.77498	9.65108	1.57e-20	1.29e-19	35.3601
CST2	2.27198	-0.319066	6.49311	1.82e-10	6.6e-10	13.0461
DCST1	2.27187	-0.772653	12.2955	5.06e-31	8.43e-30	59.6323
SPRED3	2.27136	1.06024	10.7626	9.65e-25	1.06e-23	45.325
IGHV1.46	2.26606	4.15441	5.5594	4.14e-08	1.2e-07	7.46973
E2F2	2.26434	2.20583	11.2345	1.28e-26	1.6e-25	49.5575
IGHV3.33	2.26408	3.63346	5.44679	7.6e-08	2.15e-07	6.94052
VPREB3	2.26351	-0.220358	9.18709	7.22e-19	5.27e-18	32.008
SCN8A	2.2627	1.27954	8.06067	4.39e-15	2.4e-14	23.4037
CELF5	2.26188	-1.03231	7.11832	3.26e-12	1.4e-11	16.9751
TNS4	2.25959	2.87131	4.78908	2.13e-06	5.18e-06	3.80507
NQO1	2.25645	7.0449	8.78356	1.8e-17	1.19e-16	28.2285
CENPE	2.25533	2.90782	9.65916	1.47e-20	1.21e-19	35.7261
DDN.AS1	2.2546	-0.676074	12.0914	3.71e-30	5.88e-29	57.6625
SCAT1	2.25393	-0.88478	7.85218	2e-14	1.04e-13	21.9595
IGHJ3P	2.25224	-1.91057	7.97038	8.51e-15	4.52e-14	22.8049
HMGA2.AS1	2.25028	-1.91332	8.60756	7.1e-17	4.47e-16	27.5035
FAM131C	2.24976	-3.08546	8.23388	1.22e-15	6.96e-15	24.7136
H2BC7	2.2483	-3.56198	8.02879	5.55e-15	3.01e-14	23.2223
CLDN10	2.2423	1.83741	4.36814	1.49e-05	3.28e-05	2.03405
IL17C	2.24077	-2.5984	7.41179	4.46e-13	2.06e-12	18.926
DIO2	2.23886	2.65787	7.25077	1.34e-12	5.93e-12	17.7022
CASC16	2.23857	-3.8721	8.06672	4.2e-15	2.3e-14	23.4951
IGLV3.21	2.23759	5.8626	5.89688	6.31e-09	1.99e-08	9.05289
KRT80	2.23656	5.23138	9.20035	6.48e-19	4.75e-18	31.7516
CPXM1	2.23597	3.09763	8.92547	5.89e-18	4.01e-17	29.7939
PACSIN1	2.23586	0.358152	9.30995	2.65e-19	2.01e-18	32.9853
GREB1L	2.23454	0.742418	6.89585	1.41e-11	5.72e-11	15.5151
DDX11.AS1	2.23356	-0.761804	14.7492	5.23e-42	1.48e-40	84.6602
IGKV1D.33	2.23243	-2.8458	6.46502	2.16e-10	7.8e-10	12.8895
LINC02003	2.23113	-4.10385	9.23056	5.07e-19	3.76e-18	32.3629
MIR559	2.23107	-2.79881	11.9011	2.33e-29	3.51e-28	55.8476
ADAMDEC1	2.22731	2.26221	6.46167	2.2e-10	7.96e-10	12.7416
CNFN	2.22448	0.428895	9.22428	5.34e-19	3.95e-18	32.296
LINC03046	2.22394	-4.24391	6.46624	2.14e-10	7.75e-10	12.8934
E2F7	2.22176	1.1891	9.20688	6.15e-19	4.52e-18	32.1348
IGKC	2.22027	10.5212	9.0268	2.63e-18	1.84e-17	30.0439
IGHV1OR21.1	2.22009	-2.12848	7.61095	1.12e-13	5.44e-13	20.2826
KIF23	2.21965	3.51819	9.31525	2.54e-19	1.93e-18	32.8602
LINC02099	2.2185	-2.75542	12.514	5.88e-32	1.03e-30	61.7632
LIPK	2.21549	-4.37928	6.82711	2.2e-11	8.74e-11	15.1121
ACRV1	2.20945	-2.66468	10.9399	1.93e-25	2.22e-24	46.9405
MAGEA12	2.20588	-3.7385	4.17309	3.47e-05	7.35e-05	1.33444
LINC01748	2.20556	-3.26542	5.50093	5.69e-08	1.62e-07	7.48065
MAD2L1	2.20475	3.60287	9.53583	4.11e-20	3.29e-19	34.651
IGHV5.51	2.20414	5.35725	5.80969	1.04e-08	3.2e-08	8.63897
SLC44A5	2.20082	2.05347	4.86271	1.5e-06	3.69e-06	4.21095
IGKV2D.40	2.19859	-0.00286238	5.5018	5.66e-08	1.62e-07	7.46738
BHLHA15	2.19847	0.479149	7.78291	3.3e-14	1.67e-13	21.4525
DERL3	2.19816	4.64995	8.83056	1.25e-17	8.32e-17	28.8974
EGLN3	2.19761	4.83011	6.67547	5.8e-11	2.22e-10	13.781
TNFRSF18	2.19752	2.15276	8.52933	1.3e-16	7.98e-16	26.8124
CDX2	2.19729	-3.64873	5.53586	4.71e-08	1.36e-07	7.66163
NKAIN4	2.19694	-1.22945	7.7675	3.68e-14	1.86e-13	21.3661
TDRD5	2.19369	-0.442251	4.88408	1.35e-06	3.33e-06	4.42138
STYK1	2.19346	2.58561	8.97975	3.82e-18	2.64e-17	30.2565
KREMEN2	2.19315	-0.623531	8.79419	1.66e-17	1.1e-16	28.9261
CCDC150	2.19259	0.628161	11.3277	5.36e-27	6.88e-26	50.4621
ABCC3	2.19141	7.27628	10.7071	1.59e-24	1.72e-23	44.2861
HORMAD1	2.19054	-0.378645	4.40383	1.27e-05	2.82e-05	2.27883
TM4SF5	2.19051	-3.93403	5.0127	7.15e-07	1.82e-06	5.03912
MMP9	2.19002	5.32134	7.20974	1.77e-12	7.75e-12	17.1286
IGLV6.57	2.18341	4.51124	5.14371	3.7e-07	9.71e-07	5.30002
LOC124903002	2.18294	-3.23006	7.1343	2.93e-12	1.26e-11	17.0839
EPHX4	2.18264	0.9406	7.89985	1.42e-14	7.43e-14	22.264
INA	2.18018	-1.77775	5.45133	7.42e-08	2.1e-07	7.22328
IGHV2.26	2.18006	2.01876	5.47827	6.42e-08	1.82e-07	7.24625
PRSS1	2.18	-2.95757	5.36178	1.19e-07	3.31e-07	6.76561
HMGB3P6	2.17836	-3.99394	9.90906	1.76e-21	1.56e-20	37.9408
FAM83D	2.17336	3.18363	8.86786	9.29e-18	6.24e-17	29.3339
CENPU	2.17255	3.39583	10.2883	6.6e-23	6.43e-22	41.0246
NECTIN4	2.17221	5.54007	10.3578	3.58e-23	3.55e-22	41.4007
NME1	2.16935	5.5055	13.7512	2.03e-37	4.76e-36	73.9712
NKPD1	2.16891	-2.08541	10.6987	1.72e-24	1.85e-23	44.7813
DPEP1	2.16862	0.37608	8.0418	5.05e-15	2.74e-14	23.2957
CAMK2N2	2.16828	-1.96215	8.20131	1.55e-15	8.79e-15	24.475
SIX4	2.16571	3.66911	10.9507	1.74e-25	2.02e-24	46.8801
TLCD3B	2.16309	-2.63898	9.77822	5.37e-21	4.59e-20	36.8453
ANXA10	2.15992	-2.27296	5.10136	4.58e-07	1.19e-06	5.47033
EN2	2.15974	-2.72796	5.85784	7.88e-09	2.46e-08	9.39428
LINC01842	2.15945	-2.64786	6.99657	7.3e-12	3.03e-11	16.1933
ESPN	2.15906	2.87138	6.26528	7.28e-10	2.5e-09	11.5231
FAM178B	2.15836	0.587447	7.32065	8.33e-13	3.77e-12	18.2845
MYO3B	2.15816	-0.252043	6.33236	4.86e-10	1.69e-09	12.0858
H2BC17	2.15815	-3.41295	8.46208	2.17e-16	1.31e-15	26.4052
SBK1	2.15789	4.20063	7.41942	4.23e-13	1.96e-12	18.6741
RTN4RL2	2.15392	2.7077	6.55768	1.22e-10	4.5e-10	13.2809
EFNA4	2.15297	3.90923	13.0851	1.92e-34	3.83e-33	67.3108
PPIAP45	2.15173	-3.64979	8.7531	2.29e-17	1.5e-16	28.6148
OR2B6	2.14829	-3.59215	8.50733	1.54e-16	9.4e-16	26.7446
IGHV1OR15.9	2.14721	-0.878039	6.72383	4.27e-11	1.65e-10	14.463
SPC25	2.14562	1.63026	10.3091	5.49e-23	5.38e-22	41.3096
IGLV3.19	2.14452	5.32685	5.49348	5.92e-08	1.69e-07	6.94456
LYPD3	2.14309	2.57547	6.16346	1.34e-09	4.5e-09	10.9564
LINC00973	2.14197	-3.46987	5.13664	3.83e-07	1.01e-06	5.64033
MAGEC1	2.14154	-4.26943	5.22026	2.5e-07	6.69e-07	6.05071
SLC2A1.DT	2.14113	-0.812376	11.4267	2.12e-27	2.81e-26	51.3895
SLC17A9	2.14039	3.88304	8.0028	6.72e-15	3.6e-14	22.7808
IQANK1	2.13819	4.80412	11.1874	1.98e-26	2.45e-25	48.9257
IGKV3.11	2.13628	6.6792	7.21466	1.71e-12	7.51e-12	16.9606
HELLS	2.13601	3.40707	11.2629	9.81e-27	1.24e-25	49.7454
IGHV4.39	2.13542	5.04495	5.29753	1.67e-07	4.56e-07	5.98147
MNX1.AS2	2.13495	-2.63458	7.66686	7.52e-14	3.72e-13	20.6693
CDK1	2.13425	4.42149	9.10158	1.44e-18	1.03e-17	31.0496
SNORC	2.13348	0.0985399	10.6551	2.54e-24	2.72e-23	44.3834
IGHV1.18	2.13277	5.10039	5.48231	6.28e-08	1.79e-07	6.91678
IGHV5.78	2.13202	-1.27638	8.8929	7.62e-18	5.16e-17	29.6955
HPCA	2.13156	-1.56701	11.9421	1.57e-29	2.39e-28	56.2367
TRIM51BP	2.12998	-4.27488	6.68299	5.53e-11	2.12e-10	14.2138
GOLGA7B	2.12925	3.75845	6.86322	1.74e-11	6.99e-11	15.0783
LOC101928499	2.12906	-4.43503	6.39904	3.24e-10	1.15e-09	12.4915
SULF1	2.12859	6.55149	9.22461	5.32e-19	3.94e-18	31.7558
TFF2	2.12545	-3.9074	4.30866	1.93e-05	4.21e-05	1.8897
C1QTNF6	2.12533	4.42664	10.7013	1.68e-24	1.81e-23	44.5621
CDC25A	2.12398	1.7622	9.95745	1.16e-21	1.05e-20	38.2875
PODNL1	2.12232	2.85368	7.04355	5.36e-12	2.25e-11	16.3212
IGHV3.73	2.12117	2.71024	4.82622	1.78e-06	4.37e-06	3.97766
RAB4A.AS1	2.12077	-0.266793	13.5008	2.72e-36	5.98e-35	71.6326
TMEM249	2.11762	-3.26408	9.09357	1.54e-18	1.1e-17	31.2738
LOC102723834	2.11736	-2.4332	9.05907	2.03e-18	1.43e-17	31.0019
IGHV1.58	2.11703	0.870442	5.56386	4.04e-08	1.18e-07	7.76418
IL1RL2	2.11636	1.14044	10.2273	1.13e-22	1.07e-21	40.6194
IGLV4.69	2.11629	3.68495	4.98115	8.36e-07	2.11e-06	4.60482
ELFN1.AS1	2.11538	-2.74898	6.29436	6.11e-10	2.11e-09	11.877
PABPC1L	2.11515	4.48002	8.39012	3.75e-16	2.23e-15	25.5484
H3C4	2.1142	-1.74372	7.64922	8.52e-14	4.19e-13	20.5455
LINC01993	2.11383	-2.13534	8.56342	9.99e-17	6.21e-16	27.1694
IGKV1.8	2.11344	1.46144	5.80157	1.08e-08	3.34e-08	9.00428
IGHV3.23	2.11288	5.8046	6.57489	1.09e-10	4.06e-10	13.0001
FOXD3	2.11252	-3.70685	6.76509	3.28e-11	1.28e-10	14.7246
IGHV1.2	2.11236	3.86925	4.89129	1.3e-06	3.22e-06	4.15975
FAM72C	2.11123	-2.24205	8.59404	7.89e-17	4.94e-16	27.4016
FADS6	2.10986	-3.16136	5.39152	1.02e-07	2.85e-07	6.91693
LOC101928335	2.10891	-4.22979	7.9502	9.85e-15	5.21e-14	22.6586
PTTG1	2.10839	3.9703	9.37754	1.52e-19	1.17e-18	33.3138
TFPI2.DT	2.10601	-4.02465	7.68565	6.59e-14	3.27e-13	20.7966
CDKN2A	2.10557	2.83959	5.04144	6.19e-07	1.59e-06	4.98346
IGHV1.67	2.10548	-1.06776	6.86682	1.7e-11	6.84e-11	15.3604
CRYGN	2.10547	-1.42255	7.29438	9.96e-13	4.48e-12	18.1367
LGI2	2.10433	2.74258	7.89582	1.46e-14	7.63e-14	22.1201
IGHV1.17	2.10398	-3.14508	7.57923	1.39e-13	6.73e-13	20.0643
CLDN6	2.10164	-0.454025	3.96855	8.14e-05	0.000165119	0.517395
IGHV3.79	2.10138	-3.05407	9.57782	2.9e-20	2.34e-19	35.1839
H2AC8	2.10108	-1.31	6.12786	1.65e-09	5.5e-09	10.907
SHCBP1	2.09899	2.89394	10.2242	1.16e-22	1.1e-21	40.5022
P4HA3	2.09894	2.20291	9.91775	1.64e-21	1.45e-20	37.9279
C2CD4D	2.09813	0.202065	9.90897	1.76e-21	1.56e-20	37.9274
PTPRN	2.09803	-0.933428	5.52987	4.86e-08	1.4e-07	7.62544
RCOR2	2.09784	1.17214	7.35585	6.55e-13	2.99e-12	18.4934
LINC02576	2.09359	-1.85267	9.9615	1.12e-21	1.01e-20	38.3849
HOXC.AS3	2.09175	-4.22731	5.72662	1.65e-08	4.99e-08	8.67504
INSL4	2.0912	-3.85462	4.20347	3.05e-05	6.49e-05	1.45747
LINC01281	2.09055	-2.74986	9.23378	4.94e-19	3.67e-18	32.3913
IGKV2.28	2.09003	-1.67559	5.91658	5.64e-09	1.79e-08	9.71686
PAFAH1B3	2.08858	4.71676	10.8975	2.84e-25	3.24e-24	46.2875
IGHV3.21	2.08798	4.46714	5.35174	1.26e-07	3.48e-07	6.33071
IGKV1.5	2.08646	6.29909	6.43026	2.67e-10	9.56e-10	12.0499
IGLV1.40	2.08469	5.74485	6.19433	1.11e-09	3.76e-09	10.7389
IGKV3.20	2.08454	6.61801	6.83256	2.12e-11	8.45e-11	14.4896
TMT1B	2.08237	3.04696	6.5554	1.23e-10	4.55e-10	13.2324
GYG2	2.08191	2.99741	8.62126	6.39e-17	4.04e-16	27.4442
LINC02783	2.08009	-4.16415	6.99776	7.24e-12	3.01e-11	16.1975
LOC124901427	2.07965	0.335614	6.90638	1.32e-11	5.35e-11	15.5908
IGKV3.7	2.07939	0.507401	6.31677	5.34e-10	1.85e-09	11.9761
IGHJ3	2.0789	-0.064164	6.81578	2.37e-11	9.37e-11	15.0271
POLE2	2.07744	2.09865	11.2349	1.27e-26	1.6e-25	49.5594
CYP27B1	2.0763	2.24655	10.3128	5.32e-23	5.21e-22	41.3082
IGHV4.4	2.07599	0.289754	5.43036	8.3e-08	2.34e-07	7.08916
CCN4	2.07591	3.03566	9.18489	7.35e-19	5.36e-18	31.8431
MROH6	2.07558	4.72704	8.01027	6.36e-15	3.42e-14	22.7284
NRK	2.07558	1.09013	5.24568	2.19e-07	5.89e-07	6.11891
LINC00857	2.07467	1.51701	10.5902	4.55e-24	4.78e-23	43.7733
UCHL1	2.07435	3.92074	4.45602	1e-05	2.26e-05	2.1919
LINC01607	2.06954	-1.02546	9.36136	1.74e-19	1.34e-18	33.4137
KDELR3	2.06887	5.20429	11.5249	8.42e-28	1.15e-26	51.999
ALDH3B2	2.06792	2.35384	6.02999	2.93e-09	9.55e-09	10.2054
LARGE2	2.06752	4.41496	7.70028	5.94e-14	2.96e-13	20.569
RBBP8NL	2.06597	1.79871	9.21859	5.59e-19	4.13e-18	32.1927
BMP8A	2.0651	-0.240469	11.0819	5.24e-26	6.31e-25	48.2189
IGLV3.10	2.06311	3.66091	4.48542	8.78e-06	1.99e-05	2.3527
IGHV2.5	2.06271	1.70437	5.50321	5.62e-08	1.61e-07	7.39062
ATP6V1C2	2.06129	2.19293	7.6542	8.23e-14	4.05e-13	20.462
EPS8L3	2.06091	-2.57545	4.13405	4.09e-05	8.6e-05	1.1814
HECW1	2.05924	0.126182	8.68164	4e-17	2.57e-16	28.0515
IGHV3.48	2.05781	2.38531	5.57571	3.79e-08	1.11e-07	7.7182
MELTF	2.05673	3.55263	7.00399	6.95e-12	2.9e-11	15.9936
IGHJ2	2.05641	-1.11025	6.84147	2.01e-11	8e-11	15.2006
INSL3	2.05397	-1.78346	12.2447	8.32e-31	1.37e-29	59.1421
TAF7L	2.05199	-2.88824	7.52434	2.05e-13	9.74e-13	19.6893
LOC122526782	2.05185	1.97838	8.15465	2.19e-15	1.23e-14	24.0363
DNA2	2.05176	2.62475	11.4501	1.7e-27	2.27e-26	51.5221
GFAP	2.05081	-1.58483	7.49931	2.44e-13	1.15e-12	19.5163
MMP17	2.05062	2.00379	6.94636	1.01e-11	4.17e-11	15.7578
TRIM54	2.04952	-0.816267	5.88501	6.75e-09	2.12e-08	9.53536
IGHV3.20	2.04926	0.162026	5.76401	1.34e-08	4.08e-08	8.85668
LOC101928906	2.04919	-1.54934	5.25266	2.11e-07	5.69e-07	6.21287
LOC102723678	2.04919	-1.54934	5.25266	2.11e-07	5.69e-07	6.21287
LOC107985433	2.04919	-1.54934	5.25266	2.11e-07	5.69e-07	6.21287
LINC02133	2.04899	-3.68449	6.58755	1.01e-10	3.76e-10	13.629
VSIG1	2.0478	2.43381	3.96594	8.23e-05	0.00016681	0.347649
WDR62	2.04622	3.01719	9.13252	1.12e-18	8.08e-18	31.423
SYT16	2.04571	-1.03541	5.96335	4.31e-09	1.38e-08	9.97313
GINS4	2.04333	2.15808	10.0008	8.02e-22	7.27e-21	38.6308
STRC	2.04309	-3.51341	8.54654	1.14e-16	7.02e-16	27.0407
LIPM	2.04269	-0.556865	7.90327	1.39e-14	7.26e-14	22.3181
DCST2	2.04186	0.476616	9.56039	3.35e-20	2.7e-19	35.0191
CKM	2.04067	-1.26764	6.85048	1.89e-11	7.56e-11	15.2586
LINC02313	2.04001	-4.08801	6.77556	3.07e-11	1.2e-10	14.7894
NXPH1	2.03916	-4.15828	6.56354	1.17e-10	4.34e-10	13.4818
OVOL1	2.03902	1.59424	7.64859	8.56e-14	4.21e-13	20.461
IGHV3.66	2.03384	1.25285	5.68201	2.11e-08	6.32e-08	8.36536
IGKV1.9	2.0334	3.9771	5.113	4.32e-07	1.13e-06	5.20032
XKRX	2.0328	2.73163	6.05328	2.56e-09	8.37e-09	10.3041
GPR19	2.03165	-0.493523	10.2755	7.38e-23	7.14e-22	41.065
TEX19	2.03117	-4.11035	6.90075	1.37e-11	5.54e-11	15.5781
ANKRD18B	2.03019	-1.64482	5.71938	1.72e-08	5.18e-08	8.63722
FOXA3	2.02757	1.44084	5.34283	1.32e-07	3.64e-07	6.58425
AK4	2.02588	3.79467	6.27986	6.67e-10	2.3e-09	11.506
KIF3AP1	2.02573	-3.93329	7.02294	6.14e-12	2.57e-11	16.3599
IGHV3OR16.9	2.02472	-1.61805	7.20585	1.81e-12	7.95e-12	17.5518
S100A2	2.02404	3.4596	5.40691	9.4e-08	2.63e-07	6.73428
SLC25A10	2.02149	3.66973	10.6296	3.19e-24	3.39e-23	43.9878
IGHV4.55	2.02048	0.531203	6.92735	1.15e-11	4.69e-11	15.7178
IGHV3.11	2.01974	4.1978	5.11058	4.37e-07	1.14e-06	5.15377
PPP1R14B	2.01934	6.17758	15.4469	2.67e-45	8.54e-44	91.9457
IGLL5	2.0189	5.88093	6.41736	2.89e-10	1.03e-09	12.0257
IGHV3.15	2.01783	4.6347	5.36615	1.17e-07	3.24e-07	6.37512
MYO7A	2.01754	3.70885	12.2137	1.13e-30	1.84e-29	58.705
ASPHD1	2.01465	2.30862	6.45905	2.24e-10	8.08e-10	12.7106
IGHE	2.01145	-1.60776	6.15329	1.42e-09	4.76e-09	11.0548
TUBAP13	2.01123	-4.32675	6.32314	5.14e-10	1.79e-09	12.0424
IGHV1.3	2.00883	-0.561699	5.09078	4.83e-07	1.26e-06	5.40659
FHL2	2.00749	5.30669	8.62104	6.4e-17	4.05e-16	27.1785
RGS20	2.00579	-0.558466	6.80972	2.46e-11	9.73e-11	14.9957
HOXC8	2.00529	-1.81244	5.69295	1.99e-08	5.97e-08	8.49586
TESMIN	2.00361	1.28454	7.03733	5.58e-12	2.34e-11	16.3874
SBSN	2.00351	-2.84261	5.48386	6.23e-08	1.77e-07	7.3937
SNORA26	2.00312	-2.52788	9.9817	9.45e-22	8.54e-21	38.5569
PIF1	2.00218	1.34736	9.47435	6.85e-20	5.42e-19	34.2826
IGLVI.70	2.00182	-2.54271	6.33863	4.68e-10	1.63e-09	12.1377
PAX9	2.0018	2.40972	5.97126	4.12e-09	1.32e-08	9.86922
H1.5	2.0008	-3.95765	7.30378	9.35e-13	4.21e-12	18.1997
FAP	2.00024	3.78577	8.33108	5.86e-16	3.44e-15	25.1819
WDR11.DT	-2.00056	-3.03572	-9.81473	3.94e-21	3.39e-20	37.1374
ADAMTS15	-2.00141	1.858	-13.6143	8.43e-37	1.9e-35	72.5873
TACC1	-2.00171	6.62983	-16.5552	1.18e-50	4.69e-49	104.09
P2RX6	-2.00186	-1.79679	-10.7533	1.05e-24	1.15e-23	45.2234
FAM180B	-2.00212	-4.68369	-10.6571	2.5e-24	2.67e-23	44.4118
CFAP90	-2.00333	1.42164	-8.97082	4.11e-18	2.83e-17	29.9804
DENND2A	-2.00349	2.99622	-18.9937	7.64e-63	5.06e-61	132.187
TMEM132D	-2.00482	-1.19508	-5.52807	4.91e-08	1.41e-07	7.49782
ENDOU	-2.00491	-2.59145	-12.4854	7.8e-32	1.35e-30	61.4732
PCDHGB7	-2.00565	1.62569	-17.0167	6.37e-53	2.76e-51	109.534
SHROOM4	-2.00602	4.40119	-14.7383	5.89e-42	1.66e-40	84.1647
SMAD9	-2.00683	2.72915	-15.7855	6.39e-47	2.18e-45	95.6796
DYDC2	-2.00725	-0.395925	-7.65147	8.39e-14	4.13e-13	20.3975
ARHGAP44	-2.00911	4.3151	-14.131	3.8e-39	9.57e-38	77.7274
CELA2B	-2.00925	-2.98234	-11.7895	6.81e-29	9.93e-28	54.7817
MYL3	-2.01025	-1.62831	-12.4569	1.03e-31	1.78e-30	61.1752
AQP9	-2.01066	3.1866	-12.2602	7.16e-31	1.18e-29	58.8622
LINC00443	-2.01211	-4.70662	-8.7453	2.44e-17	1.59e-16	28.5565
CDH10	-2.01232	-3.65225	-7.31194	8.84e-13	3.99e-12	18.2496
PRPH	-2.01242	-2.689	-8.39195	3.7e-16	2.2e-15	25.8568
RD3	-2.01282	-3.93698	-9.34852	1.93e-19	1.48e-18	33.3112
GALNT16	-2.01335	0.676183	-11.5342	7.71e-28	1.06e-26	52.2179
KLF15	-2.0152	2.35548	-11.5928	4.43e-28	6.15e-27	52.5762
LOC101927143	-2.01641	-2.8767	-9.17749	7.8e-19	5.67e-18	31.9229
PLAC8	-2.0166	3.46899	-11.2689	9.28e-27	1.18e-25	49.4313
TBX5.AS1	-2.01771	2.21812	-15.7427	1.03e-46	3.48e-45	95.2573
DCDC2B	-2.02079	-1.17571	-9.70425	1e-20	8.37e-20	36.1449
STMND1	-2.02103	-0.626206	-6.71456	4.52e-11	1.74e-10	14.2545
RTN4RL1	-2.02129	1.25301	-9.58126	2.81e-20	2.28e-19	34.9129
SIGLEC6	-2.02285	-0.611273	-10.1917	1.54e-22	1.45e-21	40.2374
VWA3B	-2.02334	0.894098	-8.27303	9.08e-16	5.25e-15	24.724
CX3CR1	-2.02442	1.69822	-11.2448	1.16e-26	1.46e-25	49.4188
TNNI2	-2.02571	0.413792	-11.6465	2.66e-28	3.75e-27	53.292
MUCL3	-2.02586	1.44632	-6.91329	1.26e-11	5.13e-11	15.2583
KIR2DS4	-2.02708	-3.82265	-7.08576	4.05e-12	1.72e-11	16.7635
ALOX5	-2.02725	5.50656	-14.3032	6.14e-40	1.6e-38	79.5079
MIR23A	-2.02834	-4.19066	-9.44243	8.92e-20	7.01e-19	34.0743
RTN1	-2.02836	2.49	-15.3486	7.83e-45	2.46e-43	90.9138
TBX2	-2.02911	4.53618	-16.6666	3.37e-51	1.38e-49	105.363
LOC100652999	-2.03098	-2.92245	-8.9021	7.09e-18	4.81e-17	29.7517
JAML	-2.03147	4.44663	-15.1324	8.28e-44	2.52e-42	88.4093
ZNF423	-2.03188	1.66196	-18.9363	1.5e-62	9.68e-61	131.606
HBD	-2.03205	-4.09076	-9.04467	2.28e-18	1.6e-17	30.8857
ZNF277.AS1	-2.03278	-2.9849	-12.4473	1.14e-31	1.95e-30	61.1052
NPR3	-2.03378	3.9988	-13.9402	2.82e-38	6.91e-37	75.7469
RETREG1	-2.03477	3.20705	-13.4571	4.27e-36	9.28e-35	70.8206
HAND1	-2.0361	-4.43554	-6.52504	1.49e-10	5.46e-10	13.2501
MFSD2A	-2.03737	5.16494	-12.748	5.72e-33	1.05e-31	63.5431
FXYD6	-2.03848	4.10497	-19.5639	9.38e-66	7.15e-64	138.8
SYNC	-2.04074	1.03597	-18.4197	6.22e-60	3.7e-58	125.627
ZNF473CR	-2.04369	-3.35247	-8.91729	6.28e-18	4.27e-17	29.8792
LINC02289	-2.04565	-1.4764	-11.6041	3.98e-28	5.54e-27	52.9986
SCNN1G	-2.04596	3.11555	-10.1499	2.21e-22	2.07e-21	39.4704
DNAI3	-2.0465	-0.142461	-10.0982	3.46e-22	3.19e-21	39.4033
PCDHA12	-2.04754	-0.211802	-8.61786	6.56e-17	4.14e-16	27.4097
MEGF11	-2.04824	-0.221113	-7.75743	3.95e-14	1.99e-13	21.1153
HIF3A	-2.04939	2.84782	-9.30036	2.87e-19	2.17e-18	32.4021
SAXO2	-2.04979	0.891578	-9.93332	1.43e-21	1.28e-20	37.9067
CLEC4E	-2.0501	1.41892	-12.8569	1.92e-33	3.66e-32	64.946
C1QTNF2	-2.05147	0.236571	-16.6042	6.8e-51	2.73e-49	104.95
IRX6	-2.05297	0.185023	-6.70323	4.86e-11	1.87e-10	14.1007
SPMIP11	-2.05409	-5.26704	-11.3619	3.9e-27	5.04e-26	50.7925
SCD5	-2.05433	3.77648	-13.8033	1.18e-37	2.8e-36	74.3365
C14orf180	-2.05437	-4.52263	-9.20908	6.04e-19	4.44e-18	32.1927
CFAP46	-2.05461	-0.186243	-7.90449	1.37e-14	7.2e-14	22.1538
ST6GALNAC2	-2.05574	3.5924	-13.5251	2.12e-36	4.68e-35	71.48
FOLR3P1	-2.05614	-4.68994	-9.31145	2.62e-19	1.99e-18	33.0147
AQP4.AS1	-2.05636	-2.28544	-8.03758	5.2e-15	2.82e-14	23.2424
SELE	-2.05647	0.790428	-10.1097	3.13e-22	2.9e-21	39.4128
KIF26A	-2.05652	1.59989	-13.3715	1.03e-35	2.19e-34	70.1202
CMA1	-2.05728	-3.10826	-8.78828	1.74e-17	1.15e-16	28.873
NR4A1	-2.05789	6.29088	-9.68475	1.18e-20	9.81e-20	35.3837
HPR	-2.058	-3.11971	-7.9629	8.98e-15	4.76e-14	22.7354
PDLIM2	-2.05935	4.52028	-22.3179	5.28e-80	6.57e-78	171.521
LDLR	-2.06041	6.55183	-16.2391	4.11e-49	1.55e-47	100.554
CYP4A11	-2.06101	-4.03161	-8.41267	3.16e-16	1.89e-15	26.0339
OXGR1	-2.06157	-3.45012	-7.79366	3.05e-14	1.55e-13	21.5433
EPPIN	-2.06187	-3.60931	-7.24468	1.4e-12	6.17e-12	17.8021
MECOM.AS1	-2.06198	-3.36736	-8.56375	9.96e-17	6.19e-16	27.1614
CHRM3	-2.06501	0.46767	-8.4715	2.02e-16	1.22e-15	26.2347
GNG11	-2.06524	4.85836	-14.4301	1.59e-40	4.27e-39	80.8634
HOXA4	-2.06905	-0.401004	-13.8951	4.53e-38	1.09e-36	75.647
CNTN1	-2.07208	1.88142	-9.14912	9.82e-19	7.1e-18	31.3165
DYNLT5	-2.07216	-0.195946	-12.8336	2.43e-33	4.59e-32	64.8384
RN7SKP18	-2.07266	-4.59182	-9.6864	1.17e-20	9.68e-20	36.0804
MAP3K19	-2.07443	-0.656022	-7.57749	1.41e-13	6.8e-13	19.9042
CD300LF	-2.07614	2.92164	-16.2757	2.73e-49	1.03e-47	101.09
GFRA2	-2.07695	-0.0735618	-13.6577	5.37e-37	1.23e-35	73.1781
ENHO	-2.07743	-1.41411	-9.23512	4.89e-19	3.63e-18	32.321
NMUR2	-2.07845	-3.78938	-7.63711	9.28e-14	4.55e-13	20.4573
LINC02932	-2.07864	-3.42047	-9.77151	5.68e-21	4.84e-20	36.781
KIAA2012	-2.07875	-2.00551	-7.03148	5.8e-12	2.43e-11	16.3526
SLC8A3	-2.07903	-1.5884	-11.3148	6.04e-27	7.74e-26	50.3116
DOK2	-2.07957	3.88551	-16.655	3.84e-51	1.56e-49	105.263
MT1A	-2.08034	-0.759602	-8.07903	3.84e-15	2.11e-14	23.4458
AHNAK	-2.08046	9.14694	-12.7635	4.9e-33	9.05e-32	63.7302
LOC100422687	-2.08129	-3.95592	-8.58752	8.29e-17	5.18e-16	27.3483
SNTG2	-2.08195	-3.50864	-8.58765	8.29e-17	5.18e-16	27.3445
AFF2	-2.08305	0.315732	-10.0611	4.77e-22	4.37e-21	39.0414
PRSS12	-2.08402	2.90026	-9.89304	2.02e-21	1.78e-20	37.2988
TMOD1	-2.08437	1.53086	-16.3124	1.81e-49	6.9e-48	101.624
FCER1A	-2.08587	1.33242	-8.55732	1.05e-16	6.49e-16	26.779
CRISP2	-2.08617	-2.7197	-5.82758	9.36e-09	2.9e-08	9.19329
LRP2	-2.08679	2.99655	-7.39979	4.85e-13	2.24e-12	18.233
LINC01537	-2.08708	-2.59976	-12.1694	1.74e-30	2.8e-29	58.4034
CASS4	-2.08785	2.82085	-18.6441	4.55e-61	2.82e-59	128.122
ADGRL3	-2.08802	0.814778	-10.2043	1.38e-22	1.3e-21	40.2216
GPBAR1	-2.08916	-0.19233	-15.5486	8.73e-46	2.85e-44	93.2742
FCN1	-2.08938	3.18889	-13.2004	5.93e-35	1.21e-33	68.2013
C5AR1	-2.09036	4.57455	-17.25	4.47e-54	2.06e-52	111.965
RP1	-2.09204	-1.18966	-7.64591	8.72e-14	4.28e-13	20.4118
MSRB3	-2.0929	4.43415	-18.1126	2.19e-58	1.21e-56	121.862
ADGRD1	-2.09556	4.56761	-10.3949	2.58e-23	2.57e-22	41.4808
ODAD2	-2.0961	0.217157	-8.23421	1.21e-15	6.94e-15	24.5008
ADGRL2	-2.09689	5.08133	-15.9356	1.21e-47	4.26e-46	97.1888
TIE1	-2.09713	4.65704	-20.2905	1.73e-69	1.52e-67	147.355
GATA1	-2.09743	-2.62195	-11.9685	1.22e-29	1.86e-28	56.4763
KCTD16	-2.09807	-0.296203	-13.2925	2.31e-35	4.85e-34	69.4554
SLC6A20	-2.09916	1.39881	-7.6019	1.19e-13	5.78e-13	19.84
TMEM150B	-2.10031	1.39733	-15.4152	3.77e-45	1.2e-43	91.737
RERGL	-2.10063	-1.97802	-6.83571	2.08e-11	8.29e-11	15.0986
FRMPD1	-2.10073	-2.95625	-9.22119	5.47e-19	4.05e-18	32.2724
PPARG	-2.10082	3.70108	-13.0434	2.92e-34	5.8e-33	66.5684
RNU6.529P	-2.10143	-3.06901	-13.7219	2.76e-37	6.43e-36	73.8988
CNR1	-2.10311	1.76119	-11.1673	2.38e-26	2.94e-25	48.6855
LINC01331	-2.10434	-5.40948	-9.56008	3.36e-20	2.71e-19	35.0388
BTNL3	-2.10438	-4.64822	-7.83583	2.25e-14	1.16e-13	21.8496
KCNS1	-2.10544	-0.871821	-7.7693	3.63e-14	1.84e-13	21.245
OTUD1	-2.10555	4.25904	-30.0774	3.04e-120	2.71e-117	264.007
SH2D1B	-2.10561	-0.876412	-12.7049	8.8e-33	1.6e-31	63.5889
SYNPO2	-2.10873	3.86467	-17.0191	6.2e-53	2.7e-51	109.375
RGS9BP	-2.10995	-1.94021	-11.2243	1.4e-26	1.76e-25	49.4889
LINC00670	-2.11037	-4.98224	-11.8075	5.74e-29	8.41e-28	54.9593
TMSB15A	-2.11193	-1.40409	-11.0089	1.02e-25	1.21e-24	47.5033
SPARCL1	-2.11425	7.23745	-14.8043	2.89e-42	8.33e-41	84.8506
PLPPR3	-2.11437	-0.57209	-8.20182	1.55e-15	8.75e-15	24.3295
ART1	-2.11674	-4.57486	-9.66464	1.4e-20	1.16e-19	35.8999
SLC15A2	-2.11682	4.35066	-13.4703	3.73e-36	8.12e-35	70.8659
PRSS33	-2.11765	-4.54912	-8.22989	1.25e-15	7.16e-15	24.684
TTLL7	-2.11873	2.14032	-14.3091	5.77e-40	1.51e-38	79.79
RADX	-2.11904	0.852211	-13.9656	2.16e-38	5.33e-37	76.3091
CDH13	-2.11947	3.24652	-17.5515	1.42e-55	6.98e-54	115.48
KLRG2	-2.12047	0.43404	-9.2333	4.96e-19	3.68e-18	32.1608
KRT1	-2.12056	-2.73842	-7.45943	3.21e-13	1.5e-12	19.2147
MYH1	-2.12089	-3.63292	-8.27908	8.67e-16	5.02e-15	25.0389
CYBRD1	-2.12163	6.86023	-13.7554	1.94e-37	4.57e-36	73.7785
NKD1	-2.12174	2.30186	-13.5026	2.67e-36	5.88e-35	71.3781
MAP1LC3C	-2.12175	0.325763	-10.2459	9.56e-23	9.15e-22	40.6271
FBLN5	-2.12188	5.389	-15.3367	8.92e-45	2.79e-43	90.6043
HK3	-2.12229	3.6002	-14.4362	1.49e-40	4.02e-39	80.9889
SLITRK3	-2.12504	-3.18118	-8.01074	6.34e-15	3.41e-14	23.079
ZNF366	-2.12657	0.747264	-16.6895	2.6e-51	1.08e-49	105.887
WFDC1	-2.12705	2.08356	-15.9628	8.94e-48	3.17e-46	97.692
STARD13	-2.12844	3.78968	-26.102	9.45e-100	2.45e-97	216.92
CLC	-2.13033	-3.58925	-6.65252	6.7e-11	2.55e-10	14.0192
SOX5	-2.13034	0.8879	-16.6699	3.24e-51	1.33e-49	105.661
RASGRP4	-2.13038	1.44705	-19.6928	2.05e-66	1.6e-64	140.47
PTGDS	-2.13095	5.61621	-11.0695	5.87e-26	7.03e-25	47.4954
GIMAP1	-2.1312	2.89164	-22.8369	1.04e-82	1.43e-80	177.805
TKTL1	-2.13204	-3.00946	-6.68646	5.41e-11	2.07e-10	14.2139
SRL	-2.13313	-0.756357	-16.3854	7.97e-50	3.08e-48	102.518
PPP1R14A	-2.13339	2.75446	-17.4804	3.2e-55	1.54e-53	114.708
COL4A3	-2.13451	3.90891	-10.4199	2.07e-23	2.08e-22	41.7349
TMT1A	-2.13469	6.11584	-15.6075	4.56e-46	1.51e-44	93.5634
KCNE1	-2.13561	-0.754225	-12.6139	2.18e-32	3.88e-31	62.6838
EPGN	-2.1372	-3.26156	-7.26646	1.2e-12	5.36e-12	17.9381
NRGN	-2.14015	4.09339	-11.1566	2.63e-26	3.22e-25	48.3392
FRAS1	-2.14285	3.4958	-12.4899	7.46e-32	1.29e-30	61.0695
PLCXD2	-2.14293	-0.767477	-13.9151	3.67e-38	8.92e-37	75.8651
VGLL1	-2.14379	-0.346119	-6.73329	4.02e-11	1.55e-10	14.331
LINC01914	-2.14471	-2.114	-12.367	2.51e-31	4.24e-30	60.3071
LOC101928988	-2.14628	-2.51902	-10.8959	2.88e-25	3.29e-24	46.5201
CFAP73	-2.14895	-0.0669665	-9.33778	2.11e-19	1.61e-18	33.0555
SLCO4C1	-2.14915	3.35097	-11.0506	6.99e-26	8.31e-25	47.4255
SOCS2	-2.15108	4.11508	-14.4985	7.68e-41	2.09e-39	81.6176
TMEM213	-2.15407	0.4861	-7.11414	3.35e-12	1.44e-11	16.6792
CFAP210	-2.15503	-0.18467	-12.2597	7.19e-31	1.19e-29	59.1907
PEAR1	-2.15507	2.70444	-21.5306	6.6e-76	7.49e-74	162.191
EDN1	-2.16074	4.30295	-13.7375	2.35e-37	5.48e-36	73.6196
KIF17	-2.1619	0.896534	-20.0925	1.81e-68	1.52e-66	145.186
CCDC178	-2.16307	-3.10946	-9.24583	4.48e-19	3.34e-18	32.4725
CXCL2	-2.16341	4.63617	-11.0714	5.77e-26	6.92e-25	47.5319
ITM2A	-2.16957	4.06039	-17.8331	5.55e-57	2.93e-55	118.656
CHD9NB	-2.17117	1.28372	-8.48904	1.77e-16	1.07e-15	26.2721
LINC00607	-2.17361	-0.252042	-13.9182	3.56e-38	8.65e-37	75.8772
ESAM	-2.17412	5.41225	-17.4517	4.45e-55	2.13e-53	114.248
TSPAN18	-2.17428	3.94509	-19.8477	3.29e-67	2.64e-65	142.146
CLEC6A	-2.17478	-2.27273	-9.0616	1.99e-18	1.41e-17	30.9761
CCDC33	-2.17973	-1.3688	-6.93232	1.11e-11	4.55e-11	15.6719
LINC01811	-2.18106	-5.37704	-10.7703	9e-25	9.92e-24	45.4187
ADAMTSL4	-2.18398	4.46063	-16.382	8.28e-50	3.2e-48	102.171
CFAP299	-2.18622	-2.46494	-7.48932	2.61e-13	1.23e-12	19.4066
WASF3	-2.18729	2.95195	-18.4138	6.65e-60	3.95e-58	125.431
GAS2L2	-2.18769	-0.156979	-7.81638	2.59e-14	1.33e-13	21.5166
IL20RA	-2.19058	2.61462	-12.5704	3.36e-32	5.91e-31	61.9498
CFAP58	-2.19062	-0.61487	-11.8243	4.88e-29	7.2e-28	55.0349
KLHL33	-2.19128	-3.64613	-11.9196	1.95e-29	2.95e-28	56.0203
MBNL1.AS1	-2.1919	1.3715	-21.4807	1.2e-75	1.34e-73	161.64
FILIP1	-2.19297	3.48283	-14.5442	4.72e-41	1.29e-39	82.1437
ECT2L	-2.19396	-0.295085	-10.1399	2.41e-22	2.25e-21	39.7648
NKAPL	-2.19469	-1.99964	-15.6063	4.62e-46	1.53e-44	93.9176
NRN1	-2.1951	2.56853	-17.2137	6.76e-54	3.1e-52	111.68
ACSS3	-2.19535	3.10568	-17.0464	4.55e-53	2e-51	109.733
ANKRD33B	-2.19585	1.68473	-16.7842	8.9e-52	3.72e-50	106.893
COLEC12	-2.19625	5.11488	-13.152	9.71e-35	1.96e-33	67.5985
MMRN2	-2.19634	4.50468	-22.3405	4.02e-80	5.03e-78	171.791
SLC5A4	-2.19682	-1.7273	-14.7614	4.59e-42	1.3e-40	84.794
TMEM88	-2.19996	0.926212	-20.1275	1.2e-68	1.02e-66	145.598
TPPP	-2.2002	3.85179	-12.7892	3.79e-33	7.08e-32	64.0033
ABCG2	-2.20131	2.07841	-19.6172	5e-66	3.87e-64	139.549
ALOX5AP	-2.20136	5.11478	-14.5406	4.9e-41	1.34e-39	82.0299
ADARB2	-2.20378	-1.00272	-9.74685	7e-21	5.92e-20	36.4797
PLAAT5	-2.20587	-0.209459	-8.79691	1.63e-17	1.08e-16	28.7737
SCEL	-2.20648	5.20067	-9.36078	1.75e-19	1.34e-18	32.7221
STARD8	-2.20756	3.46553	-24.4967	2.23e-91	4.13e-89	197.691
ROR1	-2.21295	2.96734	-17.7725	1.11e-56	5.8e-55	118.029
SRPX	-2.21761	2.76641	-18.1635	1.22e-58	6.82e-57	122.549
SMTNL2	-2.21765	-0.209562	-13.2019	5.84e-35	1.2e-33	68.5275
PTH1R	-2.2189	1.01629	-17.5516	1.41e-55	6.98e-54	115.641
WFDC5	-2.21993	-4.63402	-7.63996	9.1e-14	4.46e-13	20.4819
PGR	-2.22	1.03006	-15.9308	1.28e-47	4.49e-46	97.4168
ANKUB1	-2.22138	-2.0461	-7.64361	8.87e-14	4.35e-13	20.4425
JCAD	-2.22173	5.42901	-18.0272	5.9e-58	3.19e-56	120.855
KIR2DL3	-2.22181	-3.95833	-8.86483	9.52e-18	6.39e-17	29.4758
C22orf15	-2.22298	-1.32814	-10.0201	6.79e-22	6.17e-21	38.8023
HCAR2	-2.22349	1.9991	-12.1633	1.84e-30	2.97e-29	58.0464
DAPK2	-2.2245	4.15905	-18.2476	4.59e-59	2.64e-57	123.43
LINC01108	-2.22561	-2.72461	-6.17678	1.24e-09	4.17e-09	11.151
ST6GALNAC3	-2.22572	1.26897	-18.701	2.34e-61	1.46e-59	128.877
EXD1	-2.22594	-3.53476	-10.3321	4.49e-23	4.43e-22	41.5546
TLR8	-2.22809	2.51966	-15.2366	2.66e-44	8.2e-43	89.677
NLRC4	-2.22826	2.03522	-23.9402	1.8e-88	3.05e-86	191.056
SLC16A11	-2.22909	0.813474	-13.7634	1.79e-37	4.23e-36	74.206
KCNMB2	-2.23054	-2.18914	-10.5549	6.23e-24	6.48e-23	43.4712
DNAH12	-2.23086	0.339467	-8.894	7.56e-18	5.11e-17	29.4828
SEC14L4	-2.2318	1.40042	-10.9768	1.37e-25	1.6e-24	46.9846
ERG	-2.23218	4.00785	-23.9213	2.25e-88	3.75e-86	190.767
FYB2	-2.23232	0.229057	-8.55596	1.06e-16	6.56e-16	26.8872
FGR	-2.23298	4.34592	-19.0625	3.41e-63	2.31e-61	132.905
PROK2	-2.23305	-2.6563	-9.77359	5.58e-21	4.77e-20	36.7782
COL4A6	-2.23516	-0.134535	-10.2484	9.36e-23	8.98e-22	40.6815
BMP2	-2.24075	4.16027	-13.1907	6.54e-35	1.34e-33	68.0217
AGBL1.AS1	-2.24254	-5.71586	-14.4243	1.7e-40	4.53e-39	81.2159
CMTM2	-2.24529	-1.57841	-16.8676	3.46e-52	1.46e-50	107.911
SPX	-2.24623	-1.37715	-7.50078	2.41e-13	1.14e-12	19.4164
FABP5	-2.2463	3.59009	-17.211	6.98e-54	3.19e-52	111.564
FEZ1	-2.24728	2.77232	-24.7861	6.86e-93	1.35e-90	201.185
STT3A.AS1	-2.24728	2.77232	-24.7861	6.86e-93	1.35e-90	201.185
TIMP3	-2.24833	3.13139	-15.3651	6.54e-45	2.06e-43	91.0152
PPP1R42	-2.24891	-2.70256	-8.39911	3.51e-16	2.08e-15	25.9034
LOC101927057	-2.25063	0.81542	-11.4125	2.42e-27	3.19e-26	51.0566
OMG	-2.25063	0.81542	-11.4125	2.42e-27	3.19e-26	51.0566
LRRC32	-2.25063	5.04894	-20.1035	1.59e-68	1.35e-66	145.134
GIMAP6	-2.25265	4.4492	-21.1125	9.76e-74	1.01e-71	157.122
CSRNP1	-2.25294	5.59847	-19.3006	2.08e-64	1.5e-62	135.672
TACR3	-2.25415	-4.72435	-7.64784	8.61e-14	4.23e-13	20.5365
C4BPA	-2.25784	6.49317	-6.71574	4.49e-11	1.73e-10	13.6305
NEGR1	-2.25974	1.8846	-15.323	1.04e-44	3.23e-43	90.6813
AJAP1	-2.26461	-1.32443	-12.6661	1.3e-32	2.32e-31	63.217
CAVIN1	-2.26473	7.5215	-18.0615	3.97e-58	2.16e-56	121.261
GPC5.AS1	-2.26521	-5.30338	-10.3142	5.25e-23	5.16e-22	41.4065
TBX2.AS1	-2.26554	-0.211073	-17.0081	7.03e-53	3.04e-51	109.499
LRRN4	-2.26781	3.05726	-9.18225	7.51e-19	5.47e-18	31.4075
IL7R	-2.26872	5.54501	-13.7613	1.83e-37	4.32e-36	73.8361
ADAMTS9.AS2	-2.27094	-0.522762	-13.1273	1.25e-34	2.52e-33	67.7873
ZMYND10	-2.27105	2.1173	-11.0204	9.22e-26	1.09e-24	47.295
HAS1	-2.27208	-1.4929	-8.72075	2.95e-17	1.91e-16	28.2751
GATA6	-2.27246	3.53659	-17.3721	1.11e-54	5.21e-53	113.403
CTSG	-2.27279	-0.568756	-9.36145	1.74e-19	1.34e-18	33.2743
NR0B2	-2.27677	0.113583	-7.40386	4.71e-13	2.18e-12	18.6269
KLF17	-2.27731	-3.22281	-12.2275	9.86e-31	1.62e-29	58.9695
CHI3L2	-2.27737	3.4162	-12.0349	6.42e-30	1e-28	56.6439
PENK	-2.27836	-0.634995	-8.2952	7.68e-16	4.47e-15	25.0071
SEMA3B	-2.27993	4.65501	-12.0207	7.36e-30	1.14e-28	56.4349
TPSAB1	-2.28109	3.39842	-12.9494	7.56e-34	1.46e-32	65.639
ZDHHC19	-2.2819	-2.60157	-11.2874	7.81e-27	9.96e-26	50.0834
CACNB4	-2.28292	1.09172	-15.2569	2.13e-44	6.58e-43	90.0265
GPRIN2	-2.283	2.66245	-14.0345	1.05e-38	2.61e-37	76.834
ANXA3	-2.28484	5.53714	-14.4307	1.58e-40	4.25e-39	80.8577
AGAP11	-2.28496	-3.76945	-11.3815	3.24e-27	4.22e-26	50.9698
LINC00092	-2.28566	-1.07111	-14.8031	2.93e-42	8.41e-41	85.2308
LOC105376159	-2.28566	-1.07111	-14.8031	2.93e-42	8.41e-41	85.2308
PALMD	-2.28621	3.44923	-21.2056	3.21e-74	3.37e-72	158.269
TBX3	-2.28701	3.30655	-20.8233	3.07e-72	3.03e-70	153.728
LOC102724593	-2.28755	-3.13986	-11.6849	1.85e-28	2.63e-27	53.7938
HEG1	-2.28862	6.18637	-18.0846	3.03e-58	1.66e-56	121.516
CHIA	-2.29027	1.41343	-7.39209	5.11e-13	2.35e-12	18.3856
DRC1	-2.29059	0.251301	-8.16463	2.04e-15	1.14e-14	23.9735
TRAPPC3L	-2.29087	-3.71735	-13.619	8.03e-37	1.82e-35	72.8415
GRM3	-2.29391	-3.58032	-11.384	3.17e-27	4.14e-26	50.9913
THSD1	-2.29875	2.06063	-25.3767	5.68e-96	1.29e-93	208.269
LDLRAD1	-2.2988	1.26835	-8.30479	7.15e-16	4.17e-15	24.8808
MACROD2	-2.2993	3.36863	-11.2493	1.11e-26	1.41e-25	49.2397
CCIN	-2.30282	-2.5662	-13.037	3.12e-34	6.17e-33	66.9345
PDE1C	-2.30365	1.44498	-14.2199	1.48e-39	3.83e-38	78.908
NDRG4	-2.30389	2.85126	-17.2088	7.15e-54	3.26e-52	111.593
HSPB8	-2.30562	4.56128	-16.6001	7.13e-51	2.86e-49	104.611
ALPL	-2.30613	5.85737	-8.77666	1.91e-17	1.25e-16	28.0778
SPATA4	-2.30774	-2.51649	-8.8053	1.52e-17	1.01e-16	28.979
MPIG6B	-2.30843	-1.51343	-16.4984	2.24e-50	8.82e-49	103.776
LILRA5	-2.30973	1.60006	-17.3313	1.76e-54	8.22e-53	113.089
ELMOD1	-2.31137	-2.22469	-12.329	3.65e-31	6.11e-30	59.9365
LINC03007	-2.31307	-1.94717	-9.19361	6.85e-19	5.01e-18	32.0053
CRYAB	-2.31358	3.1678	-19.5509	1.09e-65	8.3e-64	138.691
LETR1	-2.31442	-1.02909	-18.156	1.33e-58	7.41e-57	122.585
LOC124901604	-2.31512	-4.79384	-8.97799	3.88e-18	2.67e-17	30.363
INSYN1	-2.31648	0.456724	-13.6666	4.9e-37	1.13e-35	73.2294
SLC5A8	-2.31935	0.127047	-6.56999	1.13e-10	4.18e-10	13.2577
ANO2	-2.31935	-0.688784	-17.1399	1.57e-53	7.05e-52	110.991
ALDH1A2	-2.31996	2.07399	-11.8517	3.75e-29	5.58e-28	55.0346
PPP1R17	-2.32061	-4.93757	-11.8603	3.46e-29	5.14e-28	55.4601
CYYR1	-2.32231	3.62635	-25.8356	2.3e-98	5.58e-96	213.734
GRID2	-2.32248	-4.77946	-9.25552	4.14e-19	3.09e-18	32.5646
GPR146	-2.32315	0.401427	-22.4348	1.3e-80	1.66e-78	173.005
PRAM1	-2.32325	2.26782	-19.5641	9.36e-66	7.15e-64	138.906
GPM6B	-2.32368	2.96361	-20.9787	4.82e-73	4.87e-71	155.594
PREX2	-2.32469	2.72566	-18.8887	2.61e-62	1.68e-60	130.964
ZNF365	-2.32533	0.708966	-17.2077	7.24e-54	3.3e-52	111.734
PTCHD1	-2.32709	-0.881601	-9.13791	1.07e-18	7.75e-18	31.496
GLIPR2	-2.32747	5.08471	-19.9352	1.17e-67	9.56e-66	143.145
CDH16	-2.32768	-3.23148	-6.94853	1e-11	4.11e-11	15.8631
KCNIP1	-2.32854	-1.8579	-13.519	2.26e-36	4.98e-35	71.8047
RANBP3L	-2.32903	-0.575342	-14.4829	9.08e-41	2.45e-39	81.8103
HHATL.AS1	-2.33193	-4.5237	-9.68674	1.16e-20	9.66e-20	36.0824
SH2D3C	-2.33324	4.17775	-25.8827	1.31e-98	3.24e-96	214.284
LTBP4	-2.33408	6.54602	-16.338	1.36e-49	5.2e-48	101.66
GCSAML	-2.33497	-1.01813	-11.4158	2.35e-27	3.1e-26	51.2116
KIR2DL1	-2.33521	-4.01339	-8.61561	6.68e-17	4.21e-16	27.5601
CD93	-2.33555	6.41176	-18.3195	1.99e-59	1.16e-57	124.234
TNS1	-2.33777	7.89476	-16.4711	3.04e-50	1.19e-48	103.165
SHC3	-2.33984	2.76837	-15.6538	2.74e-46	9.17e-45	94.2023
CFP	-2.33991	1.64017	-20.4832	1.76e-70	1.6e-68	149.784
LOC101929237	-2.34077	-3.28227	-9.20696	6.14e-19	4.52e-18	32.1607
FGFR2	-2.34145	4.26605	-14.7432	5.58e-42	1.58e-40	84.2162
CPA3	-2.34217	4.01545	-11.9103	2.14e-29	3.22e-28	55.4028
DNAI1	-2.34278	-0.301611	-8.12589	2.72e-15	1.51e-14	23.7384
KCNJ5	-2.34489	2.46948	-15.565	7.28e-46	2.4e-44	93.2532
CD300C	-2.34745	1.54131	-18.3619	1.22e-59	7.15e-58	124.925
MYH11	-2.34757	6.14991	-11.4053	2.59e-27	3.4e-26	50.5933
TTLL10	-2.35335	-0.661646	-10.7934	7.3e-25	8.1e-24	45.5146
PLCXD3	-2.35615	0.491918	-10.2156	1.25e-22	1.19e-21	40.3334
ASPG	-2.357	-0.305557	-8.61894	6.51e-17	4.11e-16	27.4059
DCDC2	-2.35739	1.64649	-11.2074	1.64e-26	2.05e-25	49.0484
SLC10A2	-2.35762	-4.40249	-6.7115	4.61e-11	1.78e-10	14.3906
RAI2	-2.35966	3.21593	-23.3774	1.56e-85	2.39e-83	184.264
CLEC1A	-2.36172	1.50322	-26.9942	2.18e-104	7.6e-102	227.562
USHBP1	-2.36466	1.35573	-26.5603	3.91e-102	1.18e-99	222.387
SLC51B	-2.36483	0.0802367	-13.4592	4.18e-36	9.1e-35	71.1218
TPSB2	-2.36665	3.47903	-11.2603	1e-26	1.27e-25	49.3298
TAMALIN	-2.36841	3.09562	-24.6065	5.95e-92	1.12e-89	199.018
DTHD1	-2.36994	0.246627	-10.2756	7.37e-23	7.14e-22	40.8786
MYCT1	-2.37124	2.9844	-26.3802	3.37e-101	9.38e-99	220.262
TRPM1	-2.37529	-4.81682	-11.5139	9.34e-28	1.27e-26	52.2025
PID1	-2.37581	3.66553	-16.8243	5.65e-52	2.38e-50	107.174
IL6	-2.37694	2.2452	-12.2893	5.38e-31	8.95e-30	59.2246
CNTNAP3B	-2.37737	-2.15363	-10.7978	7.02e-25	7.8e-24	45.6229
KCNB1	-2.3776	-1.31897	-9.54433	3.83e-20	3.07e-19	34.8139
TSLP	-2.3777	-1.24862	-12.6802	1.13e-32	2.03e-31	63.3505
LEPR	-2.37801	3.99069	-17.2965	2.63e-54	1.21e-52	112.511
CLEC12A	-2.37854	1.73331	-15.459	2.33e-45	7.49e-44	92.1666
CLEC14A	-2.379	4.56787	-22.8487	9e-83	1.24e-80	177.879
CFAP141	-2.37953	-2.22761	-9.43966	9.13e-20	7.16e-19	34.0036
SLPI	-2.38286	7.4397	-8.51489	1.45e-16	8.88e-16	26.0887
LSINCT5	-2.38306	-4.26223	-9.20162	6.42e-19	4.71e-18	32.1306
APOA5	-2.38348	-4.82367	-9.41097	1.16e-19	9e-19	33.8194
NRG1	-2.38469	1.22321	-14.2435	1.16e-39	2.99e-38	79.1709
ARHGAP31	-2.38524	5.20327	-19.9526	9.51e-68	7.81e-66	143.349
RGS6	-2.38703	-1.36423	-9.17022	8.28e-19	6.01e-18	31.7835
SLC5A1	-2.38752	1.13378	-7.56781	1.51e-13	7.26e-13	19.6116
IRX2	-2.38801	3.80018	-8.72866	2.77e-17	1.8e-16	27.7662
NPNT	-2.38923	5.84874	-12.8639	1.79e-33	3.41e-32	64.6931
SNX10.AS1	-2.38974	-1.37285	-15.4114	3.94e-45	1.25e-43	91.7931
ADAMTS1	-2.39114	5.12157	-16.4781	2.81e-50	1.11e-48	103.229
FAM110D	-2.39122	0.253701	-21.2225	2.63e-74	2.81e-72	158.558
CRISP3	-2.39159	-2.98487	-6.13366	1.6e-09	5.32e-09	10.9096
CACNG4	-2.39172	2.55272	-8.85037	1.07e-17	7.14e-17	28.8365
ELAPOR2	-2.39271	4.05754	-18.5022	2.38e-60	1.44e-58	126.382
RAMP2.AS1	-2.39383	-0.469089	-15.3812	5.48e-45	1.73e-43	91.451
FGD5	-2.3943	4.39552	-25.0979	1.62e-94	3.5e-92	204.876
DAO	-2.39542	-4.48103	-12.6844	1.08e-32	1.95e-31	63.4369
KCNA5	-2.39655	-1.03151	-14.5845	3.07e-41	8.42e-40	82.8988
CPED1	-2.39807	3.19167	-20.6744	1.81e-71	1.72e-69	151.962
PGM5	-2.39876	2.94962	-17.156	1.31e-53	5.89e-52	110.98
LOC124906839	-2.39907	-5.10511	-10.1623	1.98e-22	1.86e-21	40.0959
CFAP52	-2.3996	0.125142	-10.8044	6.61e-25	7.37e-24	45.555
CYP3A7	-2.40049	-1.33025	-16.5277	1.61e-50	6.38e-49	104.104
KCNJ15	-2.40218	4.89348	-10.5055	9.68e-24	9.92e-23	42.4389
LOC100129434	-2.40247	-0.0125467	-14.7567	4.83e-42	1.37e-40	84.6988
HMGCLL1	-2.40386	-0.368215	-13.6082	8.97e-37	2.01e-35	72.6704
SLC22A10	-2.40388	-4.82026	-12.518	5.65e-32	9.87e-31	61.8021
COL6A5	-2.40524	1.56225	-12.2468	8.16e-31	1.34e-29	58.89
DCSTAMP	-2.40572	0.270925	-12.9503	7.5e-34	1.45e-32	65.9559
MIR34C	-2.40666	-4.88973	-9.77337	5.59e-21	4.77e-20	36.804
CNGA4	-2.40724	-1.45227	-10.0833	3.94e-22	3.62e-21	39.3402
GUCY1A2	-2.40887	3.30058	-19.4418	3.95e-65	2.91e-63	137.397
MS4A7	-2.41177	4.9321	-18.1976	8.2e-59	4.64e-57	122.828
L1TD1	-2.41318	-1.22391	-13.6312	7.07e-37	1.61e-35	72.9392
TNNT3	-2.4164	-2.08402	-10.2112	1.29e-22	1.23e-21	40.4652
PECAM1	-2.41661	7.58635	-23.1043	4.17e-84	6.03e-82	180.944
SERPINA9	-2.41664	-3.61364	-8.84049	1.15e-17	7.7e-17	29.2802
COLGALT2	-2.41702	0.708376	-14.5167	6.33e-41	1.73e-39	82.1007
PGM5P3.AS1	-2.41704	-3.77035	-10.2942	6.26e-23	6.12e-22	41.2262
S100A3	-2.41763	0.448621	-15.8692	2.53e-47	8.77e-46	96.7601
SPATS1	-2.41944	-5.06051	-10.1883	1.58e-22	1.49e-21	40.3195
TMEM252	-2.41985	-3.41997	-10.7325	1.27e-24	1.38e-23	45.0718
FLRT3	-2.42084	5.01652	-12.1281	2.6e-30	4.15e-29	57.461
COX4I2	-2.42093	1.80947	-19.9851	6.47e-68	5.35e-66	143.886
KANK4	-2.42195	0.688706	-12.8323	2.46e-33	4.65e-32	64.7429
CCL24	-2.42357	-0.549899	-10.714	1.5e-24	1.62e-23	44.793
SMAD6	-2.42394	3.61457	-22.2595	1.06e-79	1.32e-77	170.846
HLF	-2.42428	3.54415	-11.9802	1.09e-29	1.67e-28	56.1003
CIBAR2	-2.42558	0.307613	-9.25762	4.07e-19	3.04e-18	32.3562
NR4A3	-2.42682	3.10115	-13.8825	5.17e-38	1.24e-36	75.1978
MIR3677	-2.42743	-3.78323	-11.7015	1.58e-28	2.26e-27	53.9555
ECSCR	-2.4306	1.50358	-27.308	5.17e-106	1.95e-103	231.295
VWFP1	-2.43105	-1.89153	-10.5942	4.38e-24	4.62e-23	43.8004
OSCAR	-2.43116	3.32735	-18.8624	3.55e-62	2.27e-60	130.611
ID4	-2.43466	3.72286	-16.2332	4.39e-49	1.65e-47	100.538
IQCN	-2.43565	2.28497	-16.1514	1.09e-48	4.04e-47	99.7425
ADCYAP1R1	-2.43766	-0.962362	-14.0331	1.06e-38	2.64e-37	77.0923
GPER1	-2.43782	1.28825	-17.2993	2.54e-54	1.18e-52	112.741
CYS1	-2.43841	1.84966	-14.502	7.4e-41	2.01e-39	81.8389
MYOZ1	-2.43934	0.335659	-13.3553	1.22e-35	2.58e-34	70.041
RSPH4A	-2.44288	0.923558	-11.4231	2.19e-27	2.9e-26	51.13
RASIP1	-2.44289	3.36157	-25.8558	1.81e-98	4.42e-96	213.981
CA2	-2.44325	3.84334	-14.8091	2.75e-42	7.92e-41	84.9409
ROPN1L	-2.44557	0.0570275	-10.4663	1.37e-23	1.39e-22	42.5562
C2orf73	-2.44873	-2.5043	-9.75168	6.72e-21	5.69e-20	36.584
TMEM232	-2.4513	-0.168557	-12.4887	7.55e-32	1.31e-30	61.4103
CCN5	-2.45265	3.10702	-17.0543	4.16e-53	1.83e-51	109.811
ZBBX	-2.45312	-0.955237	-7.42984	3.94e-13	1.83e-12	18.896
SLC24A4	-2.45465	-0.140104	-18.1254	1.89e-58	1.05e-56	122.243
PZP	-2.45517	-0.551761	-10.7946	7.22e-25	8.02e-24	45.5119
LOC105371730	-2.45556	0.694445	-15.8946	1.91e-47	6.64e-46	97.0247
DPEP2	-2.45566	2.29462	-23.9382	1.84e-88	3.1e-86	191.024
CIMAP1C	-2.45711	-1.1909	-15.7095	1.48e-46	4.98e-45	95.0472
SGCA	-2.45786	1.66287	-16.57	1e-50	3.98e-49	104.473
AATK	-2.45926	3.05094	-14.9271	7.68e-43	2.26e-41	86.2628
LINC01625	-2.46012	-4.73742	-12.3731	2.36e-31	4e-30	60.3867
LOC101928198	-2.46516	1.60433	-18.979	9.07e-63	5.92e-61	132.087
MFAP3L	-2.46516	1.60433	-18.979	9.07e-63	5.92e-61	132.087
DYNLRB2	-2.46544	-0.805699	-10.3378	4.27e-23	4.22e-22	41.4951
LINC01290	-2.4698	-2.47901	-15.8026	5.29e-47	1.81e-45	96.0653
LINC01352	-2.47141	-2.77353	-14.2036	1.76e-39	4.52e-38	78.8991
CPAMD8	-2.47359	4.17321	-12.1575	1.95e-30	3.13e-29	57.7703
ITGA8	-2.4738	3.83912	-18.3419	1.54e-59	9e-58	124.53
FGF2	-2.47533	1.75538	-20.4662	2.15e-70	1.94e-68	149.573
KLK11	-2.47658	2.81219	-7.97818	8.04e-15	4.28e-14	22.2616
FAM162B	-2.47812	0.943005	-19.9847	6.5e-68	5.36e-66	143.912
LOC124904611	-2.47918	-3.57006	-13.6691	4.77e-37	1.1e-35	73.3561
FIBIN	-2.48049	2.71827	-18.187	9.27e-59	5.22e-57	122.811
PCDH10	-2.48141	-1.47289	-11.6886	1.78e-28	2.54e-27	53.7789
NTRK3	-2.48223	0.219879	-15.8353	3.68e-47	1.27e-45	96.3959
GGTLC2	-2.48228	-3.10991	-9.73765	7.57e-21	6.37e-20	36.4857
CGNL1	-2.48546	5.12609	-19.1019	2.15e-63	1.47e-61	133.348
CFTR	-2.48801	3.09198	-10.4241	1.99e-23	2e-22	41.8219
WWC2	-2.48827	5.03026	-25.0419	3.17e-94	6.65e-92	204.196
PLP1	-2.49167	-3.36647	-10.2004	1.42e-22	1.35e-21	40.4104
VIT	-2.4923	-3.31284	-10.7326	1.27e-24	1.38e-23	45.0698
MED4.AS1	-2.4929	-3.08669	-15.7363	1.1e-46	3.73e-45	95.3315
GHR	-2.49311	0.868561	-19.7846	6.93e-67	5.51e-65	141.557
BMX	-2.49588	-0.3262	-15.5108	1.32e-45	4.28e-44	92.8569
GIPC2	-2.50038	0.984013	-16.2268	4.71e-49	1.77e-47	100.687
SLC13A2	-2.50047	-1.90738	-6.02161	3.08e-09	9.99e-09	10.2042
ROBO2	-2.50416	2.19271	-13.665	4.98e-37	1.14e-35	73.0299
LINC02104	-2.50686	-3.83043	-14.1376	3.54e-39	8.95e-38	78.2093
IL1A	-2.5076	-0.448918	-11.415	2.37e-27	3.12e-26	51.1632
ATP13A4	-2.50892	4.24552	-9.81764	3.84e-21	3.31e-20	36.5268
RPH3A	-2.50975	-2.85081	-12.1437	2.23e-30	3.57e-29	58.154
CORO2B	-2.51008	1.40597	-21.209	3.08e-74	3.27e-72	158.402
RGS9	-2.51043	0.407753	-22.6426	1.07e-81	1.41e-79	175.494
CD52	-2.51222	5.13479	-16.6662	3.38e-51	1.38e-49	105.342
DKK2	-2.5148	1.74956	-18.6332	5.17e-61	3.18e-59	128.051
PPP4R4	-2.51507	-0.0790437	-12.3645	2.57e-31	4.34e-30	60.1822
PDZRN4	-2.51577	-1.89869	-12.0651	4.79e-30	7.55e-29	57.3745
AVPR2	-2.51822	-1.0076	-15.8843	2.14e-47	7.43e-46	96.965
KLK10	-2.51823	2.37765	-9.244	4.55e-19	3.38e-18	31.971
GABRA4	-2.51934	-5.57845	-14.1667	2.6e-39	6.64e-38	78.5121
NOVA2	-2.51953	1.94503	-26.5525	4.29e-102	1.27e-99	222.322
MAP3K15	-2.52003	-1.42942	-12.4753	8.62e-32	1.49e-30	61.335
OSTN	-2.52041	-4.92668	-12.4957	7.04e-32	1.22e-30	61.5836
LOC101929309	-2.52148	-2.11423	-9.07048	1.85e-18	1.31e-17	31.0242
REEP1	-2.52265	1.07053	-16.0052	5.58e-48	2e-46	98.2198
CLEC1B	-2.52279	-2.71163	-13.55	1.64e-36	3.64e-35	72.1306
VWF	-2.52595	7.50755	-15.4863	1.73e-45	5.59e-44	92.2518
CFAP65	-2.5277	0.392383	-9.92141	1.59e-21	1.41e-20	37.821
LOC107987423	-2.52826	-2.10047	-8.49609	1.67e-16	1.02e-15	26.5895
SPN	-2.52831	4.45705	-19.128	1.58e-63	1.09e-61	133.664
GLP2R	-2.52849	-2.685	-8.96861	4.18e-18	2.87e-17	30.2488
KCNJ16	-2.53308	-1.39804	-8.77351	1.95e-17	1.28e-16	28.6666
SVEP1	-2.53364	4.13769	-16.8026	7.23e-52	3.03e-50	106.902
FRMPD4	-2.53555	-4.40086	-10.6531	2.59e-24	2.77e-23	44.374
RGS22	-2.53592	0.111353	-12.8755	1.59e-33	3.05e-32	65.2159
CDHR3	-2.53902	2.20247	-10.7861	7.8e-25	8.64e-24	45.1399
HSD17B13	-2.54319	-0.204907	-11.3578	4.05e-27	5.22e-26	50.6167
CNKSR2	-2.54425	0.125452	-15.4772	1.91e-45	6.17e-44	92.4711
NALCN.AS1	-2.54591	-3.49472	-10.4041	2.38e-23	2.38e-22	42.1763
WFDC6	-2.54755	-4.24429	-8.50449	1.57e-16	9.58e-16	26.7203
ARHGEF15	-2.54825	3.32508	-26.8719	9.42e-104	3.13e-101	226.119
SCN2B	-2.54944	-0.237088	-13.9372	2.91e-38	7.11e-37	76.0611
EYA4	-2.55364	0.391343	-12.1551	2e-30	3.2e-29	58.1121
MS4A2	-2.55424	1.5875	-14.3066	5.93e-40	1.55e-38	79.7881
NPY5R	-2.55795	-4.59492	-10.9221	2.27e-25	2.6e-24	46.7788
LOXHD1	-2.55807	-1.44057	-16.4116	5.94e-50	2.31e-48	102.809
NHLH2	-2.56167	-2.48448	-8.2937	7.77e-16	4.51e-15	25.0965
CYP17A1	-2.56689	-1.80808	-13.5979	9.98e-37	2.24e-35	72.6076
MYRF	-2.5676	4.54664	-13.207	5.54e-35	1.14e-33	68.166
OR52K3P	-2.56851	-2.34267	-13.3283	1.6e-35	3.38e-34	69.8661
GFRA1	-2.56916	1.41137	-12.7493	5.65e-33	1.04e-31	63.8367
TBC1D26	-2.57282	-4.90265	-12.8004	3.39e-33	6.34e-32	64.5851
FCGR3B	-2.57532	0.577579	-12.8343	2.41e-33	4.56e-32	64.7631
LOC124905743	-2.57532	0.577579	-12.8343	2.41e-33	4.56e-32	64.7631
PTPN21	-2.5779	4.25717	-26.8915	7.45e-104	2.51e-101	226.336
SULT1C4	-2.57856	0.835062	-21.0227	2.85e-73	2.94e-71	156.195
STARD13.AS	-2.58081	-3.40381	-12.7312	6.77e-33	1.24e-31	63.8947
CABCOCO1	-2.58169	0.092942	-11.687	1.81e-28	2.58e-27	53.6673
TGM1	-2.58336	0.857557	-21.9866	2.81e-78	3.34e-76	167.673
MYO7B	-2.58394	0.441316	-16.1419	1.22e-48	4.48e-47	99.7706
S100A12	-2.58428	-1.66756	-11.8146	5.36e-29	7.88e-28	54.974
LPA	-2.58773	-4.74785	-11.8715	3.1e-29	4.63e-28	55.5651
CCK	-2.58956	-3.71687	-8.09799	3.34e-15	1.84e-14	23.7103
LINC00261	-2.59092	2.56042	-9.3794	1.5e-19	1.16e-18	33.0337
KLF4	-2.59159	4.77697	-16.6493	4.09e-51	1.66e-49	105.157
SELP	-2.59391	2.71951	-20.6754	1.79e-71	1.71e-69	151.995
ACVRL1	-2.5949	5.07069	-26.4297	1.87e-101	5.26e-99	220.815
MUSK	-2.59872	-2.20164	-12.7124	8.17e-33	1.49e-31	63.6907
ADTRP	-2.59901	1.73421	-18.0676	3.7e-58	2.02e-56	121.499
ADGRB3	-2.59917	-0.805522	-13.7213	2.77e-37	6.46e-36	73.8482
GBA3	-2.59985	-2.90212	-9.74484	7.12e-21	6.01e-20	36.5356
TBX4	-2.60069	2.97704	-18.1016	2.49e-58	1.37e-56	121.798
ARHGAP6	-2.60239	2.01389	-27.7451	2.83e-108	1.24e-105	236.511
CLIC3	-2.60529	3.63552	-14.7046	8.45e-42	2.37e-40	83.8269
TMC2	-2.60682	-2.49952	-12.0567	5.2e-30	8.16e-29	57.3079
ACOXL	-2.60891	1.77477	-16.2833	2.5e-49	9.53e-48	101.243
LMNTD1	-2.61152	-3.77445	-8.85946	9.93e-18	6.66e-17	29.4278
KLK7	-2.61199	-1.05305	-6.74439	3.74e-11	1.45e-10	14.4313
CA3	-2.6121	0.858292	-14.1562	2.91e-39	7.39e-38	78.2715
NRAD1	-2.61229	-3.55764	-9.5755	2.95e-20	2.38e-19	35.1515
HEMGN	-2.61481	-4.59282	-14.3305	4.6e-40	1.21e-38	80.2288
NDNF	-2.61593	5.51562	-10.9362	1.99e-25	2.3e-24	46.2841
ATOH8	-2.61691	4.10005	-12.2043	1.24e-30	2.01e-29	58.225
GIMAP8	-2.61714	4.00817	-26.0242	2.4e-99	6.14e-97	215.979
FAM167A	-2.61831	3.06423	-15.2799	1.66e-44	5.14e-43	90.0744
MSR1	-2.61836	5.66281	-15.895	1.9e-47	6.62e-46	96.7341
CCDC60	-2.62008	-1.47333	-9.02787	2.6e-18	1.82e-17	30.6523
CDHR4	-2.62141	-0.34951	-8.63335	5.82e-17	3.7e-16	27.5065
PAK5	-2.62389	-4.20526	-10.3968	2.54e-23	2.53e-22	42.1204
THBD	-2.62543	5.25772	-19.4086	5.84e-65	4.29e-63	136.942
LOC340268	-2.62699	-2.80937	-10.5173	8.71e-24	8.95e-23	43.1486
LOC124902629	-2.62706	-3.09112	-14.0385	1.01e-38	2.51e-37	77.1751
CHRNA4	-2.6276	-4.82054	-12.6719	1.22e-32	2.2e-31	63.314
TARID	-2.62811	-0.909476	-12.2421	8.54e-31	1.4e-29	59.0377
SYNPO2L	-2.62834	-1.78273	-15.5591	7.77e-46	2.55e-44	93.4035
EPAS1	-2.63017	8.62516	-22.18	2.76e-79	3.36e-77	169.879
PTPRD.AS1	-2.63081	-2.14352	-14.6811	1.09e-41	3.03e-40	83.9382
GPR17	-2.63179	-1.39917	-15.026	2.63e-43	7.85e-42	87.6217
CDH5	-2.63301	5.52079	-23.1514	2.37e-84	3.44e-82	181.501
GFI1B	-2.63353	-3.40025	-12.58	3.05e-32	5.38e-31	62.4045
DLC1	-2.63737	6.03513	-15.2006	3.94e-44	1.21e-42	89.1237
GPX3	-2.63776	7.42323	-16.1301	1.39e-48	5.1e-47	99.3557
MYOCD	-2.64211	0.2309	-13.5441	1.74e-36	3.87e-35	71.9674
SPAAR	-2.64423	-0.196209	-27.2537	9.87e-106	3.66e-103	230.486
ANKRD44.AS1	-2.64654	-1.64486	-10.6415	2.87e-24	3.06e-23	44.2011
CCM2L	-2.64659	1.43264	-29.9628	1.17e-119	9.27e-117	262.601
MMRN1	-2.64738	2.77209	-17.5522	1.41e-55	6.95e-54	115.497
TSPAN19	-2.64774	-1.95734	-7.18805	2.04e-12	8.92e-12	17.3417
AQP1	-2.64918	7.834	-10.5287	7.87e-24	8.14e-23	42.6596
ADRA1D	-2.65257	-1.70762	-14.5039	7.25e-41	1.98e-39	82.0526
C20orf202	-2.65263	-1.69285	-21.258	1.72e-74	1.86e-72	158.889
MMP28	-2.6528	3.58268	-11.458	1.58e-27	2.11e-26	51.1455
SH2D4B	-2.65436	-2.28297	-17.0429	4.73e-53	2.08e-51	109.879
PCYT1B	-2.65465	-0.750404	-14.6924	9.63e-42	2.7e-40	84.0352
PADI4	-2.65516	-2.40398	-13.7655	1.75e-37	4.14e-36	74.3408
PCAT19	-2.65749	2.17898	-26.7417	4.47e-103	1.42e-100	224.58
NAV2.AS2	-2.66046	-3.97198	-11.5738	5.3e-28	7.33e-27	52.7577
PTGFR	-2.66142	0.517577	-13.7978	1.25e-37	2.97e-36	74.5588
C7	-2.6719	5.62869	-9.97388	1.01e-21	9.12e-21	37.8223
NXPH3	-2.67242	1.16333	-23.7349	2.12e-87	3.38e-85	188.593
PHACTR1	-2.67551	3.74926	-22.9627	2.29e-83	3.22e-81	179.263
ST6GALNAC5	-2.67862	2.56156	-20.7094	1.19e-71	1.14e-69	152.403
AKAP14	-2.68175	-2.39275	-8.49882	1.64e-16	1e-15	26.6204
JAM2	-2.68184	3.47703	-29.7383	1.63e-118	1.21e-115	260.038
CFAP276	-2.68306	-0.20768	-9.73896	7.48e-21	6.31e-20	36.3322
SPAG6	-2.68487	0.879285	-8.69293	3.66e-17	2.36e-16	27.825
HBEGF	-2.68541	4.52286	-20.1338	1.11e-68	9.48e-67	145.499
GRK5	-2.68668	4.40193	-25.9036	1.02e-98	2.55e-96	214.528
CTNND2	-2.68925	-0.0441759	-8.50722	1.54e-16	9.4e-16	26.5086
SOX17	-2.68972	1.04511	-23.5323	2.43e-86	3.75e-84	186.164
SEMA6D	-2.69158	1.99393	-19.7059	1.76e-66	1.38e-64	140.574
DEFA3	-2.69316	-5.29755	-13.0088	4.15e-34	8.13e-33	66.6614
SLIT2	-2.69949	4.43289	-20.9149	1.03e-72	1.02e-70	154.765
RHOXF1.AS1	-2.70031	0.472494	-13.0922	1.78e-34	3.57e-33	67.3478
GSTM5	-2.70202	1.41379	-23.6845	3.89e-87	6.06e-85	187.992
ARGLU1.DT	-2.70427	-2.44548	-11.4401	1.87e-27	2.49e-26	51.482
LOC574538	-2.7044	-3.72186	-12.3694	2.45e-31	4.14e-30	60.3469
INSC	-2.70538	-2.3675	-11.6703	2.12e-28	3.01e-27	53.6314
NRXN1	-2.70698	-3.0536	-10.2766	7.31e-23	7.08e-22	41.0545
SPHKAP	-2.71044	-4.84005	-11.1934	1.87e-26	2.32e-25	49.2425
HHIP.AS1	-2.71048	0.703834	-12.785	3.95e-33	7.35e-32	64.2469
CA1	-2.71119	-3.46606	-10.575	5.21e-24	5.45e-23	43.6717
LINC01166	-2.71255	-5.18393	-13.6034	9.43e-37	2.12e-35	72.6818
PELATON	-2.71343	3.22855	-21.7943	2.81e-77	3.31e-75	165.291
LINC01354	-2.71424	-2.69883	-14.2082	1.68e-39	4.32e-38	78.946
VSIG4	-2.71573	5.30947	-15.5696	6.92e-46	2.28e-44	93.1524
ZBED2	-2.71588	1.70422	-17.7035	2.47e-56	1.26e-54	117.309
FBN3	-2.71658	0.385681	-10.0943	3.58e-22	3.3e-21	39.2655
LDB2	-2.72243	4.02834	-28.4285	8.45e-112	4.7e-109	244.601
NIM1K	-2.72601	-0.0365568	-17.531	1.79e-55	8.77e-54	115.425
SIGLEC11	-2.72729	-0.399339	-16.882	2.94e-52	1.25e-50	108.074
AGTR1	-2.72746	0.333533	-15.937	1.19e-47	4.21e-46	97.5011
ANGPT1	-2.72749	3.18574	-19.6821	2.32e-66	1.81e-64	140.218
CD101	-2.72813	1.91639	-26.4771	1.06e-101	3.06e-99	221.424
PACRG	-2.72821	-0.674562	-12.2177	1.08e-30	1.77e-29	58.7864
TRGJP2	-2.72848	-4.65328	-12.5637	3.59e-32	6.29e-31	62.2495
LOC400553	-2.73132	-4.17448	-13.9013	4.24e-38	1.03e-36	75.7514
IL33	-2.73475	4.28893	-16.9885	8.78e-53	3.78e-51	108.996
SLC1A1	-2.73641	3.8854	-17.8278	5.9e-57	3.1e-55	118.589
KLK5	-2.74021	-3.05047	-6.76104	3.36e-11	1.31e-10	14.6575
PGM5P4.AS1	-2.74283	-4.02907	-12.7541	5.39e-33	9.92e-32	64.1239
SRRM4	-2.7443	-4.14314	-11.0241	8.91e-26	1.05e-24	47.6965
LRRC2	-2.74443	-0.354954	-19.1568	1.13e-63	7.83e-62	134.203
PTCRA	-2.74622	-1.45064	-15.9168	1.49e-47	5.22e-46	97.3248
PF4	-2.7532	-2.73117	-11.0845	5.12e-26	6.17e-25	48.218
FRMD3	-2.75335	1.69109	-26.1954	3.09e-100	8.18e-98	218.058
LOC101926956	-2.75536	-4.53669	-14.5893	2.91e-41	8.01e-40	82.9612
GATA6.AS1	-2.75542	-1.10932	-13.6122	8.6e-37	1.93e-35	72.7312
HYAL1	-2.7571	3.57629	-16.6556	3.81e-51	1.55e-49	105.266
LINC00472	-2.76171	-1.28387	-17.538	1.65e-55	8.12e-54	115.511
TUBA4B	-2.7619	-0.672917	-10.2252	1.15e-22	1.09e-21	40.4938
CES1	-2.76305	5.50174	-10.6856	1.93e-24	2.08e-23	44.0304
LINC02880	-2.76518	-4.38964	-13.3115	1.91e-35	4e-34	69.7079
CASP12	-2.76547	-2.29773	-18.2412	4.94e-59	2.84e-57	123.542
TSPAN7	-2.76713	3.91491	-15.4217	3.52e-45	1.12e-43	91.5642
PTPRT	-2.77021	-0.345102	-8.79747	1.62e-17	1.07e-16	28.7565
UNC45B	-2.77047	-2.08992	-17.4244	6.08e-55	2.89e-53	114.204
P3H2.AS1	-2.77302	-3.82379	-10.7174	1.45e-24	1.57e-23	44.9381
ITIH5	-2.77586	3.72957	-17.6844	3.07e-56	1.56e-54	116.949
VSIG2	-2.77598	3.55942	-12.126	2.65e-30	4.23e-29	57.4909
ADAMTSL3	-2.77915	2.40266	-21.2107	3.02e-74	3.22e-72	158.369
TUBB1	-2.77938	-1.2409	-19.3183	1.69e-64	1.22e-62	136.07
STAC	-2.78024	2.29736	-16.6505	4.04e-51	1.64e-49	105.3
CCDC190	-2.78077	-2.32179	-8.0826	3.74e-15	2.06e-14	23.538
BEX1	-2.78436	-2.21692	-9.43738	9.3e-20	7.29e-19	33.966
KIR3DL1	-2.78813	-3.68605	-11.2466	1.14e-26	1.44e-25	49.7217
LYPD2	-2.79018	-4.26223	-10.9288	2.13e-25	2.45e-24	46.8359
CAV2	-2.79072	6.18978	-17.1817	9.74e-54	4.41e-52	111.173
PTPRB	-2.79388	5.21643	-21.6602	1.4e-76	1.62e-74	163.642
ARHGEF2.AS1	-2.7956	-3.02827	-10.7481	1.1e-24	1.21e-23	45.1937
C8orf34.AS1	-2.7983	1.25256	-10.6961	1.76e-24	1.9e-23	44.4198
VWA3A	-2.80038	-0.234767	-10.8374	4.9e-25	5.51e-24	45.8501
LEFTY2	-2.802	-0.943963	-12.6315	1.83e-32	3.26e-31	62.8422
CFD	-2.80212	4.22825	-17.7125	2.23e-56	1.14e-54	117.252
PLAC9	-2.80394	1.93232	-28.1337	2.79e-110	1.41e-107	241.118
PDZD2	-2.80416	4.30543	-17.9898	9.09e-58	4.91e-56	120.44
CFAP161	-2.80752	-1.69738	-13.9832	1.8e-38	4.45e-37	76.5832
PDK4	-2.81301	5.08503	-15.2851	1.57e-44	4.86e-43	90.0452
SEMA6A	-2.81301	2.93487	-25.2154	3.94e-95	8.69e-93	206.316
FAM167A.AS1	-2.81493	-4.72304	-13.4116	6.82e-36	1.47e-34	70.7248
ADGRG4	-2.81579	-5.37845	-16.5974	7.34e-51	2.94e-49	104.842
ABCA3	-2.81852	7.40286	-11.382	3.23e-27	4.2e-26	50.3956
SNTN	-2.82041	0.653142	-9.84804	2.97e-21	2.58e-20	37.1478
TTPA	-2.82218	-2.58766	-11.1631	2.47e-26	3.04e-25	48.9295
EFCC1	-2.8224	1.94247	-25.4696	1.86e-96	4.28e-94	209.382
OR7E36P	-2.82755	-4.6935	-13.0366	3.13e-34	6.19e-33	66.9391
P2RX2	-2.82957	-2.54736	-12.4304	1.34e-31	2.3e-30	60.9212
FFAR4	-2.83165	0.915221	-17.1329	1.7e-53	7.62e-52	110.855
SLC39A8	-2.83293	6.79499	-19.634	4.1e-66	3.18e-64	139.598
LINC02772	-2.83823	-2.94442	-10.0523	5.14e-22	4.7e-21	39.12
AQP10	-2.83852	-4.01926	-13.3556	1.21e-35	2.58e-34	70.1547
RADIL	-2.83911	1.01233	-19.9029	1.71e-67	1.38e-65	142.938
HSPA12B	-2.83919	2.55164	-30.8023	6.35e-124	7.07e-121	272.46
FOXF1	-2.84153	2.99896	-27.7411	2.97e-108	1.27e-105	236.466
LOC102723475	-2.84234	-3.54845	-11.5918	4.47e-28	6.21e-27	52.9192
PIP5K1B	-2.84275	2.68616	-21.5972	2.98e-76	3.43e-74	162.96
DUOXA1	-2.84387	3.18112	-15.5887	5.61e-46	1.85e-44	93.4295
CXCR2	-2.84465	0.33061	-18.3289	1.79e-59	1.04e-57	124.579
ACKR1	-2.84503	3.05167	-14.825	2.31e-42	6.7e-41	85.1482
APOA1	-2.84891	-2.53159	-13.2268	4.53e-35	9.34e-34	68.8374
PKNOX2	-2.85025	1.49285	-22.3449	3.82e-80	4.8e-78	171.946
PRIMA1	-2.85066	-1.7933	-11.3789	3.32e-27	4.32e-26	50.8858
ANGPTL5	-2.85331	-3.11963	-14.2067	1.71e-39	4.38e-38	78.9317
PRSS35	-2.85586	-1.14929	-17.0988	2.5e-53	1.11e-51	110.526
ARMH2	-2.85679	-4.87886	-13.4495	4.62e-36	1e-34	71.1103
CCL14	-2.86413	-0.197817	-15.4205	3.56e-45	1.13e-43	91.8575
LOC107985579	-2.86594	-2.04402	-11.0361	7.98e-26	9.46e-25	47.7522
MGAT4C	-2.86747	-3.51886	-11.0809	5.29e-26	6.36e-25	48.2033
TMEM190	-2.86993	-1.20556	-9.63314	1.82e-20	1.49e-19	35.5168
NMUR1	-2.87052	-0.074264	-21.8515	1.42e-77	1.68e-75	166.044
IL5RA	-2.87483	0.158349	-15.2197	3.2e-44	9.84e-43	89.658
EMP2	-2.87661	7.94552	-21.5167	7.8e-76	8.77e-74	161.945
JPH4	-2.88103	-0.0196825	-23.7633	1.51e-87	2.43e-85	188.892
LINC02817	-2.88267	-4.88446	-16.7824	9.09e-52	3.79e-50	106.912
CEACAM8	-2.88361	-3.03041	-9.39585	1.31e-19	1.02e-18	33.6614
KRT27	-2.8854	-3.36848	-11.7593	9.09e-29	1.31e-27	54.4906
P3H2	-2.89032	4.2519	-14.8565	1.65e-42	4.8e-41	85.4254
CACNG6	-2.89647	-1.69277	-8.76911	2.02e-17	1.32e-16	28.6332
PCDH9	-2.89876	1.30419	-16.6801	2.89e-51	1.19e-49	105.706
LCN6	-2.89925	-3.80186	-12.9056	1.18e-33	2.26e-32	65.6273
SLIT3	-2.90179	4.62317	-17.5223	1.98e-55	9.64e-54	115.064
NTRK2	-2.90224	1.50908	-15.3311	9.48e-45	2.96e-43	90.7543
SYT4	-2.90363	-3.97385	-8.24178	1.15e-15	6.57e-15	24.7588
C1orf141	-2.90503	-3.82603	-8.62123	6.39e-17	4.04e-16	27.5927
DGKK	-2.9068	-4.78623	-13.0439	2.91e-34	5.77e-33	67.012
LRRTM4	-2.90774	-3.02922	-11.9787	1.11e-29	1.69e-28	56.5672
MT1M	-2.91035	0.872996	-15.889	2.03e-47	7.06e-46	96.9256
GLDN	-2.91119	2.22189	-20.2184	4.08e-69	3.53e-67	146.597
AOC3	-2.91222	5.56639	-19.0552	3.72e-63	2.5e-61	132.8
GRIK4	-2.9154	-0.838724	-20.0457	3.16e-68	2.63e-66	144.617
ROBO4	-2.91703	4.38195	-26.571	3.44e-102	1.05e-99	222.508
ERVFRD.1	-2.91798	-2.44619	-15.7904	6.05e-47	2.07e-45	95.9342
CALCRL	-2.91832	4.92571	-23.4081	1.08e-85	1.66e-83	184.584
GSG1L	-2.91935	-4.32619	-13.9532	2.46e-38	6.04e-37	76.2894
SCGB3A1	-2.91961	5.15959	-7.12337	3.15e-12	1.35e-11	16.2404
ATP1A2	-2.92149	0.540666	-16.0294	4.26e-48	1.54e-46	98.5043
MRC1	-2.92341	6.02846	-14.0749	6.86e-39	1.72e-37	77.1089
S1PR1	-2.92618	4.5621	-27.3969	1.79e-106	7.11e-104	232.353
TAL1	-2.92863	1.30016	-30.0601	3.73e-120	3.19e-117	263.746
LIMS2	-2.93861	4.06056	-28.3075	3.55e-111	1.88e-108	243.167
SEC14L6	-2.93903	2.03211	-17.4137	6.87e-55	3.26e-53	113.956
TMEM139	-2.94137	1.73782	-15.651	2.82e-46	9.44e-45	94.2273
RGCC	-2.94152	5.50952	-24.6827	2.38e-92	4.56e-90	199.885
FAM181A.AS1	-2.94864	-3.71289	-10.5833	4.84e-24	5.07e-23	43.7457
TPPP3	-2.94886	4.80065	-14.9736	4.64e-43	1.38e-41	86.6735
OLR1	-2.95256	4.76729	-17.2251	5.93e-54	2.72e-52	111.672
MORN5	-2.95916	-1.60841	-9.39517	1.32e-19	1.02e-18	33.5853
ARHGEF26	-2.95969	3.89522	-26.1176	7.84e-100	2.05e-97	217.096
CST5	-2.95993	-2.38699	-11.3522	4.26e-27	5.49e-26	50.6578
IQSEC3	-2.96091	0.585568	-21.3947	3.35e-75	3.68e-73	160.617
TGFBR3	-2.96153	3.79493	-23.8733	4.01e-88	6.57e-86	190.187
GPC5	-2.96165	-0.704279	-12.6375	1.73e-32	3.08e-31	62.8786
CLDN5	-2.96225	4.37508	-20.2749	2.09e-69	1.82e-67	147.17
ABI3BP	-2.96288	4.5326	-18.7075	2.17e-61	1.36e-59	128.751
WDR38	-2.96446	-0.44694	-9.85259	2.85e-21	2.49e-20	37.2853
LHFPL3.AS1	-2.96574	-4.29185	-12.1262	2.64e-30	4.22e-29	57.9967
HIGD1B	-2.96694	1.22726	-25.0125	4.51e-94	9.39e-92	203.906
DNAAF6	-2.97138	-2.60169	-9.2657	3.81e-19	2.86e-18	32.5896
LDLRAD4.AS1	-2.97447	-4.81945	-14.4149	1.87e-40	5e-39	81.1179
LINC01169	-2.97568	-4.04507	-12.6183	2.09e-32	3.71e-31	62.7832
GPC3	-2.97825	4.30956	-16.2675	2.99e-49	1.13e-47	100.888
SBSPON	-2.9835	1.45756	-24.7872	6.77e-93	1.35e-90	201.21
RAMP2	-2.98531	3.72299	-30.0067	6.97e-120	5.75e-117	263.18
SOX7	-2.98661	2.02378	-25.7402	7.23e-98	1.73e-95	212.619
DMBT1	-2.99118	5.43545	-7.57819	1.4e-13	6.77e-13	19.2982
C14orf132	-2.99336	3.81733	-24.8117	5.04e-93	1.03e-90	201.449
LRRC71	-2.99788	-1.36984	-11.364	3.82e-27	4.94e-26	50.7238
ANGPTL1	-2.99897	0.892555	-23.2771	5.23e-85	7.81e-83	183.109
LINC03013	-3.00063	-2.26433	-19.3724	8.95e-65	6.51e-63	136.67
KANK3	-3.00423	2.15048	-31.2144	5.25e-126	6.49e-123	277.233
SEMA5A	-3.00439	4.23582	-21.1083	1.03e-73	1.06e-71	157.07
ART4	-3.00472	-0.177013	-17.8582	4.15e-57	2.21e-55	119.168
ACKR4	-3.00475	-0.289911	-20.9812	4.67e-73	4.75e-71	155.693
EMCN	-3.00724	3.51857	-25.2826	1.76e-95	3.92e-93	207.103
HID1.AS1	-3.00879	-2.84794	-19.5189	1.59e-65	1.19e-63	138.354
MOGAT1	-3.00933	-4.67609	-15.0624	1.77e-43	5.32e-42	88.0111
HSPB3	-3.01104	-3.09343	-14.1537	2.99e-39	7.57e-38	78.3767
APOBEC4	-3.01381	-2.13558	-9.40623	1.2e-19	9.36e-19	33.7013
KLB	-3.01575	0.27248	-15.1139	1.01e-43	3.07e-42	88.4926
PENK.AS1	-3.0163	-4.91616	-15.9417	1.13e-47	4e-46	97.5755
TCTE1	-3.01645	-1.63588	-11.3815	3.24e-27	4.22e-26	50.899
LIPN	-3.02638	-3.55226	-14.0409	9.81e-39	2.45e-37	77.2004
CAPSL	-3.02828	-0.932545	-9.68159	1.21e-20	1.01e-19	35.8899
ERBB4	-3.02861	0.788987	-15.0958	1.23e-43	3.73e-42	88.2583
RNF182	-3.02933	-0.424176	-17.7037	2.46e-56	1.26e-54	117.402
MAG	-3.02937	-3.48131	-11.4996	1.07e-27	1.45e-26	52.0545
WFIKKN2	-3.02944	-3.05258	-12.7884	3.82e-33	7.13e-32	64.4523
SCGB3A2	-3.02944	5.84141	-6.92944	1.13e-11	4.63e-11	14.9841
KHDRBS2	-3.03196	0.0553175	-14.3969	2.27e-40	6.03e-39	80.8408
ANKRD29	-3.03453	3.52095	-17.0187	6.23e-53	2.71e-51	109.362
CFAP77	-3.03598	-1.2385	-10.7636	9.56e-25	1.05e-23	45.2505
MROH9	-3.03824	-2.74354	-10.8094	6.32e-25	7.05e-24	45.7282
FLVCR2.AS1	-3.04047	-4.37319	-14.6944	9.43e-42	2.64e-40	84.0779
ADGB	-3.04269	-2.20241	-10.1179	2.92e-22	2.7e-21	39.6461
LINC01616	-3.04484	-5.49496	-19.2302	4.76e-64	3.36e-62	134.914
DACH1	-3.04676	1.53537	-23.2368	8.48e-85	1.26e-82	182.622
CCL23	-3.04774	-0.355372	-17.7955	8.56e-57	4.47e-55	118.451
LOC124902683	-3.0529	-4.38326	-16.1644	9.46e-49	3.5e-47	100.035
TTC29	-3.05452	-1.63563	-10.0751	4.22e-22	3.88e-21	39.2513
C18orf63	-3.05596	-4.20499	-11.7603	9.01e-29	1.3e-27	54.5083
BCHE	-3.0614	0.863251	-19.9056	1.66e-67	1.35e-65	142.969
NPR1	-3.06693	3.50013	-24.7274	1.39e-92	2.69e-90	200.445
BTNL8	-3.07367	-2.20301	-14.6414	1.67e-41	4.62e-40	83.5126
HSPB6	-3.07864	2.45395	-21.5361	6.18e-76	7.06e-74	162.237
CLXN	-3.07885	0.382788	-11.7952	6.45e-29	9.42e-28	54.6328
ADH1A	-3.08293	-3.82341	-14.2519	1.06e-39	2.74e-38	79.4058
CYP1A1	-3.08716	-3.58856	-8.38109	4.02e-16	2.38e-15	25.7736
SEMA3G	-3.08749	3.05451	-28.0232	1.04e-109	5.02e-107	239.81
DNAI2	-3.08826	-0.932643	-10.8017	6.77e-25	7.54e-24	45.5695
ZNF536	-3.09308	-3.95925	-13.7196	2.83e-37	6.57e-36	73.8743
SYT15	-3.09338	-1.09767	-18.9517	1.25e-62	8.13e-61	131.806
PLA2G3	-3.09413	-0.491795	-11.6505	2.56e-28	3.62e-27	53.3317
GALNT13	-3.09454	0.351158	-13.4757	3.53e-36	7.7e-35	71.226
KL	-3.09466	1.31143	-23.0626	6.89e-84	9.89e-82	180.537
DCC	-3.0953	-0.0238777	-18.9487	1.29e-62	8.4e-61	131.776
ENTREP2	-3.10164	-0.892293	-16.6733	3.12e-51	1.28e-49	105.73
SCN7A	-3.10479	3.52583	-17.5074	2.35e-55	1.14e-53	114.924
ASPA	-3.10481	-0.125792	-23.1758	1.77e-84	2.59e-82	181.867
COLEC10	-3.10767	-2.305	-17.0684	3.54e-53	1.56e-51	110.174
C6	-3.10805	0.191249	-11.459	1.57e-27	2.1e-26	51.4866
CMTM5	-3.10916	-3.98581	-17.3749	1.07e-54	5.06e-53	113.603
PSAPL1	-3.11034	-3.09766	-10.2559	8.76e-23	8.42e-22	40.8654
MFAP4	-3.11355	6.13038	-15.5429	9.29e-46	3.03e-44	92.863
CXCR1	-3.11432	-0.880819	-15.3664	6.45e-45	2.04e-43	91.2849
OR2S1P	-3.11468	-4.47796	-13.0911	1.8e-34	3.61e-33	67.4844
SLC14A1	-3.12272	0.46104	-19.6042	5.83e-66	4.47e-64	139.435
PCSK2	-3.1235	-0.126708	-7.71403	5.38e-14	2.7e-13	20.7124
SLC4A1	-3.12445	-3.70417	-15.0695	1.64e-43	4.94e-42	88.0927
GCOM1	-3.12746	-1.79161	-17.7661	1.2e-56	6.23e-55	118.111
LINC01612	-3.12886	-2.81834	-10.1431	2.34e-22	2.19e-21	39.8821
VWC2	-3.13042	-3.43906	-14.5172	6.29e-41	1.72e-39	82.2007
GGTLC1	-3.13097	2.20606	-11.4172	2.32e-27	3.06e-26	50.8562
LPL	-3.13146	4.95545	-14.4895	8.46e-41	2.29e-39	81.4886
AWAT2	-3.13265	-3.71323	-11.5469	6.84e-28	9.39e-27	52.498
ORMDL1P1	-3.13471	-2.57022	-12.9692	6.19e-34	1.2e-32	66.2426
CDO1	-3.13606	0.529368	-23.7147	2.71e-87	4.27e-85	188.345
SYN2	-3.13612	-1.36287	-16.17	8.89e-49	3.29e-47	100.121
LIN7A	-3.13954	1.69443	-28.8638	4.88e-114	3.11e-111	249.743
PRKG2	-3.14023	0.751935	-20.4536	2.5e-70	2.24e-68	149.441
ALOX15	-3.14152	0.835343	-11.4731	1.37e-27	1.85e-26	51.5515
FGFR4	-3.14191	3.36117	-18.702	2.32e-61	1.45e-59	128.72
PCSK9	-3.14432	2.31622	-14.2016	1.8e-39	4.61e-38	78.5633
MS4A8	-3.15808	0.639971	-9.40251	1.24e-19	9.64e-19	33.4251
SPMIP6	-3.15897	0.27978	-12.5059	6.37e-32	1.11e-30	61.5045
ADAMTS9.AS1	-3.15991	-0.834138	-20.7797	5.16e-72	5.04e-70	153.29
C1QTNF7	-3.16573	1.28856	-20.0909	1.85e-68	1.55e-66	145.133
LRRK2	-3.17069	5.75116	-12.2783	5.99e-31	9.95e-30	58.9178
SCN1A	-3.17233	0.411266	-13.3302	1.57e-35	3.31e-34	69.7268
RAMP3	-3.17354	3.6961	-27.9445	2.64e-109	1.2e-106	238.868
FHL5	-3.17548	0.889003	-23.6987	3.28e-87	5.14e-85	188.161
TENT5B	-3.17649	2.2723	-25.5771	5.12e-97	1.2e-94	210.66
AARD	-3.17965	-0.185094	-14.8185	2.48e-42	7.17e-41	85.3362
GUCA2A	-3.18072	-4.08179	-11.3727	3.52e-27	4.56e-26	50.8839
ADGRE1	-3.18618	0.662254	-20.1903	5.69e-69	4.89e-67	146.33
C6orf118	-3.18785	-1.76167	-9.8787	2.28e-21	2e-20	37.5854
STOML3	-3.19076	-1.3637	-9.94511	1.29e-21	1.16e-20	38.1224
HPSE2	-3.19156	-0.907926	-15.9676	8.47e-48	3.01e-46	97.8739
CHRDL1	-3.19208	3.59966	-15.779	6.87e-47	2.34e-45	95.4912
ADGRE3	-3.19976	-0.679795	-18.5974	7.85e-61	4.79e-59	127.696
ZBTB16	-3.20104	1.26168	-14.6612	1.35e-41	3.75e-40	83.5336
SIRPB1	-3.20174	2.02319	-23.7644	1.49e-87	2.42e-85	188.931
LINC01765	-3.20621	-3.47295	-11.2412	1.2e-26	1.51e-25	49.6609
LRRC18	-3.20711	-2.04882	-13.5964	1.01e-36	2.27e-35	72.5864
KCNT2	-3.21048	0.377719	-24.5182	1.72e-91	3.21e-89	197.967
KCNK3	-3.21326	2.93247	-18.1913	8.82e-59	4.98e-57	122.814
SYNDIG1L	-3.21616	-1.202	-15.1296	8.54e-44	2.59e-42	88.7243
SLC5A9	-3.2179	0.342542	-19.0553	3.71e-63	2.5e-61	133.009
BANCR	-3.22199	-2.32972	-12.1795	1.57e-30	2.55e-29	58.4693
SFTA1P	-3.2227	3.14514	-15.0282	2.57e-43	7.68e-42	87.3171
ADGRA1	-3.2238	-3.93607	-11.8383	4.27e-29	6.31e-28	55.2428
RSPO4	-3.22629	0.301607	-16.2674	2.99e-49	1.13e-47	101.147
SCN4B	-3.22728	2.31528	-25.3441	8.4e-96	1.89e-93	207.868
ANOS1	-3.22976	4.80404	-20.2135	4.32e-69	3.73e-67	146.437
ANKRD66	-3.23311	-1.89248	-10.5221	8.35e-24	8.61e-23	43.1347
MASP1	-3.23495	0.958137	-22.0324	1.62e-78	1.95e-76	168.216
LINC01447	-3.24133	-4.5002	-17.6299	5.76e-56	2.89e-54	116.493
FAT3	-3.24162	-0.227396	-17.4863	2.99e-55	1.44e-53	114.91
STX11	-3.24269	2.78325	-34.4238	5.69e-142	2.11e-138	313.922
PCOLCE2	-3.25597	2.0199	-18.5012	2.41e-60	1.45e-58	126.462
GP9	-3.25634	-4.4454	-15.9799	7.4e-48	2.63e-46	97.9997
LINC01645	-3.2578	-4.15763	-15.6618	2.51e-46	8.4e-45	94.5131
OGN	-3.25888	1.60477	-17.2003	7.88e-54	3.58e-52	111.546
TNXB	-3.26797	4.05325	-19.1298	1.55e-63	1.07e-61	133.69
CATSPERD	-3.27116	-2.6387	-11.1142	3.89e-26	4.73e-25	48.473
AFF3	-3.27355	2.22449	-20.4525	2.53e-70	2.26e-68	149.353
LOC101929494	-3.27425	-1.34159	-19.0687	3.17e-63	2.15e-61	133.166
TINCR	-3.28015	0.458278	-17.9121	2.23e-57	1.2e-55	119.757
HSD17B6	-3.28262	3.72822	-18.3759	1.03e-59	6.09e-58	124.916
FXYD1	-3.2899	-0.838187	-25.0017	5.14e-94	1.06e-91	203.658
ZNF385B	-3.2963	2.58655	-15.1904	4.4e-44	1.35e-42	89.1079
RBP4	-3.30375	1.56735	-17.9715	1.12e-57	6.05e-56	120.369
CYP2F1	-3.30705	-1.98027	-10.6858	1.93e-24	2.07e-23	44.5857
CASQ2	-3.31136	-0.748244	-17.8473	4.71e-57	2.49e-55	119.048
CCDC85A	-3.31343	-0.129814	-21.5845	3.46e-76	3.97e-74	162.873
CCBE1	-3.31648	1.94731	-19.8569	2.95e-67	2.38e-65	142.327
CHST9	-3.31721	-0.237588	-9.1822	7.51e-19	5.47e-18	31.7351
C11orf97	-3.31793	-3.34598	-10.4189	2.09e-23	2.09e-22	42.2859
SLC46A2	-3.32626	1.30811	-16.8746	3.2e-52	1.35e-50	107.873
DNASE2B	-3.32795	-1.51404	-15.4736	1.99e-45	6.41e-44	92.4626
NXF3	-3.34153	-1.08619	-16.1863	7.41e-49	2.76e-47	100.295
ALPP	-3.3421	-0.639251	-12.1182	2.86e-30	4.55e-29	57.7852
VIPR1	-3.34746	3.73708	-21.4941	1.02e-75	1.14e-73	161.679
FPR2	-3.34843	0.967639	-20.6417	2.67e-71	2.51e-69	151.657
BMPER	-3.34874	0.468054	-18.2775	3.24e-59	1.88e-57	123.965
XAGE2	-3.35552	-1.9391	-9.77419	5.55e-21	4.74e-20	36.7032
OR2W3	-3.36089	-4.59415	-16.1187	1.58e-48	5.77e-47	99.5309
AADAC	-3.36429	0.208341	-13.0897	1.83e-34	3.66e-33	67.2971
SSTR1	-3.36793	1.02842	-17.718	2.09e-56	1.08e-54	117.491
OR6K3	-3.37324	-5.61875	-23.3284	2.82e-85	4.24e-83	183.307
RASGRF1	-3.37816	3.06313	-17.2789	3.21e-54	1.48e-52	112.332
FAM181A	-3.38582	-2.21124	-11.9246	1.86e-29	2.82e-28	56.0137
CAMP	-3.38725	-1.83013	-16.6357	4.77e-51	1.93e-49	105.313
CWH43	-3.38866	-2.89701	-10.147	2.26e-22	2.12e-21	39.9134
KRT79	-3.38949	-3.23754	-14.1443	3.3e-39	8.35e-38	78.2767
PRG4	-3.38965	1.88662	-16.22	5.08e-49	1.9e-47	100.486
LAMP3	-3.38993	6.32459	-16.6391	4.59e-51	1.86e-49	105.044
KIAA0408	-3.39469	-2.45665	-15.2057	3.73e-44	1.14e-42	89.5644
DUOX1	-3.40079	4.80351	-16.8581	3.86e-52	1.62e-50	107.51
LINC00165	-3.40743	-4.96724	-15.0809	1.45e-43	4.37e-42	88.2104
TMEM212	-3.41811	-2.65155	-10.6386	2.95e-24	3.14e-23	44.1901
AGRP	-3.41941	-1.60534	-19.3891	7.35e-65	5.38e-63	136.903
HOATZ	-3.41947	-0.756	-12.573	3.27e-32	5.77e-31	62.2291
MAMDC2	-3.42265	2.79483	-20.7467	7.65e-72	7.4e-70	152.81
HMGCS2	-3.42877	-1.60654	-9.23639	4.84e-19	3.6e-18	32.2728
PICSAR	-3.43541	-3.6614	-11.5522	6.51e-28	8.95e-27	52.5405
BDNF	-3.43997	0.136159	-19.5267	1.45e-65	1.09e-63	138.527
RXFP1	-3.44174	0.02191	-25.4695	1.86e-96	4.28e-94	209.336
RMST	-3.44305	-3.10126	-12.5916	2.72e-32	4.82e-31	62.5017
HELT	-3.44309	-5.16576	-16.5583	1.14e-50	4.54e-49	104.407
SLITRK2	-3.44887	-2.43999	-16.3291	1.5e-49	5.73e-48	101.89
CFAP107	-3.4493	-2.30811	-10.4803	1.21e-23	1.23e-22	42.778
SUSD2	-3.45147	6.39816	-11.9176	1.99e-29	3.01e-28	55.4441
ERICH3	-3.45653	-0.143681	-11.0514	6.93e-26	8.25e-25	47.7376
NRG3	-3.46478	-2.4113	-17.115	2.08e-53	9.29e-52	110.704
ACTN2	-3.46888	-0.992584	-23.3421	2.39e-85	3.62e-83	183.817
LINC01779	-3.46926	1.57264	-16.8146	6.31e-52	2.65e-50	107.165
PRX	-3.47412	3.51082	-27.7003	4.82e-108	2.03e-105	235.97
TEK	-3.48523	3.40436	-32.6791	2.37e-133	4.8e-130	294.131
SLC6A13	-3.48729	-2.43092	-17.8524	4.44e-57	2.35e-55	119.093
LYVE1	-3.48822	2.61237	-27.308	5.16e-106	1.95e-103	231.318
SLC5A7	-3.48965	-3.60374	-12.2382	8.87e-31	1.46e-29	59.0634
ENTREP1	-3.49296	3.22276	-22.7283	3.83e-82	5.16e-80	176.458
LRRN3	-3.49354	0.559471	-24.3383	1.5e-90	2.64e-88	195.824
PKHD1L1	-3.49733	-0.151092	-20.9159	1.02e-72	1.02e-70	154.927
F11.AS1	-3.49889	-3.0881	-13.4523	4.49e-36	9.75e-35	71.1263
ADRB2	-3.50232	2.23768	-28.7262	2.49e-113	1.46e-110	248.131
PAQR5.DT	-3.50842	-1.52619	-17.6061	7.57e-56	3.78e-54	116.29
MME	-3.50925	3.43418	-21.3491	5.79e-75	6.31e-73	159.956
SPOCK2	-3.52215	6.12733	-22.2452	1.26e-79	1.55e-77	170.643
DPP6	-3.53144	-1.55875	-19.2467	3.92e-64	2.78e-62	135.242
INMT.MINDY4	-3.53857	-4.4104	-17.7386	1.65e-56	8.51e-55	117.739
PLA2G4F	-3.55553	3.2461	-20.2676	2.28e-69	1.98e-67	147.109
MYH2	-3.56836	-3.35777	-15.7847	6.45e-47	2.2e-45	95.8695
VEPH1	-3.58117	3.24613	-20.3899	5.33e-70	4.72e-68	148.557
TEKT1	-3.58194	-0.0393996	-11.6822	1.9e-28	2.7e-27	53.5675
FAM216B	-3.58265	0.546556	-12.6656	1.3e-32	2.33e-31	63.0205
NTNG1	-3.59308	-0.211293	-16.1703	8.86e-49	3.29e-47	100.079
TRIM58	-3.59955	-2.35608	-17.6239	6.17e-56	3.09e-54	116.484
TRIM71	-3.60101	-1.41161	-14.313	5.54e-40	1.45e-38	80.0078
SLC19A3	-3.60477	1.40817	-25.7203	9.18e-98	2.18e-95	212.382
MYZAP	-3.6127	0.854233	-30.4077	6.36e-122	6.44e-119	267.807
LINC02898	-3.61373	-2.39571	-17.5234	1.96e-55	9.55e-54	115.339
IGSF10	-3.6179	2.15602	-23.9193	2.31e-88	3.81e-86	190.778
PPBP	-3.62001	-1.42537	-13.8556	6.84e-38	1.64e-36	75.2267
STYXL2	-3.62555	-3.43071	-14.8685	1.45e-42	4.22e-41	85.9396
SYT15B	-3.62717	-0.944972	-20.4774	1.88e-70	1.71e-68	149.723
PTPN5	-3.62788	-2.74008	-18.6782	3.06e-61	1.9e-59	128.599
LINC01785	-3.6323	-5.45355	-16.6674	3.33e-51	1.37e-49	105.626
ARC	-3.63753	-0.313895	-20.7277	9.58e-72	9.24e-70	152.695
CNTFR	-3.64068	-2.18156	-15.9192	1.45e-47	5.1e-46	97.3515
LINC03095	-3.64597	-2.71651	-16.9185	1.95e-52	8.3e-51	108.484
SCARA5	-3.6466	1.13096	-16.7509	1.3e-51	5.4e-50	106.477
ABCA8	-3.65009	2.64099	-24.4933	2.32e-91	4.27e-89	197.651
CD36	-3.651	4.2879	-22.3889	2.25e-80	2.85e-78	172.369
FMO2	-3.65111	4.78767	-21.444	1.86e-75	2.06e-73	161.065
RIMS4	-3.66196	-1.61269	-14.1819	2.22e-39	5.67e-38	78.6353
ALKAL2	-3.66631	-0.875026	-22.6965	5.61e-82	7.47e-80	176.121
WFDC12	-3.66926	-3.34477	-12.602	2.45e-32	4.35e-31	62.6049
LINC02997	-3.68015	-1.92079	-17.2988	2.56e-54	1.18e-52	112.791
IL1RL1	-3.68145	1.45794	-19.2407	4.21e-64	2.97e-62	135.102
GSTA3	-3.68711	-3.34526	-14.166	2.63e-39	6.68e-38	78.5027
COL6A6	-3.68872	2.27575	-21.3973	3.25e-75	3.58e-73	160.571
DNAH9	-3.68933	0.324981	-12.9888	5.08e-34	9.92e-33	66.2582
CDH19	-3.69993	-2.00589	-16.0562	3.16e-48	1.15e-46	98.8621
NECAB1	-3.70768	1.15628	-30.2779	2.9e-121	2.81e-118	266.323
GYPE	-3.71142	-1.49863	-26.6183	1.95e-102	6.04e-100	222.887
CAVIN2	-3.72487	5.15663	-22.4271	1.42e-80	1.81e-78	172.82
CACNA2D2	-3.73102	4.86164	-13.8876	4.9e-38	1.18e-36	75.1589
ANXA8	-3.73693	-0.363949	-16.4923	2.4e-50	9.44e-49	103.67
IRX1	-3.75923	-0.996744	-13.1577	9.16e-35	1.86e-33	68.0537
TCF21	-3.76388	2.24741	-27.4308	1.19e-106	4.84e-104	232.781
TMEM132C	-3.76482	-2.54463	-14.4948	7.99e-41	2.17e-39	81.9544
FOSB	-3.76936	5.18731	-12.768	4.69e-33	8.67e-32	63.7467
RXRG	-3.77717	-0.830708	-17.4536	4.35e-55	2.09e-53	114.543
LHFPL3	-3.77825	-1.63206	-14.7418	5.67e-42	1.6e-40	84.5582
MIR3945HG	-3.78724	-1.51299	-22.5359	3.86e-81	4.96e-79	174.172
SFTPD	-3.79739	6.44557	-11.1928	1.88e-26	2.34e-25	48.6457
HSPC324	-3.80333	-2.08241	-24.0409	5.35e-89	9.24e-87	192.097
ALAS2	-3.81459	-3.13784	-17.4576	4.16e-55	2e-53	114.58
TCEAL2	-3.81998	-0.989661	-20.1603	8.12e-69	6.95e-67	145.982
IQSEC3.AS2	-3.82247	-1.53456	-19.4899	2.24e-65	1.68e-63	138.093
CCDC141	-3.83075	-0.103296	-24.7575	9.68e-93	1.89e-90	200.832
EDNRB	-3.83337	3.86228	-29.2832	3.45e-116	2.26e-113	254.686
DNASE1L3	-3.83811	0.586087	-21.708	7.9e-77	9.21e-75	164.343
LINC00656	-3.84223	-4.08132	-19.7133	1.61e-66	1.27e-64	140.602
FGFBP2	-3.85072	-1.33884	-22.6763	7.14e-82	9.47e-80	175.862
SRGAP3.AS2	-3.85243	-1.57482	-10.9295	2.12e-25	2.44e-24	46.7215
DES	-3.85486	2.80268	-22.1897	2.46e-79	3.01e-77	170.016
MGAT3	-3.86753	2.58108	-29.4754	3.59e-117	2.5e-114	256.953
PGC	-3.88595	5.23512	-7.66241	7.76e-14	3.83e-13	19.8904
CAV3	-3.89947	-4.21946	-18.302	2.44e-59	1.42e-57	124.209
MARCO	-3.90437	5.13397	-15.8044	5.18e-47	1.78e-45	95.7436
FHL1	-3.91283	4.85774	-24.6597	3.14e-92	5.97e-90	199.613
AGBL1	-3.92639	-4.62875	-18.608	6.94e-61	4.24e-59	127.725
LINC02570	-3.93749	-5.05646	-20.577	5.76e-71	5.35e-69	150.706
CRTAC1	-3.9423	3.81202	-17.0214	6.04e-53	2.64e-51	109.376
ST8SIA6	-3.9473	-0.592786	-23.936	1.89e-88	3.16e-86	190.976
LRRC36	-3.96046	1.03567	-26.8341	1.48e-103	4.85e-101	225.68
LINC00163	-3.97187	-3.84359	-19.3865	7.58e-65	5.54e-63	136.8
ECRG4	-3.97731	-0.190161	-18.1624	1.23e-58	6.9e-57	122.645
BTNL9	-3.99833	2.15059	-28.0093	1.22e-109	5.79e-107	239.649
LINC00968	-4.00595	-0.894856	-25.9184	8.53e-99	2.16e-96	214.654
ADRB1	-4.01014	1.10501	-22.9614	2.32e-83	3.25e-81	179.314
RXFP2	-4.01802	-4.46584	-16.5779	9.15e-51	3.65e-49	104.641
C1orf87	-4.02762	-1.52126	-13.4207	6.21e-36	1.34e-34	70.7462
CAV1	-4.04098	6.77865	-21.5209	7.41e-76	8.38e-74	161.994
CSF3	-4.04328	-0.298495	-15.2508	2.28e-44	7.03e-43	89.963
LHFPL3.AS2	-4.04893	0.984409	-17.4276	5.86e-55	2.8e-53	114.135
MAPK4	-4.04935	0.020833	-17.1015	2.43e-53	1.08e-51	110.494
STXBP6	-4.05033	1.8727	-29.7512	1.4e-118	1.07e-115	260.189
RSPO2	-4.05245	-0.710608	-18.4266	5.74e-60	3.43e-58	125.711
IHH	-4.05738	-1.54936	-16.4395	4.34e-50	1.7e-48	103.111
PLA2G1B	-4.05761	0.395704	-18.0965	2.65e-58	1.45e-56	121.848
LINC01863	-4.0656	-3.87442	-18.4102	6.94e-60	4.11e-58	125.475
LINC03051	-4.08709	-4.36031	-18.1705	1.12e-58	6.31e-57	122.698
ANXA8L1	-4.09424	-0.526394	-19.9077	1.62e-67	1.32e-65	143.008
CLEC4M	-4.09616	-3.92602	-17.3382	1.63e-54	7.61e-53	113.21
CIMIP1	-4.10297	0.171008	-12.1589	1.92e-30	3.09e-29	58.058
RETN	-4.10707	-0.17106	-20.0283	3.88e-68	3.22e-66	144.422
GPA33	-4.10945	0.0364221	-22.7404	3.31e-82	4.49e-80	176.683
PI16	-4.11286	-0.9767	-19.449	3.63e-65	2.69e-63	137.622
SFRP5	-4.11536	-1.27808	-16.2029	6.16e-49	2.3e-47	100.468
SFTPA2	-4.1171	9.85257	-8.67263	4.29e-17	2.75e-16	27.3705
LINC01082	-4.12424	-4.46605	-21.3393	6.5e-75	7.06e-73	159.748
FGF10	-4.14009	-2.37679	-19.4805	2.51e-65	1.87e-63	137.968
INMT	-4.15004	4.29036	-22.6078	1.63e-81	2.13e-79	174.992
LOC105373373	-4.1524	-2.15807	-15.0666	1.69e-43	5.09e-42	88.0484
CACNA1S	-4.19536	-4.00276	-18.6896	2.68e-61	1.66e-59	128.702
RSPO1	-4.20322	-1.15443	-25.0959	1.66e-94	3.55e-92	204.823
RBP2	-4.20612	-2.45337	-20.5035	1.38e-70	1.27e-68	149.994
SFTPA1	-4.20976	9.38627	-8.55501	1.07e-16	6.6e-16	26.4661
TNR	-4.21883	-1.61984	-21.2065	3.18e-74	3.35e-72	158.355
OVCH2	-4.2445	-2.94956	-18.724	1.79e-61	1.13e-59	129.14
CYP4B1	-4.25074	5.23056	-13.1864	6.83e-35	1.39e-33	67.9578
GDF10	-4.25701	0.886773	-26.2993	8.89e-101	2.38e-98	219.302
SCUBE1	-4.2726	1.45355	-32.9821	7.37e-135	2.05e-131	297.563
ACADL	-4.27923	0.925039	-23.7381	2.04e-87	3.27e-85	188.626
PACRG.AS3	-4.2869	-4.99144	-22.0272	1.73e-78	2.07e-76	167.881
OTC	-4.29896	-4.26434	-19.7859	6.82e-67	5.45e-65	141.464
TNNC1	-4.2998	2.28688	-28.3858	1.4e-111	7.61e-109	244.107
FOLR3	-4.30809	-2.34454	-17.7083	2.34e-56	1.2e-54	117.456
CLEC3B	-4.31458	2.8258	-31.6886	2.14e-128	3.67e-125	282.741
CTXND1	-4.32433	-0.624515	-25.0668	2.35e-94	4.98e-92	204.526
ITLN1	-4.3325	-1.28652	-16.8701	3.37e-52	1.42e-50	107.93
NOS1	-4.33458	-0.757669	-19.2544	3.58e-64	2.56e-62	135.342
PCARE	-4.34385	-3.15937	-16.9995	7.75e-53	3.34e-51	109.4
LOC283299	-4.36804	-3.90702	-20.0994	1.67e-68	1.41e-66	145.167
SH3GL2	-4.39069	-2.34546	-17.5819	9.99e-56	4.95e-54	116.013
MYO16.AS1	-4.39339	-3.00191	-15.7892	6.14e-47	2.1e-45	95.9215
WNT7A	-4.40999	-0.261308	-18.2069	7.36e-59	4.18e-57	123.144
MGC27382	-4.41708	-2.51203	-18.4934	2.64e-60	1.59e-58	126.485
EDN3	-4.44744	-4.02634	-17.037	5.06e-53	2.21e-51	109.81
SLC27A6	-4.45056	-3.11918	-17.67	3.63e-56	1.83e-54	117.011
GPIHBP1	-4.45633	1.40978	-31.2265	4.56e-126	5.97e-123	277.38
ADAMTS8	-4.45954	1.64176	-28.7549	1.77e-113	1.06e-110	248.47
CHRNA2	-4.47632	-4.3888	-22.0983	7.36e-79	8.91e-77	168.784
NCKAP5	-4.48203	1.8475	-31.021	4.97e-125	5.82e-122	275.005
NCAPGP2	-4.50305	-4.73529	-22.5578	2.97e-81	3.86e-79	174.22
LINC02154	-4.50771	-1.8591	-20.8628	1.92e-72	1.9e-70	154.28
SGCG	-4.50939	-1.79382	-28.0068	1.26e-109	5.84e-107	239.386
CLIC5	-4.50982	4.58824	-22.964	2.25e-83	3.19e-81	179.264
PCDH15	-4.52124	-2.07117	-19.0052	6.68e-63	4.45e-61	132.433
RTKN2	-4.52664	3.91303	-33.031	4.22e-135	1.34e-131	298.153
FENDRR	-4.53879	1.55389	-30.1127	2.01e-120	1.87e-117	264.42
SEC14L3	-4.57162	-2.7047	-17.6467	4.74e-56	2.39e-54	116.752
HBA1	-4.59768	-3.4043	-20.9937	4.03e-73	4.11e-71	155.758
TRHDE	-4.61324	-1.15757	-21.2454	2e-74	2.15e-72	158.838
PEBP4	-4.64726	2.85426	-19.0099	6.32e-63	4.23e-61	132.314
AQP4	-4.65089	5.13533	-12.6722	1.22e-32	2.2e-31	62.8053
GPD1	-4.66385	1.68819	-31.2615	3.03e-126	4.22e-123	277.793
OVCH1	-4.68172	-2.54292	-22.5427	3.55e-81	4.6e-79	174.234
KRT4	-4.69057	0.930702	-20.6115	3.82e-71	3.56e-69	151.256
C8B	-4.71526	-0.88291	-18.2297	5.65e-59	3.23e-57	123.426
ANGPT4	-4.74552	-1.74586	-28.0399	8.5e-110	4.2e-107	239.813
HBA2	-4.75002	2.11094	-26.5031	7.75e-102	2.27e-99	221.722
ADRA1A	-4.75127	-2.95313	-21.1941	3.69e-74	3.85e-72	158.166
FCN3	-4.75188	2.79015	-27.3507	3.1e-106	1.21e-103	231.818
ADH1B	-4.75659	4.36857	-15.9176	1.48e-47	5.18e-46	97.0052
ADAMTS7P3	-4.75896	-0.940836	-27.104	5.89e-105	2.12e-102	228.824
ODAM	-4.78934	-2.84083	-20.3209	1.21e-69	1.06e-67	147.846
RS1	-4.79193	-2.11484	-27.5094	4.69e-107	1.93e-104	233.499
F11	-4.79804	-1.42768	-18.983	8.66e-63	5.69e-61	132.176
CD5L	-4.826	-3.18503	-22.8538	8.47e-83	1.18e-80	177.908
HHIP	-4.83837	2.41281	-20.7754	5.43e-72	5.28e-70	153.147
MS4A15	-4.84587	1.86511	-19.0462	4.13e-63	2.77e-61	132.768
HBB	-4.85117	4.43128	-20.6701	1.9e-71	1.8e-69	151.862
VEGFD	-4.90804	1.23159	-26.4673	1.19e-101	3.39e-99	221.304
ANGPTL7	-4.93945	-3.14874	-24.4106	6.27e-91	1.13e-88	196.507
FAM107A	-4.94041	3.17796	-32.9697	8.5e-135	2.1e-131	297.452
CHRM2	-4.9525	-3.87038	-20.9526	6.58e-73	6.62e-71	155.263
TMEM100	-4.97314	2.31567	-28.8342	6.93e-114	4.28e-111	249.403
CYP1A2	-4.98326	-4.287	-22.6975	5.54e-82	7.43e-80	175.961
CNTN6	-5.03722	-0.498694	-26.6922	8.07e-103	2.53e-100	223.97
MCEMP1	-5.05561	2.43204	-28.1662	1.9e-110	9.81e-108	241.505
SLCO1A2	-5.05722	-1.72748	-18.1411	1.58e-58	8.76e-57	122.418
FREM3	-5.08977	-3.42162	-25.2126	4.08e-95	8.9e-93	206.063
AGTR2	-5.0922	0.0217644	-18.3072	2.3e-59	1.34e-57	124.258
C10orf67	-5.11373	-2.3578	-26.3663	3.98e-101	1.09e-98	219.935
KCNA4	-5.20047	-3.27167	-24.3324	1.61e-90	2.81e-88	195.582
HTR3C	-5.22078	-4.21655	-23.9956	9.22e-89	1.58e-86	191.469
GRIA1	-5.25644	-0.436925	-27.1264	4.51e-105	1.65e-102	229.147
PTPRQ	-5.30325	-2.01253	-26.9573	3.39e-104	1.16e-101	227.02
CPB2	-5.3488	0.326928	-23.016	1.21e-83	1.72e-81	179.965
WNT3A	-5.35457	-1.06807	-30.7427	1.27e-123	1.35e-120	271.64
WIF1	-5.39014	2.47412	-20.4223	3.62e-70	3.23e-68	148.954
LOC101928372	-5.3955	-4.12909	-26.8152	1.86e-103	5.99e-101	225.061
SOSTDC1	-5.44671	-0.27857	-24.4797	2.73e-91	4.98e-89	197.523
MYOC	-5.45672	-3.15731	-26.3383	5.57e-101	1.51e-98	219.536
CHRM1	-5.46114	-3.10854	-24.7967	6.04e-93	1.22e-90	201.168
GKN2	-5.53334	0.622156	-21.0116	3.25e-73	3.34e-71	156.002
ANKRD1	-5.59257	0.518311	-29.4698	3.83e-117	2.58e-114	256.883
SCGB1A1	-5.68895	3.78936	-13.2811	2.6e-35	5.41e-34	68.9466
CA4	-5.70406	0.0485172	-29.6908	2.84e-118	2.04e-115	259.468
UPK3B	-5.72787	2.05066	-31.552	1.04e-127	1.66e-124	281.16
SH3GL3	-5.74846	-2.82419	-27.0386	1.29e-104	4.54e-102	227.937
LINC01996	-5.77404	-3.41497	-27.8074	1.35e-108	6e-106	236.96
ADCY8	-5.77841	-3.59604	-23.1879	1.53e-84	2.25e-82	181.935
C10orf67.AS1	-5.91293	-3.73335	-32.9453	1.12e-134	2.5e-131	296.49
LINC02016	-5.94284	-4.11502	-28.4659	5.42e-112	3.09e-109	244.627
GPM6A	-5.94962	0.472942	-36.8993	6.08e-154	4.51e-150	341.366
FABP4	-6.12635	1.45117	-37.3612	3.85e-156	4.29e-152	346.453
CD300LG	-6.28199	-1.95204	-31.3547	1.03e-126	1.53e-123	278.718
AGER	-6.45373	5.17689	-24.1909	8.8e-90	1.53e-87	194.005
LGI3	-6.79317	0.317822	-32.229	4.19e-131	7.77e-128	288.947
CLDN18	-6.91862	3.83663	-20.4758	1.92e-70	1.74e-68	149.579
SERTM1	-7.29814	-2.69238	-35.288	3.47e-146	1.55e-142	323.347
ITLN2	-7.30154	-1.56391	-35.6865	4.07e-148	2.27e-144	327.92
SLC6A4	-7.63257	-0.0279614	-41.3915	7.72e-175	1.72e-170	389.315
SFTPC	-7.75468	6.94193	-12.3314	3.56e-31	5.98e-30	59.5173
