# Supplementary material for: A putative prognostic model for lung adenocarcinoma based on crotonylation-related genes by bioinformatics and experimental verification
Source: Front Cell Dev Biol. 2026 Feb 17;14:1639773. doi: 10.3389/fcell.2026.1639773 (PMC12953391; doi:10.3389/fcell.2026.1639773)
Supplement: Supplementary file 4 [file Table4.xlsx]

## Sheet: Supplementary Table S4
Supplementary table 4. DEGs of GSE229705 data
ID	logFC	AveExpr	t	P.Value	adj.P.Val	B
SPINK1	6.11399	4.62351	19.7534	1.43e-52	2.88e-48	108.857
CXCL13	5.00967	4.78019	14.0662	2.49e-33	6.77e-31	65.0485
HS6ST2	4.79986	6.02769	18.1585	3.06e-47	9.27e-44	96.7272
TMPRSS4	4.76102	4.82718	18.0115	9.58e-47	2.42e-43	95.5996
GCNT3	4.36104	4.32621	17.3049	2.35e-44	4.19e-41	90.1597
MUC21	4.34987	4.93556	17.0385	1.88e-43	2.93e-40	88.1014
SPP1	4.29932	7.25589	15.1575	4.81e-37	2.45e-34	73.5093
B3GNT3	4.27552	3.53252	16.8613	7.54e-43	9.72e-40	86.7305
CR2	4.18514	4.35965	11.8179	8.53e-26	8.17e-24	47.889
GLB1L3	4.17009	3.59625	13.5113	1.89e-31	3.98e-29	60.7681
FAM83A	4.03013	3.0997	15.0365	1.24e-36	5.91e-34	72.5697
AFAP1-AS1	3.95092	5.88683	15.4567	4.59e-38	2.7e-35	75.8338
FDCSP	3.90076	3.21081	12.0037	2.08e-26	2.23e-24	49.2834
ATP10B	3.88653	3.81488	14.6458	2.66e-35	1.02e-32	69.5376
MMP11	3.87453	4.15392	14.4215	1.54e-34	5.14e-32	67.7992
CEACAM5	3.74126	7.89724	11.2711	5.23e-24	3.97e-22	43.8208
MMP1	3.6814	3.41063	11.8787	5.38e-26	5.42e-24	48.3441
HABP2	3.67056	4.46599	12.5106	4.33e-28	5.74e-26	53.1138
GJB2	3.60394	4.17125	13.2168	1.86e-30	3.32e-28	58.5049
COMP	3.53552	4.50777	13.0601	6.25e-30	1.03e-27	57.3043
CRABP2	3.53081	4.57114	13.2867	1.08e-30	2e-28	59.0413
CYP24A1	3.45802	3.23013	11.2709	5.24e-24	3.97e-22	43.8187
LCAL1	3.42326	3.08822	11.8411	7.16e-26	6.99e-24	48.0624
CXCL14	3.39938	6.65593	15.2133	3.1e-37	1.66e-34	73.9433
ABCA12	3.32807	4.63869	14.9772	1.98e-36	8.82e-34	72.1098
AC008496.3	3.28429	1.88707	12.3583	1.39e-27	1.75e-25	51.9592
Z98257.1	3.22789	2.50804	12.3699	1.27e-27	1.61e-25	52.0469
IGHG4	3.22662	6.58911	9.52255	1.73e-18	6.46e-17	31.2759
LGSN	3.20669	4.26595	9.38984	4.37e-18	1.56e-16	30.3599
XDH	3.20491	4.64563	13.0665	5.95e-30	9.85e-28	57.3535
TOX3	3.16743	6.75479	15.9109	1.3e-39	9.95e-37	79.3614
ANKRD22	3.13885	5.30462	13.8193	1.71e-32	4.08e-30	63.1415
SPDEF	3.07065	3.4857	14.2451	6.14e-34	1.84e-31	66.4332
NELL1	3.07	2.48745	9.62678	8.29e-19	3.25e-17	31.9993
MMP12	3.06817	3.94538	11.468	1.2e-24	9.83e-23	45.2791
FCRLA	3.02878	3.04192	10.9352	6.37e-23	4.19e-21	41.3512
METTL7B	3.01696	3.1694	12.3216	1.84e-27	2.3e-25	51.6815
MMP7	3.00548	6.90871	12.7751	5.65e-29	8.44e-27	55.1267
FEZF1-AS1	3.00386	1.97171	12.0067	2.03e-26	2.18e-24	49.306
AL450345.2	2.98324	2.06961	10.4974	1.59e-21	8.81e-20	38.1707
SIX1	2.96156	5.46559	10.457	2.14e-21	1.16e-19	37.8794
CA10	2.9483	2.07644	10.4043	3.14e-21	1.65e-19	37.5008
BAAT	2.94216	3.42001	11.332	3.32e-24	2.58e-22	44.2711
C2CD4A	2.93595	2.55594	13.9063	8.68e-33	2.16e-30	63.8131
PSAT1	2.93002	4.3904	13.518	1.79e-31	3.82e-29	60.8196
PYCR1	2.89673	3.98244	13.0071	9.43e-30	1.53e-27	56.8982
BARX2	2.85646	2.50867	11.6333	3.44e-25	3.03e-23	46.5092
LINC02474	2.84461	3.60608	9.25364	1.13e-17	3.85e-16	29.4262
FUT2	2.83635	3.63945	13.5164	1.81e-31	3.85e-29	60.8073
HNF4G	2.82646	3.73205	11.4105	1.84e-24	1.49e-22	44.8524
GDF15	2.8117	6.97862	15.3241	1.3e-37	7.23e-35	74.8035
GREM1	2.80632	5.68585	10.9384	6.22e-23	4.1e-21	41.3746
ARHGAP40	2.75145	2.36227	12.0915	1.07e-26	1.2e-24	49.9444
ANKRD34B	2.75117	2.06808	10.099	2.86e-20	1.33e-18	35.3196
ALKAL1	2.74574	3.22372	11.159	1.21e-23	8.75e-22	42.9938
CLDN2	2.73325	4.00357	9.14947	2.32e-17	7.63e-16	28.7164
MESP1	2.72738	2.94275	14.1054	1.83e-33	5e-31	65.3518
CDCA7	2.72704	5.18179	12.8113	4.28e-29	6.43e-27	55.4027
SYT16	2.72149	3.33341	10.0976	2.89e-20	1.34e-18	35.3094
NECTIN4	2.71841	6.88122	15.4671	4.23e-38	2.51e-35	75.9147
PLPP2	2.71349	5.64191	13.0996	4.61e-30	7.69e-28	57.6069
TLR10	2.70289	5.20473	11.2516	6.05e-24	4.54e-22	43.6765
MMP13	2.70183	3.20164	8.98048	7.39e-17	2.29e-15	27.5734
PCP4	2.67596	2.11349	9.99032	6.25e-20	2.8e-18	34.5495
CCL19	2.65143	5.82764	10.8686	1.04e-22	6.69e-21	40.8642
SMIM22	2.64611	6.2267	16.3677	3.6e-41	3.52e-38	82.9065
ADM2	2.63989	2.20986	13.757	2.78e-32	6.39e-30	62.6607
AC090015.1	2.62919	1.93666	9.41484	3.67e-18	1.32e-16	30.532
DNAJC12	2.60625	3.71657	9.91143	1.1e-19	4.78e-18	33.9927
WFDC2	2.59842	9.22363	15.961	8.75e-40	6.89e-37	79.7502
MS4A1	2.59657	6.39697	8.4883	2.04e-15	5.18e-14	24.3068
CST1	2.58935	1.53971	10.6735	4.39e-22	2.59e-20	39.4442
TMEM63C	2.58682	2.3602	11.0647	2.44e-23	1.7e-21	42.3
NPSR1-AS1	2.57321	1.49991	10.626	6.22e-22	3.61e-20	39.0997
GFRA3	2.57134	3.13776	8.98207	7.31e-17	2.27e-15	27.5841
CP	2.56961	9.15802	9.72038	4.28e-19	1.74e-17	32.652
COL11A1	2.55544	4.08895	8.06079	3.36e-14	7.31e-13	21.5512
MUC5B	2.5542	5.60192	6.30928	1.3e-09	1.52e-08	11.2064
AC140479.2	2.5499	2.7564	12.1941	4.88e-27	5.68e-25	50.7178
SALL4	2.54659	2.84749	11.954	3.04e-26	3.17e-24	48.9096
S100P	2.54087	4.08164	7.95177	6.79e-14	1.41e-12	20.8615
PROM2	2.53874	5.43613	13.3287	7.8e-31	1.48e-28	59.3639
ST6GALNAC1	2.53736	6.10639	13.2339	1.63e-30	2.94e-28	58.6364
ADAMDEC1	2.53281	4.3325	8.91138	1.18e-16	3.58e-15	27.1091
LINC00511	2.51448	5.01512	10.896	8.52e-23	5.52e-21	41.0641
UBE2T	2.50855	4.2578	12.9426	1.55e-29	2.43e-27	56.4052
CD1A	2.50849	2.86658	9.71081	4.58e-19	1.85e-17	32.5851
CD79A	2.5054	4.2297	9.07699	3.81e-17	1.23e-15	28.2249
PAX5	2.50359	3.80701	8.42182	3.17e-15	7.9e-14	23.8732
VSIG1	2.48513	4.07985	8.63696	7.56e-16	2.04e-14	25.2833
IGHGP	2.47427	7.66036	7.92822	7.89e-14	1.62e-12	20.7133
TFAP2A	2.4647	3.30439	10.2677	8.47e-21	4.2e-19	36.5217
BCL2L15	2.46278	5.5679	14.3103	3.69e-34	1.16e-31	66.9378
GYG2	2.45572	4.44739	12.0652	1.3e-26	1.44e-24	49.7457
PHLDA2	2.45403	4.5886	13.6312	7.41e-32	1.65e-29	61.6913
ONECUT1	2.45034	1.64374	10.905	7.97e-23	5.2e-21	41.1302
IL22RA2	2.44627	1.60648	11.7038	2.02e-25	1.82e-23	47.0351
DIO2	2.4345	5.80356	9.91508	1.07e-19	4.66e-18	34.0184
PODXL2	2.43078	3.36821	10.8464	1.23e-22	7.78e-21	40.7019
ETV4	2.43037	3.94098	11.5939	4.64e-25	4.01e-23	46.2157
GJB1	2.41857	4.40041	10.0404	4.36e-20	1.98e-18	34.9041
DEPDC1	2.41775	3.98199	11.4871	1.04e-24	8.58e-23	45.4207
PCLAF	2.4177	4.03548	11.9769	2.55e-26	2.69e-24	49.0819
CDH3	2.41657	5.36984	11.5532	6.3e-25	5.37e-23	45.9121
PCCA-DT	2.39152	3.67091	14.1781	1.04e-33	2.94e-31	65.9141
CRYM	2.38646	5.34065	10.9467	5.85e-23	3.87e-21	41.4349
SMPDL3B	2.3667	6.4219	15.0522	1.1e-36	5.33e-34	72.6922
LINC01426	2.35597	3.82468	11.5059	9e-25	7.53e-23	45.5605
C1orf53	2.35415	4.61555	12.4787	5.53e-28	7.17e-26	52.8719
FCRL5	2.34922	5.16531	8.49816	1.91e-15	4.87e-14	24.3713
OCIAD2	2.34482	7.40486	19.4003	2.12e-51	1.43e-47	106.19
AP004608.1	2.34114	3.18765	8.02368	4.27e-14	9.13e-13	21.3159
IGKV3-15	2.34005	5.95176	8.42038	3.2e-15	7.97e-14	23.8638
IL37	2.33774	1.48913	9.94153	8.86e-20	3.9e-18	34.2049
S100B	2.32866	4.19291	10.2495	9.66e-21	4.75e-19	36.3919
SMIM31	2.32692	2.73435	8.13423	2.09e-14	4.66e-13	22.0189
IGLV3-19	2.32301	4.4427	7.52419	1.01e-12	1.81e-11	18.211
IGHG1	2.32088	9.90995	8.22765	1.14e-14	2.62e-13	22.6173
LEMD1	2.31518	2.49117	10.3289	5.44e-21	2.77e-19	36.9596
KIF26B	2.3111	7.23495	15.7094	6.31e-39	4.25e-36	77.7968
FGL1	2.30691	1.8006	9.40959	3.81e-18	1.37e-16	30.4959
SLC24A2	2.30525	1.85752	9.97256	7.1e-20	3.15e-18	34.4239
VPREB3	2.30461	2.03455	10.206	1.32e-20	6.41e-19	36.0811
DLX3	2.30451	2.52477	10.6334	5.89e-22	3.43e-20	39.1534
CLTRN	2.3002	3.62732	10.2672	8.5e-21	4.21e-19	36.5181
COL10A1	2.28151	7.81517	14.7891	8.66e-36	3.52e-33	70.6495
HMGB3	2.27151	7.55033	13.7893	2.16e-32	5.1e-30	62.9102
MAP7D2	2.26781	3.28726	8.61687	8.65e-16	2.32e-14	25.1508
FUT3	2.26031	4.40257	12.2801	2.53e-27	3.09e-25	51.3677
SIX4	2.25688	6.98282	10.3616	4.29e-21	2.21e-19	37.1938
ADGRF1	2.25097	7.12333	9.19414	1.7e-17	5.67e-16	29.0203
TMEM59L	2.23898	2.1604	9.26048	1.07e-17	3.69e-16	29.4729
IGLV1-40	2.2345	5.81791	7.72686	2.84e-13	5.43e-12	19.4563
MESP2	2.2232	1.39706	11.7452	1.48e-25	1.36e-23	47.3446
IGHG3	2.22098	8.58895	8.63625	7.6e-16	2.05e-14	25.2786
EFNA4	2.22075	4.42034	12.101	9.93e-27	1.12e-24	50.0156
FEZF1	2.22005	1.32798	11.1175	1.65e-23	1.17e-21	42.6883
IGHG2	2.21739	7.88699	7.58329	6.99e-13	1.27e-11	18.572
UBE2C	2.21132	3.83077	10.4856	1.74e-21	9.53e-20	38.0858
LRAT	2.21053	4.75219	10.7669	2.21e-22	1.35e-20	40.1231
CLDN3	2.20937	5.95435	11.92	3.93e-26	4.04e-24	48.6542
KCNN4	2.20596	4.97984	10.077	3.35e-20	1.54e-18	35.1632
IGLV3-25	2.20567	4.63297	7.2092	6.98e-12	1.12e-10	16.3169
EEF1A2	2.19442	1.49636	9.70081	4.91e-19	1.98e-17	32.5153
CD24	2.19396	10.4443	14.8437	5.65e-36	2.38e-33	71.0729
S100A2	2.18805	4.63382	9.55483	1.38e-18	5.2e-17	31.4995
SCG5	2.18768	2.6653	9.4478	2.91e-18	1.06e-16	30.7592
CRLF1	2.18162	3.93823	8.12349	2.24e-14	4.98e-13	21.9503
AL121949.2	2.17933	1.76044	8.75219	3.48e-16	9.83e-15	26.0463
FCGBP	2.17811	6.23383	9.6256	8.36e-19	3.27e-17	31.9911
NEK2	2.17644	3.65852	9.69073	5.28e-19	2.12e-17	32.4449
IGHV1-18	2.17621	5.30592	7.50788	1.12e-12	1.98e-11	18.1117
HECW1	2.17317	3.27149	10.8073	1.64e-22	1.02e-20	40.4169
CEACAM7	2.17297	1.57637	9.85518	1.64e-19	7e-18	33.5968
IGHV1-2	2.16583	4.43501	7.12979	1.13e-11	1.75e-10	15.8476
CLDN10	2.16438	2.70541	7.52245	1.02e-12	1.83e-11	18.2004
SLC44A5	2.15883	5.3202	7.22479	6.35e-12	1.02e-10	16.4094
KCNQ3	2.15864	7.60583	13.4682	2.64e-31	5.38e-29	60.4364
TOP2A	2.15646	7.76338	13.459	2.83e-31	5.71e-29	60.3654
AC009262.1	2.15441	1.23739	9.4463	2.95e-18	1.07e-16	30.7488
MYBL2	2.15391	2.79754	9.39602	4.19e-18	1.5e-16	30.4024
IGLV3-1	2.15361	5.05445	7.53251	9.6e-13	1.72e-11	18.2617
LCN2	2.15304	6.11674	8.92991	1.04e-16	3.18e-15	27.2334
ONECUT2	2.15294	2.57815	8.96563	8.18e-17	2.52e-15	27.4734
NMU	2.15121	1.67658	9.32698	6.77e-18	2.37e-16	29.9282
IGHV1-24	2.15067	3.57485	7.40011	2.18e-12	3.71e-11	17.4587
IGHV4-34	2.14577	3.55653	7.75766	2.34e-13	4.51e-12	19.6473
MMP9	2.1447	4.38112	8.19188	1.44e-14	3.26e-13	22.3877
NME1	2.1433	6.57655	18.3626	6.29e-48	2.24e-44	98.2911
ARSL	2.14032	4.80501	9.14359	2.41e-17	7.92e-16	28.6765
B3GNT6	2.13734	1.41549	8.95706	8.67e-17	2.67e-15	27.4158
PRAME	2.13592	1.24512	7.77831	2.05e-13	3.99e-12	19.7756
AC025154.2	2.13074	2.27621	9.0949	3.37e-17	1.09e-15	28.3461
PCSK1N	2.12731	3.29702	9.12806	2.68e-17	8.78e-16	28.571
IGLV3-21	2.12447	4.73037	7.11314	1.25e-11	1.92e-10	15.7496
CNR2	2.11991	2.84616	8.55582	1.3e-15	3.4e-14	24.7492
IGKV4-1	2.1187	7.15154	7.45404	1.56e-12	2.71e-11	17.7847
GPR37	2.11726	2.87035	8.66675	6.19e-16	1.69e-14	25.4801
SLC2A5	2.11437	3.05471	9.98249	6.61e-20	2.95e-18	34.4942
UNC5CL	2.10926	3.47883	10.4164	2.88e-21	1.53e-19	37.5877
BPIFA1	2.106	2.07769	6.41545	7.2e-10	8.73e-09	11.7847
ERN2	2.10251	2.78893	7.07852	1.53e-11	2.34e-10	15.5464
EPHA10	2.10139	1.93718	10.6093	7.03e-22	4.04e-20	38.9795
NQO1	2.09814	7.91988	12.266	2.82e-27	3.41e-25	51.2607
ABCA4	2.0952	4.16115	8.20438	1.32e-14	3.02e-13	22.4679
POU2AF1	2.08936	5.48874	8.25626	9.43e-15	2.2e-13	22.8013
XKR9	2.0846	4.66997	10.4661	2e-21	1.09e-19	37.9451
IGKC	2.08438	11.879	8.38474	4.05e-15	9.91e-14	23.6321
LTB	2.08187	6.55326	12.1403	7.36e-27	8.41e-25	50.3117
IGKV3-20	2.0816	7.72277	7.60928	5.95e-13	1.09e-11	18.7314
C15orf48	2.08016	5.52532	9.58836	1.09e-18	4.17e-17	31.7322
CILP2	2.07823	1.9058	10.2127	1.26e-20	6.12e-19	36.1291
IGLV4-69	2.07651	3.55893	7.2982	4.06e-12	6.7e-11	16.8468
BIRC5	2.07323	4.60081	10.5419	1.15e-21	6.47e-20	38.4919
IGLV6-57	2.07176	4.47783	6.52398	3.9e-10	4.88e-09	12.3829
EPN3	2.06797	2.4399	9.57084	1.23e-18	4.68e-17	31.6106
IGLC3	2.06365	8.09802	7.9927	5.22e-14	1.1e-12	21.1198
SLCO5A1	2.06237	4.01696	10.6894	3.91e-22	2.32e-20	39.5599
LRRC15	2.06236	4.56489	7.37124	2.6e-12	4.39e-11	17.2849
PLA2G2D	2.06135	3.74232	7.63215	5.15e-13	9.54e-12	18.8718
ABCC3	2.06063	8.4396	14.2617	5.4e-34	1.63e-31	66.5613
SYNPR	2.05688	2.00672	9.04366	4.79e-17	1.52e-15	27.9995
VTCN1	2.05217	2.84626	6.78811	8.53e-11	1.17e-09	13.8678
AOC1	2.04232	2.21269	8.45067	2.62e-15	6.58e-14	24.0611
LINC01705	2.04144	2.21945	7.69675	3.43e-13	6.5e-12	19.27
CTHRC1	2.04047	7.09828	13.2048	2.04e-30	3.6e-28	58.4129
IGHV3-23	2.03792	5.68247	7.10715	1.29e-11	1.98e-10	15.7144
MANEAL	2.03757	4.75536	11.6771	2.48e-25	2.2e-23	46.8357
SBK1	2.0369	4.83723	11.2051	8.56e-24	6.31e-22	43.3336
LRRC31	2.03435	4.95897	7.74556	2.52e-13	4.85e-12	19.5722
DOK5	2.03322	3.08817	9.67958	5.71e-19	2.28e-17	32.3671
TMPRSS11E	2.03247	1.82336	7.52352	1.01e-12	1.82e-11	18.2069
REEP6	2.03005	2.74535	9.86533	1.53e-19	6.55e-18	33.6681
H1-5	2.02911	3.93259	8.72452	4.2e-16	1.17e-14	25.8626
PODNL1	2.02909	3.33931	10.021	5.01e-20	2.27e-18	34.7668
IGFBPL1	2.0287	4.37015	8.75607	3.39e-16	9.59e-15	26.0721
CBLC	2.02859	2.44082	9.68047	5.67e-19	2.27e-17	32.3734
ALPK2	2.0282	2.24456	8.01509	4.52e-14	9.62e-13	21.2615
IGLV3-10	2.02784	3.79843	7.00162	2.43e-11	3.59e-10	15.0973
KRT15	2.02651	5.18359	8.86022	1.68e-16	4.97e-15	26.7664
MUC16	2.02428	6.96674	5.04117	9.01e-07	6.87e-06	4.86804
AC004816.1	2.0232	3.43295	10.5709	9.32e-22	5.29e-20	38.7013
GAD1	2.01792	2.13769	9.40329	3.98e-18	1.43e-16	30.4525
SAPCD2	2.01723	2.32272	9.86031	1.58e-19	6.77e-18	33.6328
CD19	2.01661	2.39698	8.06003	3.38e-14	7.35e-13	21.5464
IGKV1-27	2.01485	3.74426	7.21938	6.56e-12	1.05e-10	16.3773
IGLV8-61	2.01409	3.23785	7.23379	6.01e-12	9.7e-11	16.4629
RAMP1	2.01407	5.33129	11.2137	8.03e-24	5.94e-22	43.3966
PLEKHS1	2.01231	4.95802	5.40663	1.53e-07	1.31e-06	6.58197
FERMT1	2.01023	6.32889	13.7762	2.4e-32	5.54e-30	62.8091
CLIC6	2.00846	9.0301	10.5617	9.96e-22	5.62e-20	38.6349
IGLV1-44	2.00766	4.45981	6.80592	7.69e-11	1.07e-09	13.9693
MEX3A	2.00024	4.54807	11.1717	1.1e-23	7.98e-22	43.0874
AL137139.2	-2.00481	5.01967	-9.86059	1.58e-19	6.76e-18	33.6348
S100A3	-2.00494	3.7625	-9.58567	1.11e-18	4.24e-17	31.7135
ARHGEF15	-2.00547	6.42734	-12.3843	1.14e-27	1.45e-25	52.1561
ANKRD29	-2.00629	9.16589	-14.3739	2.24e-34	7.23e-32	67.43
ACTN2	-2.00914	4.98474	-10.7846	1.94e-22	1.2e-20	40.2521
LINC01584	-2.01114	2.81144	-8.64004	7.41e-16	2e-14	25.3036
LAMA3	-2.01128	10.288	-15.0398	1.21e-36	5.82e-34	72.596
FHL5	-2.01132	8.29675	-11.0347	3.05e-23	2.1e-21	42.0802
STARD9	-2.01137	8.73271	-14.7959	8.21e-36	3.36e-33	70.7022
AL136369.1	-2.01369	3.32836	-9.65149	6.96e-19	2.76e-17	32.1713
SCGB1A1	-2.01549	8.38266	-4.81903	2.53e-06	1.79e-05	3.87379
LIMS2	-2.0171	7.616	-16.5368	9.56e-42	1.07e-38	84.2177
SLC27A6	-2.01723	2.13262	-9.60569	9.62e-19	3.72e-17	31.8526
AL590226.1	-2.01863	3.02278	-9.64184	7.45e-19	2.94e-17	32.1041
PCDH15	-2.01948	6.16248	-9.32464	6.88e-18	2.4e-16	29.9121
IL6	-2.02078	6.75873	-7.06159	1.7e-11	2.57e-10	15.4473
GABRB2	-2.02087	6.00787	-9.64894	7.09e-19	2.81e-17	32.1536
AC025280.3	-2.02194	2.66076	-8.21026	1.27e-14	2.92e-13	22.5056
SCN1A	-2.02236	7.22884	-8.90191	1.26e-16	3.8e-15	27.0455
HSPA12B	-2.02631	5.95652	-11.9298	3.65e-26	3.77e-24	48.7281
TINCR	-2.0278	2.97153	-10.8538	1.16e-22	7.4e-21	40.7564
ASPA	-2.02883	5.98576	-11.8525	6.57e-26	6.49e-24	48.1477
AC092053.4	-2.0293	6.33201	-9.9696	7.25e-20	3.21e-18	34.4031
SOX17	-2.02969	5.4095	-10.6679	4.57e-22	2.69e-20	39.4035
AP000897.1	-2.03154	4.08964	-10.2884	7.29e-21	3.66e-19	36.6696
TENT5B	-2.03239	4.6758	-11.0982	1.9e-23	1.35e-21	42.546
SEMA5A	-2.03454	10.3081	-19.5606	6.21e-52	7.87e-48	107.403
AC092839.1	-2.04691	3.40289	-10.7427	2.64e-22	1.6e-20	39.9468
ANO2	-2.04758	5.95259	-12.448	7e-28	8.96e-26	52.6387
FO681492.1	-2.04759	4.22027	-12.2353	3.56e-27	4.25e-25	51.0286
AL031658.1	-2.04828	3.19994	-10.3543	4.52e-21	2.32e-19	37.1419
RSPO1	-2.04919	4.7927	-10.5611	1e-21	5.64e-20	38.6308
PLA2G4F	-2.0493	6.96073	-9.67009	6.1e-19	2.44e-17	32.3009
MYZAP	-2.0517	6.26633	-10.6186	6.57e-22	3.79e-20	39.0462
FREM3	-2.05422	3.67673	-8.78766	2.74e-16	7.86e-15	26.2823
TRHDE	-2.0575	6.898	-10.5602	1.01e-21	5.67e-20	38.624
AC011444.2	-2.05752	3.35026	-8.86088	1.67e-16	4.95e-15	26.7708
SEMA6A-AS1	-2.06366	5.68395	-13.5247	1.7e-31	3.64e-29	60.8712
BTNL3	-2.06711	1.59203	-10.7178	3.17e-22	1.91e-20	39.7659
FGFR4	-2.06719	5.96924	-10.6524	5.12e-22	2.99e-20	39.2917
CDH5	-2.0697	9.57246	-16.0411	4.67e-40	3.87e-37	80.3722
AC090796.1	-2.07288	2.2497	-9.904	1.16e-19	5.04e-18	33.9403
AP002755.1	-2.0773	3.07291	-8.7923	2.66e-16	7.63e-15	26.3132
PTPRB	-2.07738	10.8321	-17.2744	2.98e-44	5.16e-41	89.924
FGF10	-2.08052	5.70339	-10.1728	1.68e-20	8.04e-19	35.8447
ZBTB16	-2.08302	9.04643	-11.8278	7.92e-26	7.65e-24	47.9626
ADAMTS9-AS1	-2.08428	6.76717	-11.3466	2.97e-24	2.34e-22	44.3791
AATK	-2.08748	5.51918	-10.6883	3.94e-22	2.33e-20	39.5521
AL137140.1	-2.08799	4.35085	-10.145	2.06e-20	9.72e-19	35.6465
AC107980.1	-2.08864	2.22498	-10.2049	1.33e-20	6.45e-19	36.0731
RSU1P3	-2.09307	4.06808	-10.6183	6.58e-22	3.8e-20	39.0446
AC087341.1	-2.0932	1.50713	-11.4946	9.79e-25	8.16e-23	45.4765
SHANK3	-2.0976	7.28553	-13.5558	1.33e-31	2.91e-29	61.1102
AL583824.1	-2.09781	3.26051	-10.6714	4.46e-22	2.62e-20	39.4293
RPL23AP32	-2.1015	4.79922	-10.5872	8.27e-22	4.71e-20	38.8191
AL136164.1	-2.10547	2.00231	-11.2034	8.67e-24	6.38e-22	43.3209
ADCY4	-2.10635	6.49553	-12.0767	1.19e-26	1.33e-24	49.8328
NOTCH4	-2.10664	7.49413	-13.7087	4.06e-32	9.2e-30	62.2883
AC091588.1	-2.10988	3.18388	-11.5836	5.01e-25	4.32e-23	46.139
SPAAR	-2.11116	4.31791	-11.8348	7.51e-26	7.29e-24	48.0151
CYYR1-AS1	-2.11173	3.74393	-10.0668	3.61e-20	1.65e-18	35.0913
RN7SL749P	-2.11468	1.88517	-11.8567	6.36e-26	6.33e-24	48.1796
AC073862.4	-2.11886	2.7267	-9.82134	2.09e-19	8.79e-18	33.359
AC135012.3	-2.11888	2.06201	-10.2691	8.38e-21	4.17e-19	36.5319
BTNL8	-2.12188	2.4002	-10.2148	1.24e-20	6.04e-19	36.1437
AC007743.1	-2.12331	4.79587	-12.5096	4.36e-28	5.76e-26	53.1066
LINC01811	-2.13132	3.8339	-7.89762	9.6e-14	1.95e-12	20.521
AGTR1	-2.13951	6.33931	-10.489	1.69e-21	9.3e-20	38.1106
PKHD1L1	-2.13984	7.81634	-12.9603	1.35e-29	2.14e-27	56.541
GALNT13	-2.14036	5.67168	-10.12	2.46e-20	1.15e-18	35.4685
ARHGEF26	-2.15027	9.19032	-21.3888	6.16e-58	3.73e-53	121.047
AL135841.1	-2.15615	2.34023	-10.348	4.73e-21	2.43e-19	37.0963
STARD13-AS	-2.15795	8.13213	-16.6143	5.21e-42	6.07e-39	84.8182
CCDC141	-2.15942	8.17516	-13.2119	1.93e-30	3.42e-28	58.4675
IGSF10	-2.16052	9.36995	-13.1843	2.39e-30	4.19e-28	58.2554
TNXB	-2.16226	7.82611	-12.2687	2.76e-27	3.34e-25	51.2816
CHRM1	-2.16353	1.97615	-10.605	7.25e-22	4.16e-20	38.9482
AC244153.1	-2.17261	3.1603	-11.0412	2.9e-23	2.01e-21	42.1277
FOXF1	-2.17402	7.6325	-15.6696	8.62e-39	5.62e-36	77.4877
LIN7A	-2.17447	8.34498	-16.3811	3.24e-41	3.22e-38	83.0101
AC027288.2	-2.18223	3.51262	-10.8879	9.04e-23	5.83e-21	41.0054
SFTPA2	-2.18448	14.1408	-9.12146	2.81e-17	9.18e-16	28.5263
AL035409.2	-2.1846	3.98112	-11.1843	1e-23	7.29e-22	43.1803
TEK	-2.18475	8.49611	-15.8974	1.44e-39	1.05e-36	79.2569
NTM-AS1	-2.18532	3.43191	-6.74473	1.1e-10	1.49e-09	13.6211
FAT3	-2.18566	8.52304	-11.939	3.41e-26	3.52e-24	48.7969
WIF1	-2.18943	9.02763	-9.25005	1.16e-17	3.94e-16	29.4017
AL162586.2	-2.19344	3.33164	-11.1159	1.67e-23	1.18e-21	42.6765
AC095050.2	-2.19377	1.4819	-13.5098	1.91e-31	4.01e-29	60.7561
RNF182	-2.19637	4.48172	-11.3663	2.57e-24	2.03e-22	44.5249
PACRG-AS3	-2.19709	3.73523	-9.1055	3.14e-17	1.02e-15	28.418
MAPK4	-2.19804	5.04638	-10.4077	3.07e-21	1.62e-19	37.5249
AL021937.3	-2.1991	2.4287	-11.3874	2.19e-24	1.75e-22	44.6813
CD36	-2.2018	10.0444	-13.2421	1.53e-30	2.77e-28	58.6993
CLEC1A	-2.20527	5.92136	-14.5211	7.08e-35	2.52e-32	68.5708
TNNC1	-2.20567	6.8035	-11.0045	3.81e-23	2.59e-21	41.8581
BDNF	-2.2128	5.26996	-13.252	1.41e-30	2.58e-28	58.7753
GPR17	-2.21519	2.79395	-9.76662	3.08e-19	1.27e-17	32.9754
SSTR1	-2.21531	5.59047	-10.192	1.46e-20	7.04e-19	35.9812
TAL1	-2.21669	6.20092	-13.5278	1.66e-31	3.56e-29	60.8948
AL035409.1	-2.21681	3.11656	-11.281	4.86e-24	3.71e-22	43.894
AC105206.3	-2.2171	2.60902	-10.0308	4.67e-20	2.12e-18	34.8358
SGCG	-2.21746	3.93905	-10.8593	1.12e-22	7.12e-21	40.7964
IQCN	-2.21828	6.46007	-10.838	1.31e-22	8.26e-21	40.6409
VWA3A	-2.221	5.09425	-8.83636	1.97e-16	5.76e-15	26.607
DCC	-2.22138	6.52656	-11.5639	5.81e-25	4.98e-23	45.9922
AC026124.1	-2.23517	4.59651	-12.2437	3.34e-27	3.99e-25	51.0925
SPOCK2	-2.23618	9.00503	-19.4821	1.13e-51	9.81e-48	106.809
TRHDE-AS1	-2.23747	4.50106	-10.8186	1.51e-22	9.44e-21	40.4992
AC092691.3	-2.24115	3.17826	-9.5879	1.09e-18	4.19e-17	31.729
LAMC3	-2.2417	6.34122	-11.9496	3.14e-26	3.27e-24	48.8765
AMELX	-2.24229	3.26829	-11.4115	1.83e-24	1.48e-22	44.8599
AL390840.1	-2.2429	3.83711	-8.94989	9.11e-17	2.8e-15	27.3676
SEMA6A	-2.2454	8.69254	-16.9058	5.32e-43	7.01e-40	87.0751
PMCHL2	-2.24639	1.96358	-11.8205	8.36e-26	8.02e-24	47.9085
LINC02185	-2.2489	5.47323	-11.7765	1.17e-25	1.09e-23	47.5786
CACNG4	-2.25189	4.81061	-10.3086	6.3e-21	3.18e-19	36.8145
TNR	-2.25999	5.12047	-8.08194	2.93e-14	6.43e-13	21.6857
AL031599.1	-2.26077	2.50032	-12.1083	9.39e-27	1.06e-24	50.0702
SFTPA1	-2.26101	14.0747	-9.33101	6.59e-18	2.31e-16	29.9558
MARCO	-2.26622	7.89374	-11.2382	6.69e-24	5e-22	43.5773
AL118508.3	-2.26756	2.79044	-10.9339	6.43e-23	4.23e-21	41.3413
MYRF	-2.27512	6.67351	-13.9491	6.22e-33	1.58e-30	64.1438
EDNRB	-2.27671	10.4636	-15.0954	7.83e-37	3.86e-34	73.027
FOSB	-2.28584	8.783	-7.85429	1.27e-13	2.53e-12	20.2495
KHDRBS2	-2.28632	6.75855	-12.5497	3.2e-28	4.3e-26	53.4113
UNC5D	-2.28821	1.97906	-10.3473	4.76e-21	2.44e-19	37.0916
CCBE1	-2.29095	7.37251	-14.2011	8.67e-34	2.51e-31	66.0925
AC092839.2	-2.29353	3.35317	-11.2751	5.08e-24	3.86e-22	43.8502
TRIM71	-2.29361	5.22225	-9.24077	1.23e-17	4.19e-16	29.3383
GKN2	-2.29734	6.72109	-8.55597	1.3e-15	3.4e-14	24.7502
LINC00472	-2.29734	10.0154	-15.0999	7.56e-37	3.75e-34	73.062
ROBO4	-2.30303	7.54681	-15.0022	1.63e-36	7.53e-34	72.3037
ACSM6	-2.30591	4.26242	-10.9334	6.46e-23	4.24e-21	41.3376
IMPA1P1	-2.30599	3.29104	-9.82836	1.99e-19	8.4e-18	33.4084
AL161663.1	-2.31204	2.3653	-11.722	1.76e-25	1.6e-23	47.1711
LRRC36	-2.3141	6.7217	-10.2575	9.12e-21	4.5e-19	36.4489
CFAP161	-2.31477	3.6016	-10.2535	9.39e-21	4.62e-19	36.4205
GPRC5D	-2.31507	4.65734	-11.3445	3.02e-24	2.37e-22	44.3636
SH3GL2	-2.32213	2.85492	-10.8185	1.51e-22	9.44e-21	40.4985
OR5P2	-2.32374	2.82994	-11.134	1.46e-23	1.04e-21	42.8097
LYVE1	-2.32652	7.9744	-12.6484	1.5e-28	2.09e-26	54.1616
RAMP2-AS1	-2.33065	3.70198	-12.0791	1.17e-26	1.31e-24	49.8503
LOXHD1	-2.33162	3.80802	-11.039	2.95e-23	2.04e-21	42.1111
ADGRE1	-2.33202	4.41911	-10.2384	1.05e-20	5.14e-19	36.312
ABCC13	-2.34929	3.95171	-9.8709	1.47e-19	6.3e-18	33.7073
AC009093.3	-2.35679	4.48738	-10.1771	1.63e-20	7.81e-19	35.8751
LINC02016	-2.35702	1.95274	-9.84818	1.73e-19	7.35e-18	33.5475
SYN2	-2.35742	3.49213	-10.5043	1.52e-21	8.4e-20	38.2208
HHIP	-2.35769	9.45766	-11.0375	2.98e-23	2.06e-21	42.1005
GRIA1	-2.35794	6.53113	-11.1359	1.44e-23	1.03e-21	42.8234
EYA4	-2.35803	6.83962	-13.6075	8.92e-32	1.97e-29	61.5084
ANKRD20A7P	-2.36428	3.8008	-8.64042	7.39e-16	2e-14	25.3061
AC013457.1	-2.36505	4.07232	-8.41953	3.22e-15	8.01e-14	23.8583
SLC19A3	-2.36891	6.46868	-12.6711	1.26e-28	1.8e-26	54.3342
AC073862.3	-2.37084	4.77596	-10.5132	1.42e-21	7.89e-20	38.2851
VIPR1-AS1	-2.373	5.60454	-10.7417	2.66e-22	1.61e-20	39.9394
AL161773.1	-2.37695	3.20768	-11.0167	3.48e-23	2.38e-21	41.9477
HLA-V	-2.37812	4.75747	-12.6707	1.26e-28	1.8e-26	54.3313
HIF3A	-2.37989	6.88667	-13.3171	8.53e-31	1.6e-28	59.2747
GRK5-IT1	-2.38163	4.32396	-12.2185	4.05e-27	4.78e-25	50.9023
CLEC9A	-2.3817	4.43099	-13.3216	8.24e-31	1.56e-28	59.3095
GPA33	-2.38619	4.2322	-10.3811	3.72e-21	1.93e-19	37.3342
AL357522.1	-2.38748	2.19278	-11.8269	7.97e-26	7.69e-24	47.9564
APLN	-2.38825	4.97126	-11.403	1.95e-24	1.56e-22	44.7968
OR5P3	-2.39302	2.5458	-11.7904	1.05e-25	9.87e-24	47.6826
AC046195.1	-2.40374	5.39553	-9.45423	2.79e-18	1.02e-16	30.8036
GPIHBP1	-2.41021	4.63102	-10.8594	1.12e-22	7.12e-21	40.7973
CTXND1	-2.41188	4.70429	-10.7284	2.93e-22	1.77e-20	39.8427
AL136164.3	-2.41325	7.40895	-13.8545	1.3e-32	3.14e-30	63.4129
NDRG4	-2.41505	6.0462	-13.4423	3.22e-31	6.41e-29	60.2373
ADARB2	-2.41862	3.69139	-11.5272	7.66e-25	6.47e-23	45.7189
CTNND2	-2.41978	4.47074	-10.5331	1.23e-21	6.89e-20	38.4287
CNTN6	-2.42015	6.38607	-11.1708	1.11e-23	8.03e-22	43.0807
MGAT3	-2.42111	5.57521	-13.4768	2.47e-31	5.08e-29	60.5021
ANGPT4	-2.43684	3.10452	-11.1478	1.31e-23	9.46e-22	42.9111
BCL9P1	-2.43849	3.15306	-10.823	1.46e-22	9.16e-21	40.5312
BMPER	-2.44039	6.28228	-12.6596	1.38e-28	1.94e-26	54.2467
NXF3	-2.44855	3.3699	-10.3967	3.32e-21	1.74e-19	37.4463
TTLL7-IT1	-2.45568	3.65134	-11.8508	6.65e-26	6.53e-24	48.1355
OVCH1	-2.45904	4.90634	-11.3762	2.38e-24	1.89e-22	44.5979
MYOC	-2.46086	2.87296	-10.1436	2.08e-20	9.79e-19	35.6363
AC027277.2	-2.46156	4.56067	-11.6251	3.66e-25	3.2e-23	46.4483
AP003025.2	-2.46185	4.17406	-6.71893	1.28e-10	1.71e-09	13.4749
AC025569.1	-2.46581	6.3218	-14.0154	3.7e-33	9.71e-31	64.6561
ADCYAP1R1	-2.46617	4.07808	-11.0065	3.75e-23	2.56e-21	41.8733
MCEMP1	-2.46695	7.43972	-10.4632	2.05e-21	1.11e-19	37.9245
PRKG2	-2.46844	5.82074	-13.4687	2.63e-31	5.38e-29	60.4398
AL355347.1	-2.48055	3.99026	-13.0098	9.23e-30	1.5e-27	56.9196
PPBP	-2.48323	4.4616	-9.58219	1.13e-18	4.34e-17	31.6894
GAPDHP59	-2.48872	3.32449	-12.0268	1.75e-26	1.9e-24	49.4568
IL1RL1	-2.49493	7.75129	-12.8851	2.42e-29	3.72e-27	55.9664
KHDRBS2-OT1	-2.49748	3.83678	-13.2446	1.5e-30	2.72e-28	58.7183
GPD1	-2.49946	5.22531	-10.8091	1.62e-22	1.01e-20	40.4304
NOVA2	-2.50036	5.571	-13.2004	2.11e-30	3.71e-28	58.3791
TARID	-2.50145	4.9284	-12.9446	1.53e-29	2.4e-27	56.4207
AC104984.5	-2.50411	2.79439	-11.3924	2.11e-24	1.69e-22	44.7181
VIPR1	-2.50455	7.50951	-13.214	1.9e-30	3.38e-28	58.4838
MIR3945HG	-2.50668	2.99976	-12.6948	1.05e-28	1.52e-26	54.5144
KRT4	-2.50738	4.83691	-10.3955	3.35e-21	1.75e-19	37.4376
AC092640.1	-2.50909	3.86197	-10.9422	6.05e-23	4e-21	41.4023
AP003025.1	-2.50923	4.56792	-7.04047	1.92e-11	2.89e-10	15.3238
COLEC10	-2.51583	4.68198	-10.7681	2.19e-22	1.34e-20	40.1316
MME	-2.5188	9.47999	-14.9986	1.67e-36	7.63e-34	72.2756
CLEC3B	-2.51924	5.48481	-12.9485	1.48e-29	2.33e-27	56.4507
CAV1	-2.54258	11.8776	-18.1035	4.69e-47	1.29e-43	96.3055
CLIC5	-2.54485	10.6477	-18.0878	5.3e-47	1.4e-43	96.185
NRG3	-2.54795	3.49591	-13.2129	1.91e-30	3.4e-28	58.4752
AL135960.1	-2.54971	3.15203	-12.296	2.24e-27	2.77e-25	51.4881
AC245041.1	-2.5521	3.04903	-11.9462	3.22e-26	3.35e-24	48.8508
LINC02154	-2.55313	3.97973	-10.2053	1.33e-20	6.43e-19	36.0764
TRPC3	-2.55656	4.74351	-13.9744	5.1e-33	1.32e-30	64.3394
ST8SIA6	-2.56007	7.62983	-13.914	8.18e-33	2.05e-30	63.8726
MASP1	-2.56078	5.82172	-11.5639	5.81e-25	4.98e-23	45.9921
AC016813.1	-2.56171	3.57795	-12.2566	3.03e-27	3.63e-25	51.1897
CCNB1IP1P3	-2.56486	2.91385	-11.4824	1.07e-24	8.87e-23	45.386
WNT3A	-2.57036	2.87037	-13.3811	5.19e-31	1e-28	59.7661
ECEL1P2	-2.58501	3.98447	-11.5286	7.58e-25	6.41e-23	45.7292
HBB	-2.58645	9.60385	-9.56207	1.31e-18	4.96e-17	31.5498
CCDC85A	-2.5925	4.14907	-14.7845	8.98e-36	3.63e-33	70.6136
RXFP1	-2.60153	6.13572	-13.1681	2.71e-30	4.72e-28	58.1318
RNU6-633P	-2.60616	2.54639	-14.5612	5.17e-35	1.93e-32	68.8815
KCNA4	-2.60856	4.25756	-11.7721	1.21e-25	1.12e-23	47.5461
OR10AB1P	-2.62	2.72846	-12.8413	3.39e-29	5.15e-27	55.6317
ITLN1	-2.62351	3.09108	-8.19203	1.43e-14	3.26e-13	22.3886
AP001189.1	-2.62566	3.13673	-11.7929	1.03e-25	9.73e-24	47.7018
OR5P1P	-2.62645	2.60583	-12.5905	2.34e-28	3.19e-26	53.7214
ANXA8	-2.6347	3.18905	-13.733	3.36e-32	7.67e-30	62.4754
ACADL	-2.63487	7.79751	-13.5779	1.12e-31	2.46e-29	61.2808
RS1	-2.63566	2.73391	-13.4355	3.4e-31	6.74e-29	60.1843
AC027288.3	-2.63732	5.89984	-14.5322	6.49e-35	2.33e-32	68.6569
SEMA3G	-2.63789	5.42795	-12.0919	1.06e-26	1.2e-24	49.9473
AL589935.1	-2.6409	5.4699	-16.5201	1.09e-41	1.18e-38	84.088
TRIM58	-2.64164	3.62403	-12.8553	3.04e-29	4.65e-27	55.7388
AC104656.1	-2.65071	5.19339	-12.6484	1.5e-28	2.09e-26	54.1618
CHRM2	-2.66187	3.88828	-10.4375	2.47e-21	1.32e-19	37.7391
LINC02024	-2.66397	3.8148	-11.7877	1.07e-25	1.01e-23	47.6627
INSC	-2.66746	3.03247	-13.5804	1.1e-31	2.42e-29	61.2994
C8B	-2.67763	4.78095	-10.5694	9.42e-22	5.33e-20	38.6908
AC119424.1	-2.68797	2.23359	-12.998	1.01e-29	1.62e-27	56.8291
NOS1	-2.68859	4.47202	-12.6503	1.48e-28	2.07e-26	54.1758
AC138776.1	-2.69017	5.25475	-13.7629	2.66e-32	6.12e-30	62.7061
AC006159.1	-2.69918	4.05439	-14.0406	3.04e-33	8.14e-31	64.8505
RN7SKP154	-2.71704	2.76414	-13.7798	2.33e-32	5.41e-30	62.8366
SLITRK2	-2.73782	3.5833	-12.4485	6.97e-28	8.95e-26	52.6424
AC112206.2	-2.7394	5.07741	-13.435	3.41e-31	6.74e-29	60.1805
C2orf91	-2.75425	3.511	-11.5578	6.08e-25	5.2e-23	45.9469
NCKAP5-AS2	-2.75759	4.20903	-14.2108	8.04e-34	2.36e-31	66.1671
OR5E1P	-2.76429	3.27317	-13.0605	6.23e-30	1.03e-27	57.3074
LINC02880	-2.77724	3.55843	-11.6216	3.76e-25	3.28e-23	46.4221
ST8SIA6-AS1	-2.785	3.69694	-13.109	4.28e-30	7.23e-28	57.6787
STXBP6	-2.79279	8.06215	-15.6883	7.45e-39	4.96e-36	77.6326
DPP6	-2.79789	3.77528	-12.8136	4.2e-29	6.33e-27	55.4204
MYO16-AS1	-2.79876	3.42362	-13.6521	6.3e-32	1.41e-29	61.8522
ST13P2	-2.8029	3.34524	-12.5522	3.14e-28	4.23e-26	53.4302
HBA2	-2.80577	5.21523	-11.2941	4.4e-24	3.38e-22	43.9905
AC092691.1	-2.81308	3.98008	-13.1064	4.37e-30	7.36e-28	57.6584
ADRA1A	-2.81572	5.07659	-12.7612	6.29e-29	9.3e-27	55.0204
SCUBE1	-2.82858	6.09264	-15.6499	1.01e-38	6.42e-36	77.3347
CR381670.1	-2.83932	4.92306	-13.1169	4.03e-30	6.84e-28	57.739
NCKAP5	-2.85182	9.20353	-20.505	4.72e-55	1.43e-50	114.494
AC096531.2	-2.85718	5.60249	-12.259	2.97e-27	3.58e-25	51.2077
PRX	-2.8574	6.08695	-14.4996	8.38e-35	2.94e-32	68.4039
AC131649.2	-2.86461	7.32581	-15.7849	3.49e-39	2.43e-36	78.3826
CSF3	-2.88501	3.5891	-8.76961	3.1e-16	8.82e-15	26.1622
LRRTM4	-2.88777	4.63452	-14.0403	3.05e-33	8.14e-31	64.8485
AC097537.1	-2.89176	2.80043	-14.2835	4.55e-34	1.4e-31	66.73
AGBL1-AS1	-2.89211	3.30903	-13.3302	7.7e-31	1.47e-28	59.3755
NUP35P1	-2.89632	2.35552	-15.0806	8.79e-37	4.3e-34	72.9125
CDH19	-2.91338	5.85821	-12.4717	5.83e-28	7.53e-26	52.8188
AC022325.2	-2.91827	2.56021	-15.0359	1.25e-36	5.91e-34	72.5655
CD300LG	-2.9192	3.20959	-12.2004	4.65e-27	5.45e-25	50.7654
AL354714.1	-2.93052	3.11687	-16.4753	1.55e-41	1.62e-38	83.7409
KCNK3	-2.93058	7.09783	-13.941	6.62e-33	1.67e-30	64.0814
AC010974.2	-2.95196	3.53092	-13.8046	1.92e-32	4.56e-30	63.0284
MYO7B	-2.96076	3.55205	-13.401	4.45e-31	8.64e-29	59.919
OVCH2	-2.97131	4.54369	-13.9074	8.61e-33	2.15e-30	63.8215
AC105206.1	-3.00203	3.35237	-13.4508	3.02e-31	6.04e-29	60.3025
ANXA8L1	-3.00309	3.20887	-14.9023	3.56e-36	1.52e-33	71.5278
AC022325.1	-3.01722	2.46516	-15.2009	3.42e-37	1.8e-34	73.8465
FAM107A	-3.01791	7.61034	-16.7539	1.75e-42	2.17e-39	85.8994
GCOM1	-3.01847	5.5366	-15.2061	3.28e-37	1.74e-34	73.8872
CD5L	-3.02632	2.77272	-14.0435	2.97e-33	8.01e-31	64.8734
AC093110.1	-3.03137	6.65171	-19.5188	8.56e-52	8.64e-48	107.086
ADCY8	-3.0318	3.09314	-14.2735	4.92e-34	1.5e-31	66.6528
FCN3	-3.05417	6.6634	-11.1322	1.48e-23	1.05e-21	42.7963
FABP4	-3.05427	7.50501	-12.6687	1.28e-28	1.82e-26	54.3162
NCKAP5-AS1	-3.05474	4.55732	-14.488	9.17e-35	3.18e-32	68.3147
AC095050.1	-3.07517	2.45687	-15.8898	1.53e-39	1.1e-36	79.1972
AC044810.2	-3.07627	4.30327	-13.902	8.98e-33	2.21e-30	63.7801
LINC01290	-3.08078	5.25266	-15.6596	9.33e-39	6.01e-36	77.4099
MYL1	-3.11467	4.34608	-13.5128	1.86e-31	3.95e-29	60.7791
AL606469.1	-3.12024	2.68143	-15.8989	1.42e-39	1.05e-36	79.2684
RMST	-3.15825	5.1139	-13.3573	6.24e-31	1.19e-28	59.5834
SH3GL3	-3.19858	3.68689	-15.1859	3.85e-37	1.99e-34	73.7302
TUSC7	-3.20654	4.20007	-14.0288	3.33e-33	8.84e-31	64.7597
BTNL9	-3.20687	7.8245	-15.8763	1.7e-39	1.21e-36	79.0925
SFTPC	-3.20718	14.0126	-10.8094	1.61e-22	1.01e-20	40.4324
SLCO1A2	-3.2195	4.77209	-12.2723	2.69e-27	3.26e-25	51.3083
TMEM100	-3.22338	7.94881	-12.6844	1.14e-28	1.64e-26	54.4354
WNT7A	-3.23005	4.02306	-15.3516	1.05e-37	5.93e-35	75.0169
LGI3	-3.23366	5.03048	-13.1601	2.88e-30	5e-28	58.0706
AC245041.2	-3.25144	5.28918	-16.4792	1.5e-41	1.6e-38	83.7713
AGBL1	-3.25183	6.51549	-12.4887	5.12e-28	6.67e-26	52.9476
AC011755.1	-3.29078	5.45476	-16.3572	3.91e-41	3.76e-38	82.8249
GPM6A	-3.31153	7.30584	-16.2935	6.44e-41	6.01e-38	82.3309
CLDN18	-3.31458	10.6169	-14.1103	1.76e-33	4.84e-31	65.3897
CHIAP2	-3.32748	4.85491	-11.968	2.73e-26	2.87e-24	49.0147
AC104984.2	-3.36088	2.56051	-14.1591	1.2e-33	3.38e-31	65.7669
LINC01996	-3.36324	3.07486	-17.1179	1.01e-43	1.66e-40	88.715
AL359378.1	-3.39277	3.17277	-17.8361	3.74e-46	8.72e-43	94.2521
SOSTDC1	-3.39484	6.84957	-12.1122	9.11e-27	1.03e-24	50.1002
ADAMTS7P3	-3.44421	4.55378	-14.1201	1.63e-33	4.52e-31	65.4658
FENDRR	-3.47994	8.28094	-16.4269	2.26e-41	2.32e-38	83.3657
CA4	-3.53387	5.07769	-14.1602	1.19e-33	3.36e-31	65.776
PTPRQ	-3.55037	6.7046	-16.029	5.13e-40	4.15e-37	80.2781
RTKN2	-3.5714	10.4931	-19.3419	3.32e-51	2.01e-47	105.748
C10orf67	-3.59038	4.18099	-17.0294	2.02e-43	3.06e-40	88.031
AL355499.1	-3.69752	4.09106	-17.5037	4.98e-45	1.04e-41	91.693
UPK3B	-3.82679	4.88479	-16.9297	4.41e-43	5.94e-40	87.26
AGER	-3.98819	8.69534	-16.9527	3.68e-43	5.19e-40	87.4382
ANKRD1	-4.05248	6.19752	-14.5912	4.09e-35	1.55e-32	69.1146
SLC6A4	-4.36489	8.11367	-14.7239	1.44e-35	5.79e-33	70.144
SERTM1	-4.39055	5.18521	-17.4265	9.1e-45	1.84e-41	91.0977
ITLN2	-4.45747	4.74102	-17.8728	2.82e-46	6.82e-43	94.5337
