# Supplementary material for: A putative prognostic model for lung adenocarcinoma based on crotonylation-related genes by bioinformatics and experimental verification
Source: Front Cell Dev Biol. 2026 Feb 17;14:1639773. doi: 10.3389/fcell.2026.1639773 (PMC12953391; doi:10.3389/fcell.2026.1639773)
Supplement: Supplementary file 5 [file Table1.xlsx]

## Sheet: Sheet1
Supplementary table 1. crotonylation gene
Writers	CREBBP
	EP300
	KAT2A
	KAT2B
	KAT5
	KAT6A
	KAT8
	TAF1
Erasers	HDAC1
	HDAC2
	HDAC3
	HDAC8
	SIRT1
	SIRT2
	SIRT3
Readers	MLLT3
	YEATS2
	DPF2
