# Supplementary material for: A putative prognostic model for lung adenocarcinoma based on crotonylation-related genes by bioinformatics and experimental verification
Source: Front Cell Dev Biol. 2026 Feb 17;14:1639773. doi: 10.3389/fcell.2026.1639773 (PMC12953391; doi:10.3389/fcell.2026.1639773)
Supplement: Supplementary file 6 [file Table5.xlsx]

## Sheet: GO
Supplementary table 5. Functional enrichment analysis-GO
Category	Term	Count	%	PValue	Genes	List Total	Pop Hits	Pop Total	Fold Enrichment	Bonferroni	Benjamini	FDR
GOTERM_CC_ALL	GO:0005576~extracellular region	288	32.7273	8.71e-22	CNTFR, CDA, HPSE2, HHIP, COL12A1, C4BPA, AQP4, AQP5, LGALS4, RS1, H2AC13, H2AC14, LIPK, PRSS3, PTGDS, HABP2, CHIA, ACTN2, IL1R2, RNASE1, DKK1, EREG, CHIT1, SULT2B1, ARC, SFRP2, SLPI, ADGRB3, SFRP5, WFDC10B, FREM2, WFDC12, GPM6A, CRABP2, PCDH15, STC1, PLA2G3, CD1E, LYPD3, CD1B, KLK6, ART4, SEC14L3, C6, C7, TSPAN8, APOH, PENK, LCN10, PLAC1, APOD, PROM1, H3C4, ELANE, GPIHBP1, NTNG1, NAPSA, LRRN3, TS…	758	4743	20747	1.66198	5.89e-19	5.89e-19	5.02e-19
GOTERM_BP_ALL	GO:0032501~multicellular organismal process	348	39.5455	4.81e-19	CNTFR, HHIP, COL12A1, AQP4, AQP5, CDC20, RS1, PPP4R4, LIPK, PRSS3, PTGDS, MYOZ1, SCN1A, CHIA, EPHA7, SLC6A17, KRT4, MUSK, ACTN2, CACNA2D2, INSYN1, DKK1, EREG, CHIT1, AR, ARC, SFRP2, PLPP4, ADGRB3, SFRP5, TRIM15, AGTR2, ALPK2, CFTR, FREM2, ASTN1, GPM6A, SLC22A3, BEX1, CRABP2, SHOX2, CLCNKB, PCDH15, IL20RB, TWIST1, STC1, PLA2G3, GATA5, KLK6, BRIP1, C6, APOH, PENK, APOD, TRPM8, PROM1, SPRR2D, GPIHBP…	701	6547	19416	1.47224	2.95e-15	2.95e-15	2.79e-15
GOTERM_CC_ALL	GO:0005615~extracellular space	226	25.6818	6.54e-18	HPSE2, COL12A1, C4BPA, AQP5, LGALS4, RS1, H2AC13, H2AC14, PRSS3, PTGDS, HABP2, CHIA, ACTN2, RNASE1, DKK1, EREG, CHIT1, SULT2B1, SFRP2, SLPI, SFRP5, WFDC10B, FREM2, WFDC12, GPM6A, CRABP2, PCDH15, STC1, PLA2G3, CD1E, LYPD3, CD1B, KLK6, SEC14L3, C6, C7, TSPAN8, APOH, APOD, PROM1, H3C4, ELANE, NAPSA, LRRN3, TSLP, ABCA3, IL36G, PRG4, RAET1E, PCSK2, ROBO2, CLIC5, PIGR, BTG2, DPYS, SERPINA10, HBB, CTSV,…	758	3607	20747	1.71494	4.43e-15	2.21e-15	1.89e-15
GOTERM_BP_ALL	GO:0032502~developmental process	320	36.3636	3.13e-17	CNTFR, HHIP, COL12A1, AQP5, CDC20, RS1, PPP4R4, DUSP13B, LIPK, MYOZ1, SCN1A, ADGB, EPHA7, SLC6A17, KRT4, MUSK, ACTN2, CACNA2D2, KNL1, DKK1, EREG, AR, ARC, SFRP2, PLPP4, RBP2, ADGRB3, SFRP5, TRIM15, HOATZ, AGTR2, ALPK2, CFTR, FREM2, CES1, ASTN1, GPM6A, BEX1, CRABP2, SHOX2, PCDH15, TWIST1, STC1, PLA2G3, GATA5, IQGAP3, KLK6, BRIP1, C6, TSPAN8, PENK, PRDM16, PLAC1, APOD, CFAP65, PROM1, SPRR2D, NTNG1,…	701	5992	19416	1.47918	1.92e-13	9.62e-14	9.09e-14
GOTERM_BP_ALL	GO:0048856~anatomical structure development	297	33.75	1.94e-16	CNTFR, HHIP, COL12A1, AQP5, CDC20, RS1, PPP4R4, LIPK, MYOZ1, SCN1A, ADGB, EPHA7, SLC6A17, KRT4, ACTN2, CACNA2D2, KNL1, DKK1, EREG, AR, ARC, SFRP2, PLPP4, RBP2, ADGRB3, SFRP5, TRIM15, AGTR2, ALPK2, CFTR, FREM2, CES1, ASTN1, GPM6A, BEX1, CRABP2, SHOX2, PCDH15, TWIST1, STC1, PLA2G3, GATA5, IQGAP3, KLK6, BRIP1, C6, PENK, PLAC1, APOD, CFAP65, PROM1, SPRR2D, NTNG1, ABCA3, XRCC2, IL31RA, NR0B2, FOSL1, A…	701	5453	19416	1.50856	1.36e-12	3.96e-13	3.74e-13
GOTERM_CC_ALL	GO:0071944~cell periphery	348	39.5455	4.47e-15	CNTFR, HPSE2, HHIP, COL12A1, FRMPD2, C4BPA, AQP4, AQP5, CLDN2, LGALS4, RS1, VSIG2, MS4A15, CMKLR2, SCN1A, EPHA7, CFAP95, SLC6A17, MUSK, ACTN2, IL1R2, P3H2, CACNA2D2, KCNK16, KCNK17, DKK1, EREG, AR, ARC, SFRP2, PLPP4, SLPI, ADGRB3, CLDN8, AGTR2, KIF20A, ALPK2, CFTR, FREM2, ASTN1, GPM6A, SLC22A3, CLCNKB, PCDH15, IL20RB, STC1, PLA2G3, CD1E, LYPD3, ADH7, IQGAP3, CD1B, KLK6, ART4, C6, C7, TSPAN8, C14O…	758	6739	20747	1.41342	3.01e-12	1.01e-12	8.6e-13
GOTERM_CC_ALL	GO:0030312~external encapsulating structure	63	7.15909	2.51e-14	FCN3, HPSE2, ELN, COL12A1, IHH, CLU, LOXL2, LGALS4, DMBT1, TNR, CTSH, CTSG, ADAMTS8, FGB, MYOC, MMP1, COL25A1, MMP3, P3H2, NPNT, GREM1, SFRP2, MMP13, MMRN1, SLPI, ENAM, RTN4RL1, COL6A6, ANGPTL5, IGFALS, ANGPTL4, PKHD1L1, LRRC3B, FREM2, S100A7, ITIH5, FBN3, LRRC15, TNXB, COL11A1, CLEC3B, WNT11, EPYC, ABI3BP, APOH, GPC3, SPOCK1, LEFTY2, GPC6, ELANE, GDF10, AMBP, LRRN3, ANGPT1, TFPI2, PRG4, SULF1, M…	758	577	20747	2.98848	1.7e-11	4.25e-12	3.62e-12
GOTERM_BP_ALL	GO:0048513~animal organ development	185	21.0227	6.75e-14	CNTFR, HHIP, IHH, AQP5, HOXA11, LOXL2, HOXA10, RS1, CDH3, IBSP, LOC100652777, TNR, LIPK, MACROD2, MYOZ1, KRT6C, PITX1, KRT6B, KRT6A, PITX3, CASR, EPHA7, KRT4, SLC6A17, ACTN2, KRT78, NPNT, DKK1, EREG, AR, SFRP2, SELENOP, PLA2G10, PKP2, AGTR2, ALPK2, CFTR, FREM2, S100A7, GRIA1, GPM6A, CPB2, SHOX2, ALOX15, PCDH15, GATA5, TWIST1, STC1, IQGAP3, SCUBE2, CCNB2, BRIP1, CPAMD8, PLAC1, APOD, DRD1, PROM1, F…	701	3017	19416	1.69839	4.14e-10	1.04e-10	9.78e-11
GOTERM_CC_ALL	GO:0031012~extracellular matrix	62	7.04545	7.82e-14	FCN3, HPSE2, ELN, COL12A1, IHH, CLU, LOXL2, LGALS4, DMBT1, TNR, CTSH, CTSG, ADAMTS8, FGB, MYOC, MMP1, COL25A1, MMP3, P3H2, NPNT, GREM1, SFRP2, MMP13, MMRN1, SLPI, ENAM, RTN4RL1, COL6A6, ANGPTL5, IGFALS, ANGPTL4, LRRC3B, FREM2, S100A7, ITIH5, FBN3, LRRC15, TNXB, COL11A1, CLEC3B, WNT11, EPYC, ABI3BP, APOH, GPC3, SPOCK1, LEFTY2, GPC6, ELANE, GDF10, AMBP, LRRN3, ANGPT1, TFPI2, PRG4, SULF1, MFAP5, MFA…	758	576	20747	2.94615	5.29e-11	1.06e-11	9.02e-12
GOTERM_BP_ALL	GO:0098813~nuclear chromosome segregation	37	4.20455	8.99e-13	TOP2A, UHRF1, CDCA5, KIF14, NCAPG, TTK, KIF11, SKA3, NCAPH, SKA1, AURKB, CDC20, CCNB2, BRIP1, NUF2, NEK2, MYBL2, SHOC1, FAM83D, DLGAP5, PLK1, KIF23, KNL1, NDC80, SGO1, ASPM, CENPE, TPX2, CENPF, KIF18B, ESPL1, CCNE1, CENPI, KIF4A, BIRC5, KIF2C, TRIP13	701	247	19416	4.14903	5.52e-09	1.1e-09	1.04e-09
GOTERM_BP_ALL	GO:1903047~mitotic cell cycle process	56	6.36364	1.35e-12	TRIM71, KIF14, BUB1B, KIF11, FOXM1, CDC20, EME1, NUF2, NEK2, MYBL2, TK1, DLGAP5, CEP55, KIF23, KNL1, CDC25C, CCNA2, MELK, ESPL1, SAPCD2, CCNE1, BIRC5, KIF2C, KIF20A, CCNP, UHRF1, CDCA5, NCAPG, TTK, PKMYT1, SKA3, CENPA, IQGAP3, NCAPH, SKA1, AURKB, CCNB2, CDC45, ORC1, CLSPN, BUB1, UBE2C, PLK1, CDC6, NDC80, TICRR, CENPE, ANLN, TPX2, CENPF, RAD51, KIF18B, CENPI, KIF4A, TRIP13, CDKN3	701	526	19416	2.94879	8.32e-09	1.39e-09	1.31e-09
GOTERM_BP_ALL	GO:0007275~multicellular organism development	228	25.9091	3.24e-12	CNTFR, HHIP, COL12A1, AQP5, CDC20, RS1, PPP4R4, SCN1A, EPHA7, SLC6A17, ACTN2, DKK1, EREG, AR, ARC, SFRP2, PLPP4, ADGRB3, SFRP5, TRIM15, AGTR2, ALPK2, FREM2, ASTN1, GPM6A, BEX1, CRABP2, SHOX2, TWIST1, STC1, GATA5, KLK6, BRIP1, C6, PENK, APOD, PROM1, NTNG1, ABCA3, XRCC2, FOSL1, GJB2, GJB1, TH, GJB3, GJB6, PCSK2, PTPRT, ROBO2, TOP2A, BTG2, PTPRQ, PTPRN, ELN, SERPINA10, KIF14, TCF21, HIF3A, PTPRH, CH…	701	4154	19416	1.52023	1.99e-08	2.84e-09	2.68e-09
GOTERM_BP_ALL	GO:0050896~response to stimulus	399	45.3409	5.23e-12	CNTFR, CDA, C4BPA, CLDN2, MS4A15, PRSS3, GTSE1, CMKLR2, CHIA, INSYN1, DKK1, RNASE1, AR, DEPDC1B, AGTR2, TMEM238L, CRABP2, CDCA5, SHOX2, PLA2G3, GATA5, IL20RB, ADH7, IQGAP3, C6, C7, ELANE, GPIHBP1, GSDMC, FYB2, TSLP, ABCA3, PLK1, IL31RA, CDC6, NR0B2, FOSL1, GJB2, GJB3, GJB6, HROB, PIGR, BTG2, SERPINA10, HIF3A, SLC6A4, UCN3, UCN2, NUF2, RSPO2, PBK, RSPO1, RSPO4, FGFBP1, MYOC, KCND2, SPHK1, TNNC1, E…	701	8582	19416	1.28773	3.21e-08	4.01e-09	3.79e-09
GOTERM_BP_ALL	GO:0000819~sister chromatid segregation	28	3.18182	7.11e-12	TOP2A, UHRF1, CDCA5, KIF14, NCAPG, TTK, KIF11, SKA3, NCAPH, SKA1, AURKB, CDC20, NUF2, NEK2, MYBL2, DLGAP5, PLK1, KIF23, KNL1, NDC80, CENPE, TPX2, KIF18B, ESPL1, CENPI, KIF4A, BIRC5, KIF2C	701	153	19416	5.06884	4.37e-08	4.85e-09	4.58e-09
GOTERM_BP_ALL	GO:0007088~regulation of mitotic nuclear division	25	2.84091	7.92e-12	CDCA2, BUB1B, TTK, MKI67, PKMYT1, SKA3, SKA1, AURKB, CDC20, NUF2, NEK2, BUB1, DLGAP5, EDN3, UBE2C, SPHK1, PLK1, KNL1, CDC25C, NDC80, EREG, CENPF, ESPL1, BIRC5, TRIP13	701	121	19416	5.72264	4.86e-08	4.86e-09	4.59e-09
GOTERM_BP_ALL	GO:0000278~mitotic cell cycle	59	6.70455	1.99e-11	TRIM71, KIF14, BUB1B, KIF11, FOXM1, CDC20, EME1, TUBB3, NUF2, PBK, NEK2, MYBL2, TK1, DLGAP5, CEP55, KIF23, KNL1, CDC25C, CCNA2, MELK, ESPL1, SAPCD2, CCNE1, BIRC5, KIF2C, KIF20A, CCNP, UHRF1, CDCA5, NCAPG, TTK, PKMYT1, SKA3, CENPA, IQGAP3, NCAPH, SKA1, AURKB, CCNB2, CDC45, ORC1, CLSPN, BUB1, UBE2C, XRCC2, PLK1, CDC6, NDC80, TICRR, CENPE, ANLN, TPX2, CENPF, RAD51, KIF18B, CENPI, KIF4A, TRIP13, CDKN3	701	613	19416	2.66584	1.22e-07	1.11e-08	1.05e-08
GOTERM_BP_ALL	GO:0000070~mitotic sister chromatid segregation	27	3.06818	2.27e-11	UHRF1, CDCA5, KIF14, NCAPG, TTK, KIF11, SKA3, NCAPH, SKA1, AURKB, CDC20, NUF2, NEK2, MYBL2, DLGAP5, PLK1, KIF23, KNL1, NDC80, CENPE, TPX2, KIF18B, ESPL1, CENPI, KIF4A, BIRC5, KIF2C	701	149	19416	5.01902	1.39e-07	1.16e-08	1.1e-08
GOTERM_BP_ALL	GO:0009888~tissue development	124	14.0909	2.52e-11	HHIP, COL12A1, IHH, HOXA11, LOXL2, CDH3, IBSP, DMBT1, TUBB3, LOC100652777, LIPK, TGM5, MYOZ1, KRT6C, PITX1, KRT6B, KRT6A, PITX3, CASR, EPHA7, KRT4, ACTN2, KRT78, NPNT, DKK1, EREG, AR, ARC, SFRP2, RBP2, PLA2G10, PKP2, TRIM15, ALPK2, FREM2, CES1, S100A7, CRABP2, SHOX2, ALOX15, GATA5, TWIST1, STC1, IQGAP3, SCUBE2, PROM1, FAM83D, SPRR2D, STRA6, TFAP2A, CAV3, WNT3A, ZBTB16, XRCC2, IL31RA, HMGA2, GJB2,…	701	1870	19416	1.83663	1.55e-07	1.19e-08	1.12e-08
GOTERM_BP_ALL	GO:0000280~nuclear division	41	4.65909	2.82e-11	TOP2A, UHRF1, CDCA5, KIF14, NCAPG, TTK, KIF11, SKA3, NCAPH, SKA1, AURKB, CDC20, CCNB2, BRIP1, EME1, NUF2, RAD54L, NEK2, MYBL2, SHOC1, DLGAP5, UBE2C, PLK1, KIF23, KNL1, NDC80, EREG, SGO1, ASPM, CENPE, TPX2, RAD51, KIF18B, ESPL1, CCNE1, CENPI, KIF4A, BIRC5, TESMIN, KIF2C, TRIP13	701	334	19416	3.4	1.73e-07	1.24e-08	1.17e-08
GOTERM_BP_ALL	GO:0007059~chromosome segregation	42	4.77273	3.84e-11	TOP2A, CDCA2, UHRF1, CDCA5, KIF14, HJURP, NCAPG, TTK, KIF11, MKI67, SKA3, NCAPH, SKA1, AURKB, CDC20, CCNB2, BRIP1, NUF2, NEK2, MYBL2, SHOC1, FAM83D, BUB1, DLGAP5, PLK1, KIF23, KNL1, NDC80, SGO1, ASPM, CENPE, TPX2, CENPF, DIAPH3, KIF18B, ESPL1, CCNE1, CENPI, KIF4A, BIRC5, KIF2C, TRIP13	701	352	19416	3.30482	2.36e-07	1.57e-08	1.49e-08
GOTERM_BP_ALL	GO:0022414~reproductive process	112	12.7273	5.95e-11	LY6K, CNTFR, IHH, DACH2, HOXA11, HOXA10, CDC20, CFAP276, EME1, TEKT1, DUSP13B, LOC100652777, NEK2, ADGB, CFAP95, CFAP90, IGFBP2, DNAAF6, KNL1, CDC25C, EREG, SGO1, SPOCD1, AR, SFRP2, CCNE1, SELENOP, PLA2G10, HOATZ, CFTR, CALCA, PLA2G3, STC1, PKMYT1, SKA3, NCAPH, SKA1, CCNB2, BRIP1, TSPAN8, DRD1, CFAP65, STRA6, ATP8B3, AMBP, ZBTB16, XRCC2, PLK1, NDC80, FOSL1, GJB2, SPMIP6, TH, GJB3, LHX1, ALPL, LCN…	701	1643	19416	1.88809	3.65e-07	2.28e-08	2.15e-08
GOTERM_BP_ALL	GO:0048285~organelle fission	42	4.77273	9.25e-11	TOP2A, UHRF1, CDCA5, KIF14, NCAPG, TTK, KIF11, SKA3, NCAPH, SKA1, AURKB, CDC20, CCNB2, BRIP1, EME1, NUF2, RAD54L, NEK2, MYBL2, SHOC1, DLGAP5, UBE2C, PLK1, KIF23, KNL1, NDC80, EREG, SGO1, ASPM, CENPE, TPX2, RAD51, KIF18B, ESPL1, CCNE1, CENPI, KIF4A, BIRC5, TESMIN, KIF2C, MTFR2, TRIP13	701	362	19416	3.21353	5.68e-07	3.34e-08	3.15e-08
GOTERM_BP_ALL	GO:0140014~mitotic nuclear division	28	3.18182	1.75e-10	UHRF1, CDCA5, KIF14, NCAPG, TTK, KIF11, SKA3, NCAPH, SKA1, AURKB, CDC20, NUF2, NEK2, MYBL2, DLGAP5, UBE2C, PLK1, KIF23, KNL1, NDC80, CENPE, TPX2, KIF18B, ESPL1, CENPI, KIF4A, BIRC5, KIF2C	701	175	19416	4.43161	1.07e-06	5.97e-08	5.63e-08
GOTERM_BP_ALL	GO:1905818~regulation of chromosome separation	19	2.15909	2.39e-10	UBE2C, PLK1, NCAPG, BUB1B, TTK, KNL1, SKA3, NDC80, NCAPH, SKA1, AURKB, CDC20, CENPF, ESPL1, NUF2, BIRC5, TRIP13, BUB1, DLGAP5	701	78	19416	6.74685	1.47e-06	7.33e-08	6.93e-08
GOTERM_BP_ALL	GO:0022402~cell cycle process	74	8.40909	2.44e-10	TRIM71, TOP2A, HJURP, KIF14, HEPACAM2, BUB1B, KIF11, FOXM1, MKI67, CDC20, EME1, NUF2, NEK2, MYBL2, TK1, DLGAP5, CEP55, KIF23, KNL1, CDC25C, ECRG4, EREG, SGO1, CCNA2, ASPM, MELK, ESPL1, SAPCD2, CCNE1, BIRC5, TESMIN, KIF2C, KIF20A, CCNP, CDCA2, UHRF1, CDCA5, NCAPG, TTK, PKMYT1, SKA3, CENPA, IQGAP3, NCAPH, SKA1, AURKB, CCNB2, BRIP1, CDC45, ORC1, RAD54L, SHOC1, TPPP, CLSPN, FAM83D, BUB1, UBE2C, XRCC2…	701	925	19416	2.21581	1.5e-06	7.33e-08	6.93e-08
GOTERM_BP_ALL	GO:0048731~system development	204	23.1818	2.51e-10	CNTFR, HHIP, AQP5, CDC20, RS1, SCN1A, EPHA7, SLC6A17, ACTN2, DKK1, EREG, AR, ARC, SFRP2, ADGRB3, SFRP5, AGTR2, ALPK2, FREM2, ASTN1, GPM6A, BEX1, SHOX2, TWIST1, STC1, GATA5, KLK6, BRIP1, PENK, APOD, PROM1, NTNG1, ABCA3, XRCC2, FOSL1, GJB1, TH, GJB6, PCSK2, PTPRT, ROBO2, BTG2, PTPRQ, PTPRN, ELN, SERPINA10, KIF14, TCF21, HIF3A, PTPRH, CHRDL1, SLC6A4, DMBX1, CRTAC1, RSPO2, CTSH, MYOC, EDN3, SPHK1, TN…	701	3758	19416	1.50354	1.54e-06	7.33e-08	6.93e-08
GOTERM_BP_ALL	GO:0009719~response to endogenous stimulus	93	10.5682	2.73e-10	ROBO2, TRIM71, BTG2, FAM107A, FHL2, SLC2A1, ADRA1A, CHRDL1, HOXA11, HOXA10, FGF5, TMEM100, EME1, IBSP, UCN3, UCN2, SOSTDC1, CTSH, CD36, HMGCS2, PTGDS, SH3GL2, PITX3, FGB, CASR, EPHA7, FGFBP1, TRIM63, MUSK, ABCC8, ACTN2, SPHK1, IGFBP2, GKN2, GFRA1, SSTR1, NPNT, KLF15, ADRA2A, EREG, NR5A1, CCNA2, SCNN1G, AR, GAL, SFRP2, SCGB2A1, SCNN1B, CLDN18, AGTR2, CES1, GRIA1, CALCA, PLA2G1B, LPL, GATA5, TWIST1…	701	1296	19416	1.98756	1.68e-06	7.61e-08	7.19e-08
GOTERM_BP_ALL	GO:0010965~regulation of mitotic sister chromatid separation	17	1.93182	4e-10	UBE2C, PLK1, BUB1B, TTK, KNL1, SKA3, NDC80, SKA1, AURKB, CDC20, CENPF, ESPL1, NUF2, BIRC5, TRIP13, BUB1, DLGAP5	701	62	19416	7.5945	2.46e-06	1.07e-07	1.01e-07
GOTERM_CC_ALL	GO:0062023~collagen-containing extracellular matrix	46	5.22727	4.32e-10	ITIH5, LRRC15, FCN3, TNXB, COL11A1, ELN, COL12A1, CLU, LOXL2, LGALS4, CLEC3B, APOH, ABI3BP, GPC3, SPOCK1, TNR, CTSH, CTSG, ADAMTS8, LEFTY2, GPC6, ELANE, FGB, GDF10, AMBP, ANGPT1, MYOC, COL25A1, P3H2, PRG4, SULF1, NPNT, MFAP5, GREM1, MFAP4, FRAS1, SFRP2, MMRN1, SLPI, MGP, COL6A6, ANGPTL5, ANGPTL4, FREM2, FGFR2, S100A7	758	438	20747	2.87455	2.93e-07	4.41e-08	3.76e-08
GOTERM_CC_ALL	GO:0098590~plasma membrane region	97	11.0227	4.56e-10	CHRM2, CNTFR, CHRM1, HHIP, FRMPD2, FAM107A, AQP4, AQP5, RIMS4, CASR, MUSK, ACTN2, IGFBP2, CACNA2D2, SCNN1G, ARC, ADGRB3, CLDN8, SCNN1B, KIF20A, ALPK2, CFTR, GRIA1, GPM6A, SLC22A3, CHRNA2, CLCNKB, STC1, AGER, SLCO1B3, DRD1, TRPM8, PROM1, CD300LG, GPIHBP1, NTNG1, KL, SLC14A1, SLC14A2, CAV3, CNTN6, SLC10A2, IL31RA, ABCA8, FOSL1, DIAPH3, GJB6, FXYD1, PTPRT, ROBO2, CLIC5, PTPRQ, MEGF11, LRRK2, SLC2A1,…	758	1370	20747	1.93793	3.08e-07	4.41e-08	3.76e-08
GOTERM_BP_ALL	GO:0007049~cell cycle	78	8.86364	5.92e-10	TRIM71, TOP2A, HJURP, KIF14, HEPACAM2, BUB1B, KIF11, FOXM1, MKI67, CDC20, EME1, TUBB3, EXO1, NUF2, DUSP13B, PBK, NEK2, MYBL2, TK1, DLGAP5, CEP55, KIF23, KNL1, CDC25C, ECRG4, EREG, SGO1, CCNA2, ASPM, MELK, ESPL1, SAPCD2, CCNE1, BIRC5, TESMIN, KIF2C, KIF20A, CCNP, CDCA2, UHRF1, CDCA5, NCAPG, TTK, PKMYT1, SKA3, CENPA, IQGAP3, NCAPH, SKA1, AURKB, CCNB2, BRIP1, CDC45, ORC1, RAD54L, SHOC1, TPPP, CLSPN,…	701	1020	19416	2.11805	3.63e-06	1.51e-07	1.43e-07
GOTERM_BP_ALL	GO:0051983~regulation of chromosome segregation	24	2.72727	8.32e-10	CDCA2, UBE2C, PLK1, NCAPG, BUB1B, TTK, KNL1, CDC6, MKI67, SKA3, NDC80, NCAPH, SKA1, AURKB, CDC20, CENPE, CENPF, ESPL1, NUF2, BIRC5, KIF2C, TRIP13, BUB1, DLGAP5	701	138	19416	4.81697	5.11e-06	2e-07	1.89e-07
GOTERM_BP_ALL	GO:0051783~regulation of nuclear division	25	2.84091	8.46e-10	CDCA2, BUB1B, TTK, MKI67, PKMYT1, SKA3, SKA1, AURKB, CDC20, NUF2, NEK2, BUB1, DLGAP5, EDN3, UBE2C, SPHK1, PLK1, KNL1, CDC25C, NDC80, EREG, CENPF, ESPL1, BIRC5, TRIP13	701	150	19416	4.61626	5.2e-06	2e-07	1.89e-07
GOTERM_BP_ALL	GO:0009653~anatomical structure morphogenesis	140	15.9091	9.36e-10	HHIP, CTNND2, COL12A1, IHH, AQP5, CLU, HOXA11, LOXL2, HOXA10, RS1, CDH3, TUBB3, LOC100652777, TNR, MYOZ1, PITX1, SH3GL2, KRT6A, PITX3, CASR, EPHA7, ACTN2, MYH16, KNL1, NPNT, DKK1, EREG, AR, ARC, SFRP2, ADGRB3, SFRP5, ADAM12, PLA2G10, PKP2, TRIM15, AGTR2, ALPK2, CFTR, FREM2, S100A7, GPM6A, FBN3, CRABP2, SHOX2, PLA2G3, GATA5, TWIST1, STC1, SCUBE2, APOD, TPPP, PROM1, STRA6, NTNG1, TFAP2A, CAV3, CNTN…	701	2331	19416	1.66352	5.75e-06	2.13e-07	2.01e-07
GOTERM_BP_ALL	GO:0051301~cell division	52	5.90909	1.15e-09	TOP2A, ERCC6L, KIF14, HEPACAM2, BUB1B, KIF11, CDC20, NUF2, NEK2, CEP55, KIF23, KNL1, PIMREG, CDC25C, SGO1, CCNA2, ASPM, ESPL1, SAPCD2, CCNE1, BIRC5, KIF2C, KIF20A, CDCA2, CDCA3, CDCA5, NCAPG, SKA3, CENPA, IQGAP3, NCAPH, SKA1, AURKB, CCNB2, BRIP1, TPPP, FAM83D, BUB1, WNT3A, UBE2C, ZBTB16, PLK1, HMGA2, CDC6, NDC80, CENPE, ANLN, TPX2, CENPF, KIF18B, KIF4A, FGFR2	701	558	19416	2.58114	7.07e-06	2.52e-07	2.38e-07
GOTERM_BP_ALL	GO:1901700~response to oxygen-containing compound	108	12.2727	3.59e-09	CHRM2, CDA, CHRM1, IHH, HOXA11, HOXA10, PITX3, CASR, EPHA7, MUSK, ACTN2, IGFBP2, DKK1, EREG, AR, SCNN1G, ARC, SLPI, SCNN1B, AGTR2, CFTR, CES1, S100A7, GRIA1, CPB2, CHRNA2, GATA5, STC1, LPL, AARD, ADH7, AGER, BRIP1, PENK, APOD, IL36RN, DRD1, ELANE, GPIHBP1, KL, AMBP, CAV3, WNT3A, IL36G, CDC6, NR0B2, FOSL1, GJB2, CPS1, TH, GJB3, GJB6, ALPL, FGFR4, FGFR3, FGFR2, BTG2, LRRK2, PTPRN, SLC2A1, HBB, SLC6…	701	1677	19416	1.78374	2.21e-05	7.6e-07	7.18e-07
GOTERM_CC_ALL	GO:0009986~cell surface	73	8.29545	4.06e-09	ROBO2, PTPRT, CNTFR, FCN3, HHIP, IL5RA, AQP4, CLU, RS1, PLAU, LAMP3, CA4, RSPO2, FCER1A, TNR, CD36, LBP, IL13RA2, FGB, DNAI2, CASR, FGFBP1, KRT4, SCARA5, IL1R2, GFRA1, GFRA3, GREM1, SCNN1G, RTN4RL1, SCNN1B, ADGRF5, LY6D, CEACAM8, CLEC4F, CFTR, ASTN1, LTF, GRIA1, PLA2G1B, NRXN1, LPL, CD1E, ATP1A2, LRP2, HMMR, CD1B, AGER, SCUBE2, DUOX1, TSPAN8, WIF1, APOH, KISS1R, GPC3, ZPLD1, TRPM8, PROM1, GPC6, E…	758	954	20747	2.0944	2.75e-06	3.43e-07	2.93e-07
GOTERM_BP_ALL	GO:0030071~regulation of mitotic metaphase/anaphase transition	19	2.15909	4.94e-09	UBE2C, PLK1, BUB1B, TTK, KNL1, CDC6, SKA3, NDC80, SKA1, AURKB, CDC20, CENPE, CENPF, ESPL1, NUF2, BIRC5, TRIP13, BUB1, DLGAP5	701	93	19416	5.65864	3.03e-05	1.01e-06	9.55e-07
GOTERM_BP_ALL	GO:1902099~regulation of metaphase/anaphase transition of cell cycle	19	2.15909	8.39e-09	UBE2C, PLK1, BUB1B, TTK, KNL1, CDC6, SKA3, NDC80, SKA1, AURKB, CDC20, CENPE, CENPF, ESPL1, NUF2, BIRC5, TRIP13, BUB1, DLGAP5	701	96	19416	5.48181	5.15e-05	1.66e-06	1.57e-06
GOTERM_CC_ALL	GO:0005886~plasma membrane	301	34.2045	8.85e-09	CNTFR, HPSE2, HHIP, FRMPD2, C4BPA, AQP4, AQP5, CLDN2, LGALS4, RS1, VSIG2, MS4A15, CMKLR2, SCN1A, EPHA7, CFAP95, SLC6A17, MUSK, ACTN2, IL1R2, CACNA2D2, KCNK16, KCNK17, DKK1, EREG, AR, ARC, PLPP4, ADGRB3, CLDN8, AGTR2, KIF20A, ALPK2, CFTR, FREM2, ASTN1, GPM6A, SLC22A3, CLCNKB, PCDH15, IL20RB, STC1, PLA2G3, CD1E, LYPD3, ADH7, IQGAP3, CD1B, KLK6, ART4, C6, C7, TSPAN8, C14ORF180, PENK, TSPAN7, TRPM8, …	758	6253	20747	1.31754	5.99e-06	6.66e-07	5.67e-07
GOTERM_BP_ALL	GO:0070887~cellular response to chemical stimulus	124	14.0909	1.23e-08	CHRM2, CHRM1, FAM107A, GUCA1A, AQP5, CHP2, CASR, EPHA7, MUSK, ACTN2, IGFBP2, UGT2B15, AR, SCNN1G, ALDH3A1, SCNN1B, MT1H, AGTR2, CFTR, CES1, GRIA1, SLC22A3, CALCA, CPB2, CHRNA2, ALOX15, GATA5, TWIST1, STC1, LPL, ADH7, AGER, BRIP1, PENK, SLCO1B3, IL36RN, DRD1, TFAP2A, AMBP, CAV3, WNT3A, IL36G, CDC6, GJB2, CPS1, TH, GJB3, GJB6, FGFR4, FGFR3, FGFR2, ROBO2, BTG2, LRRK2, PTPRN, SLC2A1, HBB, HIF3A, SLC6…	701	2066	19416	1.66239	7.58e-05	2.37e-06	2.24e-06
GOTERM_BP_ALL	GO:0051276~chromosome organization	43	4.88636	2.98e-08	TOP2A, UHRF1, CDCA5, KIF14, HJURP, NCAPG, BUB1B, TTK, KIF11, SKA3, CENPA, NCAPH, SKA1, AURKB, CDC20, BRIP1, EXO1, NUF2, RAD54L, NEK2, MYBL2, SHOC1, H3C4, BUB1, DLGAP5, PLK1, HMGA2, KIF23, KNL1, NDC80, SGO1, CENPE, TPX2, CENPF, RAD51, KIF18B, ESPL1, CCNE1, CENPI, KIF4A, BIRC5, KIF2C, TRIP13	701	457	19416	2.60612	0.000183	5.55e-06	5.24e-06
GOTERM_CC_ALL	GO:0099512~supramolecular fiber	78	8.86364	3.33e-08	ELN, KIF14, FHL2, SLC2A1, CFAP107, FHL5, KIF11, CASP14, CFAP276, CAPN6, MYBPHL, TUBB3, KRT27, TEKT1, NEK2, MYOZ1, KRT6C, GTSE1, KRT6B, KRT6A, SCN1A, UNC45B, DNAI2, PACRG, MYBPC1, CFAP95, TRIM63, KRT4, CFAP90, ACTN2, TNNC1, KRT78, KIF23, NPNT, KIF6, ASPM, MYH2, CYP2A6, TNNT1, PKP2, CASQ2, BIRC5, KIF2C, KIF20A, KRT81, FBN3, KRT80, COL11A1, DNAH9, SKA3, SKA1, AURKB, TPPP, DNAI1, CAV3, ODAM, SPAG6, P…	758	1103	20747	1.93555	2.25e-05	2.25e-06	1.92e-06
GOTERM_BP_ALL	GO:0072001~renal system development	35	3.97727	3.55e-08	ROBO2, DDC, LRRK2, GREB1L, TCF21, LRP2, HOXA11, WNT11, ERBB4, DACT2, GPC3, CTSH, HMGCS2, PROM1, STRA6, IRX1, TFAP2A, IRX2, MYOCD, EPHA7, ANGPT1, ZBTB16, CYP4A11, GFRA1, SULF1, NPNT, KLF15, GREM1, CENPF, FRAS1, WT1, LHX1, AGTR2, FREM2, FGFR2	701	328	19416	2.95553	0.000218	6.4e-06	6.05e-06
GOTERM_CC_ALL	GO:0099081~supramolecular polymer	78	8.86364	4.57e-08	ELN, KIF14, FHL2, SLC2A1, CFAP107, FHL5, KIF11, CASP14, CFAP276, CAPN6, MYBPHL, TUBB3, KRT27, TEKT1, NEK2, MYOZ1, KRT6C, GTSE1, KRT6B, KRT6A, SCN1A, UNC45B, DNAI2, PACRG, MYBPC1, CFAP95, TRIM63, KRT4, CFAP90, ACTN2, TNNC1, KRT78, KIF23, NPNT, KIF6, ASPM, MYH2, CYP2A6, TNNT1, PKP2, CASQ2, BIRC5, KIF2C, KIF20A, KRT81, FBN3, KRT80, COL11A1, DNAH9, SKA3, SKA1, AURKB, TPPP, DNAI1, CAV3, ODAM, SPAG6, P…	758	1111	20747	1.92162	3.09e-05	2.81e-06	2.39e-06
GOTERM_BP_ALL	GO:0001822~kidney development	34	3.86364	5.1e-08	ROBO2, DDC, LRRK2, GREB1L, TCF21, LRP2, HOXA11, WNT11, ERBB4, DACT2, GPC3, CTSH, HMGCS2, PROM1, STRA6, IRX1, TFAP2A, IRX2, EPHA7, ANGPT1, ZBTB16, CYP4A11, GFRA1, SULF1, NPNT, KLF15, GREM1, CENPF, FRAS1, WT1, LHX1, AGTR2, FREM2, FGFR2	701	317	19416	2.97072	0.000313	8.54e-06	8.06e-06
GOTERM_BP_ALL	GO:0042127~regulation of cell population proliferation	111	12.6136	5.14e-08	CNTFR, CHRM1, HPSE2, IHH, IL5RA, CLU, FGF5, CDH3, PLAU, CHP2, IL13RA2, PTGDS, KRT6A, PITX3, CASR, H2AC8, KRT4, IGFBP2, P3H2, EREG, SULT2B1, AR, SFRP2, CCNE1, SFRP5, CPB2, SHOX2, IL20RB, TWIST1, AGER, IQGAP3, RAP1GAP, SCUBE2, BRIP1, APOH, APOD, ELANE, TFAP2A, CAV3, TSLP, WNT3A, ZBTB16, IL31RA, HMGA2, CDC6, FOSL1, GJB6, SCGB3A1, LHX5, FGFR4, FGFR3, FGFR2, TRIM71, BTG2, LRRK2, PTPRN, ELN, KIF14, FOX…	701	1830	19416	1.68002	0.000316	8.54e-06	8.06e-06
GOTERM_BP_ALL	GO:0009725~response to hormone	65	7.38636	5.15e-08	ROBO2, BTG2, FAM107A, FHL2, SLC2A1, ADRA1A, HOXA11, HOXA10, UCN3, UCN2, CTSH, HMGCS2, PTGDS, FGB, EPHA7, TRIM63, MUSK, ABCC8, ACTN2, IGFBP2, GKN2, SSTR1, KLF15, ADRA2A, EREG, NR5A1, CCNA2, SCNN1G, AR, GAL, SCGB2A1, SCNN1B, CLDN18, AGTR2, GRIA1, PLA2G1B, STC1, ATP1A2, LRP2, ADCY8, BRIP1, P2RY6, ERBB4, SLIT3, DNAI1, RXRG, KL, NTRK2, ABCA3, AKR1C1, OPRK1, CDC6, FOSL1, GJB2, CYP24A1, TH, CPS1, WT1, S…	701	871	19416	2.06698	0.000316	8.54e-06	8.06e-06
GOTERM_BP_ALL	GO:0033045~regulation of sister chromatid segregation	19	2.15909	5.7e-08	UBE2C, PLK1, BUB1B, TTK, KNL1, CDC6, SKA3, NDC80, SKA1, AURKB, CDC20, CENPE, CENPF, ESPL1, NUF2, BIRC5, TRIP13, BUB1, DLGAP5	701	108	19416	4.87272	0.00035	9.21e-06	8.69e-06
GOTERM_BP_ALL	GO:0048729~tissue morphogenesis	50	5.68182	6.83e-08	ROBO2, TRIM71, HHIP, IHH, TCF21, HOXA11, TMEM100, KRT27, LOC100652777, RSPO2, SOSTDC1, CTSH, KRT6A, CASR, EPHA7, TNNC1, NPNT, DKK1, GREM1, AR, SFRP2, PLA2G10, PKP2, TRIM15, FREM2, CCL11, COL11A1, SHOX2, GREB1L, GATA5, TWIST1, STC1, LRP2, WNT11, GBX2, ERBB4, GPC3, IRX1, TFAP2A, IRX2, WNT3A, HMGA2, TBX4, FRAS1, KRT16, WT1, LHX1, DLC1, FOLR1, FGFR2	701	595	19416	2.32753	0.000419	1.08e-05	1.02e-05
GOTERM_CC_ALL	GO:0099080~supramolecular complex	96	10.9091	7.68e-08	TRIM71, ERCC6L, ELN, HJURP, KIF14, FHL2, SLC2A1, BUB1B, CFAP107, FHL5, KIF11, CDC20, CASP14, CFAP276, CAPN6, MYBPHL, TUBB3, KRT27, TEKT1, NUF2, CTSH, NEK2, CTSG, MYOZ1, KRT6C, GTSE1, KRT6B, KRT6A, SCN1A, UNC45B, DNAI2, PACRG, MYBPC1, CFAP95, TRIM63, KRT4, CFAP90, ACTN2, TNNC1, KRT78, KIF23, KNL1, NPNT, KIF6, SGO1, ASPM, MYH2, CYP2A6, ARC, TNNT1, PKP2, CASQ2, BIRC5, KIF2C, KIF20A, KRT81, FBN3, KRT…	758	1497	20747	1.75524	5.2e-05	4.33e-06	3.69e-06
GOTERM_BP_ALL	GO:0007017~microtubule-based process	67	7.61364	7.85e-08	CLXN, CELF3, KIF14, HEPACAM2, AQP4, CFAP107, KIF11, TTC29, CDC20, CFAP276, NETO1, CAPN6, TUBB3, TEKT1, NUF2, NEK2, MYBL2, GTSE1, DLGAP5, DNAI2, PACRG, CFAP95, CFAP90, DNAAF6, KIF23, KIF6, TCTE1, SGO1, ASPM, CFAP221, ESPL1, SAPCD2, CATSPERD, BIRC5, KIF2C, KIF20A, HOATZ, CATSPER1, IQCA1, UHRF1, PLA2G3, STMND1, TTK, DNAH9, SKA3, CENPA, SKA1, AURKB, CCNB2, TPPP, CFAP65, DNAI1, CAV3, SPAG6, XRCC2, PLK…	701	920	19416	2.01711	0.000482	1.2e-05	1.14e-05
GOTERM_BP_ALL	GO:0030154~cell differentiation	197	22.3864	8.33e-08	HHIP, COL12A1, CDC20, LIPK, MYOZ1, ADGB, EPHA7, KRT4, MUSK, ACTN2, CACNA2D2, KNL1, EREG, AR, ARC, SFRP2, ADGRB3, SFRP5, TRIM15, ALPK2, CFTR, CES1, ASTN1, GPM6A, BEX1, SHOX2, TWIST1, STC1, PLA2G3, GATA5, BRIP1, PENK, PRDM16, APOD, CFAP65, PROM1, SPRR2D, NTNG1, XRCC2, IL31RA, ANLN, SPMIP6, TH, SPRR1B, PTPRT, ROBO2, TOP2A, BTG2, PTPRQ, TCF21, PTPRH, CHRDL1, CASP14, KRT27, CRTAC1, RSPO2, SOSTDC1, IL1…	701	3857	19416	1.41468	0.000511	1.25e-05	1.18e-05
GOTERM_BP_ALL	GO:0048869~cellular developmental process	197	22.3864	8.65e-08	HHIP, COL12A1, CDC20, LIPK, MYOZ1, ADGB, EPHA7, KRT4, MUSK, ACTN2, CACNA2D2, KNL1, EREG, AR, ARC, SFRP2, ADGRB3, SFRP5, TRIM15, ALPK2, CFTR, CES1, ASTN1, GPM6A, BEX1, SHOX2, TWIST1, STC1, PLA2G3, GATA5, BRIP1, PENK, PRDM16, APOD, CFAP65, PROM1, SPRR2D, NTNG1, XRCC2, IL31RA, ANLN, SPMIP6, TH, SPRR1B, PTPRT, ROBO2, TOP2A, BTG2, PTPRQ, TCF21, PTPRH, CHRDL1, CASP14, KRT27, CRTAC1, RSPO2, SOSTDC1, IL1…	701	3860	19416	1.41358	0.000531	1.26e-05	1.19e-05
GOTERM_BP_ALL	GO:0033047~regulation of mitotic sister chromatid segregation	14	1.59091	1.1e-07	PLK1, BUB1B, TTK, KNL1, SKA3, NDC80, SKA1, AURKB, CDC20, CENPF, NUF2, BIRC5, TRIP13, BUB1	701	58	19416	6.68562	0.000675	1.57e-05	1.48e-05
GOTERM_BP_ALL	GO:0042221~response to chemical	196	22.2727	1.33e-07	CNTFR, CDA, AQP4, AQP5, PTGDS, EPHA7, MUSK, ACTN2, IL1R2, DKK1, EREG, AR, ARC, SFRP2, SLPI, MT1H, AGTR2, CFTR, CES1, SLC22A3, IL20RB, TWIST1, STC1, GATA5, AARD, ADH7, BRIP1, PENK, APOD, ELANE, GPIHBP1, TSLP, ABCA3, IL31RA, IL36G, CDC6, NR0B2, FOSL1, GJB2, TH, GJB3, GJB6, PTPRT, ROBO2, PIGR, BTG2, PTPRN, HBB, HIF3A, SLC6A4, UCN3, UCN2, CTSH, CTSG, CD36, IL11, KCND2, EDN3, SPHK1, TNNC1, SFTPD, NR5A…	701	3856	19416	1.40786	0.000814	1.84e-05	1.74e-05
GOTERM_CC_ALL	GO:0120025~plasma membrane bounded cell projection	143	16.25	1.33e-07	CLXN, CHRM2, CHRM1, FRMPD4, HHIP, CTNND2, FAM107A, GUCA1A, BUB1B, AQP4, AQP5, CLU, SCGN, CFAP276, TUBB3, PPP4R4, TEKT1, NEK2, MYOZ1, CMKLR2, RGS6, SCN1A, ADGB, CASR, EPHA7, CFAP95, CFAP90, ACTN2, ARC, SNTN, HOATZ, GRIA1, GPM6A, IQCA1, CALCA, CHRNA2, C11ORF97, PCDH15, SPATA4, RAP1GAP, SKA1, GRK1, PENK, APOD, DRD1, CFAP65, PROM1, SYT4, CNTN6, SLC10A2, HTR1D, IL31RA, DCDC2, ANLN, TPX2, GJB2, SPMIP6,…	758	2552	20747	1.5337	9.02e-05	6.94e-06	5.91e-06
GOTERM_BP_ALL	GO:0071495~cellular response to endogenous stimulus	70	7.95455	1.35e-07	ROBO2, TRIM71, FAM107A, CHRDL1, FGF5, TMEM100, EME1, IBSP, UCN3, UCN2, SOSTDC1, CTSH, HMGCS2, SH3GL2, PITX3, FGB, CASR, EPHA7, FGFBP1, MUSK, ACTN2, SPHK1, IGFBP2, GFRA1, SSTR1, NPNT, ADRA2A, NR5A1, CCNA2, SCNN1G, AR, SFRP2, SCGB2A1, SCNN1B, CLDN18, AGTR2, GRIA1, CALCA, PLA2G1B, GATA5, TWIST1, STC1, ATP1A2, LRP2, ADCY8, RAP1GAP, BRIP1, P2RY6, ERBB4, PENK, SLIT3, DNAI1, RXRG, GDF10, KL, NTRK2, AKR1…	701	994	19416	1.95053	0.00083	1.84e-05	1.74e-05
GOTERM_BP_ALL	GO:0007267~cell-cell signaling	63	7.15909	1.48e-07	CHRM2, CHRM1, PTPRN, LRRK2, IHH, ADRA1A, CHRDL1, FGF5, RIMS4, TNR, INSL4, FGFBP1, KCND2, EDN3, ABCC8, HTR3C, INSYN1, ECRG4, EREG, GREM1, AR, GAL, SFRP2, PKP2, CASQ2, SCN4B, GRIA1, CALCA, CHRNA2, NRXN1, TRHDE, DRP2, PTCHD1, CCL7, CNR1, PENK, DRD1, KCNJ5, NTRK2, SYT4, RIC3, HTR1D, HMGA2, IL36G, OPRK1, GJB2, GJB1, TH, SYT12, TRPV6, GJB3, P2RX2, LHX1, GJB6, RIMBP2, PLP1, NMUR2, LHX5, IL17C, FGFR3, KC…	701	858	19416	2.03374	0.000908	1.97e-05	1.86e-05
GOTERM_BP_ALL	GO:0060429~epithelium development	77	8.75	1.84e-07	ROBO2, TRIM71, PTPRQ, HHIP, IHH, TCF21, HOXA11, TMEM100, CASP14, CDH3, DMBT1, KRT27, LOC100652777, DACT2, RSPO2, SOSTDC1, CTSH, LIPK, KRT6C, KRT6B, KRT6A, PITX3, CIMAP3, CASR, EPHA7, KRT4, KRT78, NPNT, DKK1, KLF15, EREG, NR5A1, GREM1, AR, SFRP2, ENAM, PLA2G10, FREM2, S100A7, CES1, KRT81, KRT80, CCL11, GREB1L, GATA5, TWIST1, STC1, LRP2, ASCL1, IQGAP3, WNT11, GBX2, ERBB4, GPC3, PROM1, SPRR2D, STRA6…	701	1145	19416	1.86263	0.00112837	2.4e-05	2.27e-05
GOTERM_CC_ALL	GO:0042995~cell projection	147	16.7045	2.38e-07	CLXN, CHRM2, CHRM1, FRMPD4, HHIP, CTNND2, FAM107A, GUCA1A, BUB1B, AQP4, AQP5, CLU, SCGN, CFAP276, TUBB3, PPP4R4, TEKT1, NEK2, MYOZ1, CMKLR2, SH3GL2, RGS6, SCN1A, ADGB, CASR, EPHA7, CFAP95, SLC6A17, CFAP90, ACTN2, ARC, SNTN, HOATZ, GRIA1, GPM6A, IQCA1, CALCA, CHRNA2, C11ORF97, PCDH15, SPATA4, RAP1GAP, SKA1, GRK1, PENK, APOD, DRD1, CFAP65, PROM1, SYT4, CNTN6, SLC10A2, HTR1D, IL31RA, DCDC2, ANLN, TP…	758	2669	20747	1.50749	0.000161	1.15e-05	9.82e-06
GOTERM_BP_ALL	GO:0009887~animal organ morphogenesis	70	7.95455	2.73e-07	ROBO2, PTPRQ, MEGF11, HHIP, LRRK2, ELN, FHL1, IHH, FHL2, TCF21, AQP5, SLC6A4, HOXA11, TMEM100, RS1, RSPO2, SOSTDC1, CTSH, PITX3, SFTPB, TNNC1, TMT1A, NPNT, EREG, GREM1, AR, SFRP2, MMP13, ENAM, PKP2, AGTR2, ALPK2, CFTR, LTF, CCL11, COL11A1, SHOX2, GREB1L, GATA5, TWIST1, STC1, LRP2, SCUBE2, WNT11, GBX2, ERBB4, GPC3, SLIT3, PROM1, STRA6, IRX1, TFAP2A, NTRK2, IRX2, CAV3, ODAM, WNT3A, TBX4, MFAP5, FRA…	701	1013	19416	1.91395	0.00167538	3.49e-05	3.3e-05
GOTERM_MF_ALL	GO:0005539~glycosaminoglycan binding	29	3.29545	2.85e-07	TNXB, COL11A1, SERPINA10, LPL, HMMR, CLEC3B, CCL7, DMBT1, EPYC, APOH, ABI3BP, RSPO2, CTSG, SLIT3, RSPO1, ADAMTS8, ELANE, RSPO4, HABP2, FGFBP1, AMBP, COL25A1, F11, SULF1, NELL1, RTN4RL1, FGFR4, FGFR2, LTF	725	250	19202	3.07232	0.000413	0.000414	0.000404
GOTERM_CC_ALL	GO:0016324~apical plasma membrane	39	4.43182	3.37e-07	CLIC5, SLC22A3, CNTFR, LRRC15, SLC47A1, PTPRQ, SLC2A1, STC1, LRP2, AQP5, PTPRH, ADCY8, AGER, DUOX1, P2RY6, CA4, CD36, PROM1, CD300LG, SLC17A3, GPIHBP1, KL, SLC13A2, CASR, SLC14A2, SLC10A2, IGFBP2, CYP4A11, SORBS2, ECRG4, ASPM, SCNN1G, SAPCD2, P2RX2, SCNN1B, GJB6, FXYD1, FOLR1, CFTR	758	423	20747	2.52354	0.000228	1.52e-05	1.3e-05
GOTERM_BP_ALL	GO:0033993~response to lipid	64	7.27273	3.66e-07	BTG2, FAM107A, IHH, SLC6A4, HOXA11, HOXA10, UCN3, CTSH, CTSG, CD36, HMGCS2, LBP, PTGDS, CASR, TRIM63, ABCC8, IGFBP2, MMP3, GKN2, SSTR1, DKK1, CCNA2, SCNN1G, AR, SLPI, SCGB2A1, SCNN1B, CFTR, S100A7, CES1, GRIA1, LPL, STC1, ATP1A2, ADCY2, AARD, ASCL1, ADCY8, P2RY6, WNT11, CNR1, PENK, IL36RN, SLIT3, RXRG, ELANE, KL, CAV3, WNT3A, ABCA3, AKR1C1, IL36G, OPRK1, FOSL1, GJB2, CYP24A1, TH, CPS1, GJB3, GJB6…	701	900	19416	1.96961	0.00224587	4.59e-05	4.33e-05
GOTERM_CC_ALL	GO:0000940~outer kinetochore	9	1.02273	4.04e-07	CENPF, PLK1, NUF2, BUB1B, KNL1, SKA3, BUB1, NDC80, SKA1	758	21	20747	11.7303	0.000273	1.71e-05	1.46e-05
GOTERM_BP_ALL	GO:0051716~cellular response to stimulus	304	34.5455	4.25e-07	CNTFR, CDA, HHIP, AQP5, CDC20, MS4A15, MYOZ1, GTSE1, CMKLR2, EPHA7, MUSK, ACTN2, IL1R2, INSYN1, DKK1, EREG, AR, NEIL3, DEPDC1B, SFRP2, PLPP4, ADGRB3, SFRP5, MT1H, AGTR2, SPATA18, CFTR, CES1, SLC22A3, BEX2, BEX1, TMEM238L, CRABP2, CDCA5, SHOX2, IL20RB, TWIST1, STC1, GATA5, ADH7, IQGAP3, BRIP1, PENK, APOD, TRPM8, FYB2, TSLP, XRCC2, PLK1, IL31RA, IL36G, CDC6, NR0B2, FOSL1, GJB2, TH, GJB3, GJB6, HROB…	701	6679	19416	1.26068	0.00260465	5.22e-05	4.92e-05
GOTERM_BP_ALL	GO:0051239~regulation of multicellular organismal process	166	18.8636	4.98e-07	CHRM2, IHH, IL5RA, CLDN2, CLU, HOXA11, LOXL2, CDH3, PLAU, LOC100652777, TNR, PTGDS, MYOZ1, PITX3, CHIA, CASR, EPHA7, IL1R2, IGFBP2, CACNA2D2, NPNT, DKK1, EREG, SULT2B1, AR, SFRP2, ADGRB3, ADAM12, PLA2G10, PKP2, TRIM15, AGTR2, ALPK2, CFTR, GRIA1, CALCA, CPB2, CHRNA2, CRABP2, SHOX2, PLA2G3, IL20RB, GATA5, TWIST1, STC1, LPL, ADRB1, AGER, IQGAP3, RAP1GAP, KIR2DL4, SCUBE2, TSPAN8, APOH, PENK, PRDM16, …	701	3194	19416	1.43951	0.00305127	5.99e-05	5.66e-05
GOTERM_BP_ALL	GO:0051321~meiotic cell cycle	29	3.29545	5.24e-07	TOP2A, TTK, PKMYT1, SKA3, NCAPH, SKA1, CDC20, CCNB2, BRIP1, EME1, EXO1, NUF2, DUSP13B, RAD54L, NEK2, SHOC1, XRCC2, PLK1, KNL1, NDC80, EREG, SGO1, ASPM, RAD51, ESPL1, CCNE1, BIRC5, TESMIN, TRIP13	701	269	19416	2.98598	0.00321473	6.19e-05	5.85e-05
GOTERM_BP_ALL	GO:0006959~humoral immune response	31	3.52273	6.07e-07	CCL14, WFDC12, CALCA, FCN3, CCL11, PLA2G1B, C4BPA, C8B, CLU, LGALS4, C6, CCL7, C7, DMBT1, EXO1, IL36RN, CTSG, PRSS3, ELANE, KRT6A, FGB, H2BC9, H2BC7, H2BC8, TSLP, SLPI, MASP1, WFDC10B, S100A7, LTF, CCL26	701	303	19416	2.83375	0.00372002	7.03e-05	6.64e-05
GOTERM_BP_ALL	GO:0007051~spindle organization	23	2.61364	6.46e-07	UHRF1, PLK1, TTK, KIF23, KIF11, SKA3, NDC80, SKA1, AURKB, CDC20, ASPM, CENPE, CCNB2, TPX2, ESPL1, KIF4A, NUF2, BIRC5, NEK2, AUNIP, MYBL2, TPPP, DLGAP5	701	181	19416	3.51958	0.00395836	7.34e-05	6.93e-05
GOTERM_BP_ALL	GO:0071174~mitotic spindle checkpoint signaling	10	1.13636	7.08e-07	CDC20, CENPF, PLK1, NUF2, BIRC5, BUB1B, TTK, TRIP13, BUB1, NDC80	701	30	19416	9.23252	0.00433971	7.52e-05	7.1e-05
GOTERM_BP_ALL	GO:0071173~spindle assembly checkpoint signaling	10	1.13636	7.08e-07	CDC20, CENPF, PLK1, NUF2, BIRC5, BUB1B, TTK, TRIP13, BUB1, NDC80	701	30	19416	9.23252	0.00433971	7.52e-05	7.1e-05
GOTERM_BP_ALL	GO:0007094~mitotic spindle assembly checkpoint signaling	10	1.13636	7.08e-07	CDC20, CENPF, PLK1, NUF2, BIRC5, BUB1B, TTK, TRIP13, BUB1, NDC80	701	30	19416	9.23252	0.00433971	7.52e-05	7.1e-05
GOTERM_BP_ALL	GO:0140013~meiotic nuclear division	23	2.61364	7.1e-07	TOP2A, PLK1, TTK, KNL1, SKA3, NDC80, NCAPH, SKA1, EREG, SGO1, ASPM, CCNB2, BRIP1, RAD51, ESPL1, EME1, CCNE1, NUF2, BIRC5, RAD54L, TESMIN, SHOC1, TRIP13	701	182	19416	3.50024	0.00435203	7.52e-05	7.1e-05
GOTERM_BP_ALL	GO:0042391~regulation of membrane potential	41	4.65909	7.53e-07	GRIA1, CHRM1, CHRNA2, NRXN1, LRRK2, FHL1, KCNA4, ADRB1, ATP1A2, ADRA1A, SLC6A4, GRK1, RIMS4, UCN3, NETO1, CNR1, SCN7A, DRD1, CD36, SCN1A, KCNJ5, NTRK2, CASR, CAV3, KCND2, MYOC, ACTN2, ABCC8, HTR3C, KCNK16, INSYN1, SLC8A3, P2RX2, FXYD1, PKP2, CASQ2, RGS7BP, SCN4B, KCNK3, CFTR, LTF	701	478	19416	2.37573	0.00461547	7.84e-05	7.4e-05
GOTERM_BP_ALL	GO:0007399~nervous system development	128	14.5455	8.48e-07	CHRM2, SH3GL3, CNTFR, CHRM1, HHIP, CTNND2, IHH, CLU, FGF5, CDC20, TUBB3, LOC100652777, TNR, MACROD2, PITX1, SH3GL2, SCN1A, PITX3, EPHA7, SLC6A17, DKK1, ARC, SFRP2, ADGRB3, SELENOP, PLA2G10, AGTR2, ASTN1, GRIA1, GPM6A, BEX1, SHOX2, TWIST1, AGER, KLK6, PENK, APOD, DRD1, TPPP, PROM1, NTNG1, TFAP2A, CNTN6, WNT3A, ZBTB16, XRCC2, DCDC2, GJB1, DIAPH3, TH, LHX1, NMUR2, SP8, LHX5, FGFR2, PCSK2, TRIM71, PT…	701	2324	19416	1.52551	0.00519338	8.68e-05	8.19e-05
GOTERM_BP_ALL	GO:0035113~embryonic appendage morphogenesis	19	2.15909	8.9e-07	TFAP2A, CRABP2, ZBTB16, SHOX2, IHH, TWIST1, AFF3, TBX4, DKK1, HOXA11, HOXA10, GREM1, FRAS1, SFRP2, RSPO2, GPC3, SP8, PITX1, FREM2	701	129	19416	4.07949	0.00544756	8.81e-05	8.32e-05
GOTERM_BP_ALL	GO:0030326~embryonic limb morphogenesis	19	2.15909	8.9e-07	TFAP2A, CRABP2, ZBTB16, SHOX2, IHH, TWIST1, AFF3, TBX4, DKK1, HOXA11, HOXA10, GREM1, FRAS1, SFRP2, RSPO2, GPC3, SP8, PITX1, FREM2	701	129	19416	4.07949	0.00544756	8.81e-05	8.32e-05
GOTERM_BP_ALL	GO:0031577~spindle checkpoint signaling	10	1.13636	9.66e-07	CDC20, CENPF, PLK1, NUF2, BIRC5, BUB1B, TTK, TRIP13, BUB1, NDC80	701	31	19416	8.9347	0.00591567	9.42e-05	8.89e-05
GOTERM_BP_ALL	GO:0019730~antimicrobial humoral response	23	2.61364	1.03e-06	FGB, WFDC12, CCL14, H2BC9, H2BC7, CALCA, H2BC8, CCL11, TSLP, PLA2G1B, LGALS4, CCL7, DMBT1, SLPI, CTSG, IL36RN, WFDC10B, PRSS3, ELANE, S100A7, CCL26, KRT6A, LTF	701	186	19416	3.42497	0.00631106	9.77e-05	9.23e-05
GOTERM_BP_ALL	GO:0044057~regulation of system process	47	5.34091	1.03e-06	GRIA1, CHRM2, CALCA, CHRNA2, NRXN1, LRRK2, SHOX2, GATA5, STC1, ADRB1, ATP1A2, CLDN2, ADRA1A, AGER, TMEM100, TTR, NETO1, SGCA, TNR, TPPP, FGB, KCNJ5, CASR, MYOCD, TRIM63, CAV3, KCND2, EDN3, ABCC8, TNNC1, SPHK1, OPRK1, NPNT, ECRG4, ADRA2A, SLC8A3, DES, GAL, TH, TNNT1, FXYD1, PKP2, CASQ2, NMUR2, PI16, AGTR2, SCN4B	701	595	19416	2.18788	0.0063318	9.77e-05	9.23e-05
GOTERM_MF_ALL	GO:0008201~heparin binding	23	2.61364	1.12e-06	FGFBP1, TNXB, COL25A1, COL11A1, F11, SERPINA10, LPL, NELL1, CLEC3B, CCL7, RTN4RL1, ABI3BP, APOH, RSPO2, CTSG, SLIT3, RSPO1, ADAMTS8, FGFR4, ELANE, RSPO4, FGFR2, LTF	725	179	19202	3.40317	0.00162346	0.000813	0.000793
GOTERM_BP_ALL	GO:0048518~positive regulation of biological process	294	33.4091	1.12e-06	CNTFR, HPSE2, FRMPD4, C4BPA, CDC20, CHIA, EPHA7, MUSK, ACTN2, CACNA2D2, KNL1, DKK1, EREG, SULT2B1, AR, ARC, DEPDC1B, SFRP2, PLPP4, ADGRB3, TRIM15, AGTR2, SPATA18, CFTR, CES1, GPM6A, BEX1, CRABP2, CDCA5, SHOX2, IL20RB, TWIST1, STC1, NCAPG, PLA2G3, GATA5, CD1E, SKA3, IQGAP3, CD1B, NCAPH, SKA1, KLK6, SEC14L3, C6, C7, APOH, PENK, PRDM16, TRPM8, PROM1, ELANE, GPIHBP1, FYB2, NFE4, LRRN3, TSLP, ABCA3, X…	701	6479	19416	1.25684	0.00687988	0.000105	9.88e-05
GOTERM_BP_ALL	GO:1903046~meiotic cell cycle process	24	2.72727	1.37e-06	TOP2A, PLK1, TTK, KNL1, SKA3, NDC80, NCAPH, SKA1, EREG, SGO1, CDC20, ASPM, CCNB2, BRIP1, RAD51, ESPL1, EME1, CCNE1, NUF2, BIRC5, RAD54L, TESMIN, SHOC1, TRIP13	701	204	19416	3.25854	0.00837655	0.000126	0.000119
GOTERM_BP_ALL	GO:2000027~regulation of animal organ morphogenesis	15	1.70455	1.69e-06	ROBO2, CAV3, WNT3A, GATA5, SULF1, DKK1, HOXA11, GREM1, AR, SFRP2, SAPCD2, WT1, LHX1, RSPO2, AGTR2	701	84	19416	4.946	0.0103264	0.000146	0.000138
GOTERM_CC_ALL	GO:0030054~cell junction	134	15.2273	1.72e-06	CHRM2, RAB3B, SH3GL3, RAB3C, CHRM1, FRMPD4, CTNND2, FRMPD2, FAM107A, CLDN2, CLU, SCGN, RS1, RIMS4, CDH3, PLAU, TNR, TNS4, SH2D5, SH3GL2, SCN1A, CASR, EPHA7, SLC6A17, MUSK, ACTN2, CACNA2D2, INSYN1, ARC, ADGRB3, CLDN8, EEF1A2, PKP2, TRIM15, IGFALS, STEAP1, S100A7, GRIA1, GPM6A, SLC22A3, CALCA, CHRNA2, CDCA3, PCDH15, ADRB1, AGER, IQGAP3, PENK, DRD1, TPPP, STXBP6, NTNG1, SYT4, CAV3, CNTN6, WNT3A, HTR…	758	2459	20747	1.49153	0.00116482	6.86e-05	5.84e-05
GOTERM_BP_ALL	GO:0033046~negative regulation of sister chromatid segregation	10	1.13636	1.73e-06	CDC20, CENPF, PLK1, NUF2, BIRC5, BUB1B, TTK, TRIP13, BUB1, NDC80	701	33	19416	8.3932	0.0105832	0.000146	0.000138
GOTERM_BP_ALL	GO:0033048~negative regulation of mitotic sister chromatid segregation	10	1.13636	1.73e-06	CDC20, CENPF, PLK1, NUF2, BIRC5, BUB1B, TTK, TRIP13, BUB1, NDC80	701	33	19416	8.3932	0.0105832	0.000146	0.000138
GOTERM_BP_ALL	GO:2000816~negative regulation of mitotic sister chromatid separation	10	1.13636	1.73e-06	CDC20, CENPF, PLK1, NUF2, BIRC5, BUB1B, TTK, TRIP13, BUB1, NDC80	701	33	19416	8.3932	0.0105832	0.000146	0.000138
GOTERM_BP_ALL	GO:1905820~positive regulation of chromosome separation	10	1.13636	1.73e-06	CDC20, ESPL1, UBE2C, NCAPG, BIRC5, SKA3, NCAPH, SKA1, DLGAP5, AURKB	701	33	19416	8.3932	0.0105832	0.000146	0.000138
GOTERM_BP_ALL	GO:0045841~negative regulation of mitotic metaphase/anaphase transition	10	1.13636	1.73e-06	CDC20, CENPF, PLK1, NUF2, BIRC5, BUB1B, TTK, TRIP13, BUB1, NDC80	701	33	19416	8.3932	0.0105832	0.000146	0.000138
GOTERM_CC_ALL	GO:0042599~lamellar body	8	0.909091	1.87e-06	SFTPB, NAPSA, SFTPA2, LAMP3, ABCA3, SFTPC, CTSH, SFTPA1	758	18	20747	12.1648	0.00126819	7.05e-05	6.01e-05
GOTERM_CC_ALL	GO:0045177~apical part of cell	41	4.65909	2.12e-06	CLIC5, SLC22A3, CNTFR, LRRC15, SLC47A1, PTPRQ, FRMPD2, SLC2A1, STC1, LRP2, AQP5, PTPRH, ADCY8, AGER, DUOX1, P2RY6, CA4, CD36, PROM1, CD300LG, SLC17A3, GPIHBP1, KL, SLC13A2, CASR, SLC14A2, SLC10A2, IGFBP2, CYP4A11, SORBS2, ECRG4, ASPM, SCNN1G, SAPCD2, P2RX2, SCNN1B, GJB6, ADGRF5, FXYD1, FOLR1, CFTR	758	492	20747	2.28089	0.00143731	7.57e-05	6.45e-05
GOTERM_CC_ALL	GO:0045202~synapse	100	11.3636	2.25e-06	CHRM2, RAB3B, SH3GL3, RAB3C, CHRM1, FRMPD4, CTNND2, FRMPD2, FAM107A, CLU, SCGN, RS1, RIMS4, TNR, SH2D5, SH3GL2, CASR, EPHA7, SLC6A17, MUSK, ACTN2, CACNA2D2, INSYN1, ARC, ADGRB3, EEF1A2, GRIA1, GPM6A, SLC22A3, CALCA, CHRNA2, PCDH15, ADRB1, AGER, PENK, DRD1, TPPP, NTNG1, SYT4, CAV3, CNTN6, WNT3A, HTR1D, IL31RA, FOSL1, PLCXD3, DIAPH3, TH, FGFR2, PTPRT, LRRK2, PTPRN, SLC2A1, CHRDL1, SLC6A4, NETO1, UC…	758	1703	20747	1.60721	0.00152483	7.63e-05	6.5e-05
GOTERM_MF_ALL	GO:0005515~protein binding	613	69.6591	2.29e-06	CNTFR, CDA, FRMPD4, FRMPD2, C4BPA, CLDN2, H2AC13, H2AC14, PPP4R4, PRSS3, GTSE1, CMKLR2, PKNOX2, CHIA, CFAP90, XAGE1B, DNAAF6, INSYN1, DKK1, RNASE1, SULT2B1, AR, CLDN8, AGTR2, PADI1, FREM2, ASTN1, TMEM238L, CRABP2, CDCA3, CDCA5, SHOX2, CLCNKB, GATA5, IL20RB, NCAPG, LYPD3, ADH7, SKA3, IQGAP3, NCAPH, SKA1, C6, C14ORF180, PRDM16, CFAP65, PROM1, ELANE, GPIHBP1, FYB2, NAPSA, NFE4, TSLP, PLK1, APCDD1L, …	725	14934	19202	1.08716	0.00331556	0.00110779	0.00108105
GOTERM_BP_ALL	GO:1902850~microtubule cytoskeleton organization involved in mitosis	19	2.15909	2.41e-06	UHRF1, PLK1, TTK, KIF23, KIF11, CENPA, NDC80, AURKB, CDC20, CENPE, TPX2, ESPL1, SAPCD2, KIF4A, NUF2, BIRC5, NEK2, MYBL2, DLGAP5	701	138	19416	3.81343	0.0146858	0.000198	0.000187
GOTERM_BP_ALL	GO:0003013~circulatory system process	43	4.88636	2.42e-06	SLC22A3, CALCA, ELN, SLC2A1, HBB, ADRB1, ATP1A2, LRP2, ADRA1A, AGER, SLC6A4, TTR, CNR1, SCN7A, CTSG, DRD1, CD36, SGCG, SH3GL2, SCN1A, FGB, KL, KCNJ5, CASR, CAV3, ANGPT1, SLC6A17, EDN3, ABCC8, TNNC1, HTR1D, CYP4A11, ADRA2A, SCNN1G, AR, CPS1, P2RX2, SCNN1B, PKP2, CASQ2, AGTR2, SCN4B, KCNK3	701	538	19416	2.21375	0.0147236	0.000198	0.000187
GOTERM_BP_ALL	GO:0009605~response to external stimulus	115	13.0682	2.51e-06	CHRM2, CDA, FCN3, IHH, GUCA1A, AQP4, C4BPA, CLDN2, CLU, LGALS4, DMBT1, PLAU, LOC100652777, MACROD2, PRSS3, KRT6A, SCN1A, EPHA7, IGFBP2, NPNT, RNASE1, CHIT1, SLPI, SCNN1B, PLA2G10, TRIM15, MASP1, WFDC10B, S100A7, WFDC12, GPM6A, CALCA, LPL, ADH7, GRK1, SEC14L3, C6, C7, PENK, IL36RN, DRD1, ELANE, STRA6, GSDMC, CAV3, TSLP, SLC10A2, IL31RA, HMGA2, IL36G, FOSL1, GJB2, RAET1E, CPS1, TH, GJB6, CD207, ALP…	701	2072	19416	1.53727	0.0152784	0.000201	0.00019
GOTERM_BP_ALL	GO:0045132~meiotic chromosome segregation	16	1.81818	2.52e-06	PLK1, TTK, KNL1, SKA3, NDC80, NCAPH, SKA1, SGO1, ASPM, CCNB2, BRIP1, ESPL1, CCNE1, NUF2, SHOC1, TRIP13	701	99	19416	4.47638	0.0153472	0.000201	0.00019
GOTERM_BP_ALL	GO:0001503~ossification	30	3.40909	2.58e-06	CALCA, COL11A1, SHOX2, ALOX15, IHH, FHL2, TWIST1, STC1, CHRDL1, CLEC3B, WNT11, IBSP, PENK, RSPO2, GPC3, GDF10, CASR, MYOC, WNT3A, ZBTB16, IGFBP2, TMT1A, IGSF10, MMP13, CYP24A1, MGP, ALPL, FGFR3, FGFR2, LTF	701	308	19416	2.69782	0.0157244	0.000203	0.000192
GOTERM_BP_ALL	GO:0051241~negative regulation of multicellular organismal process	79	8.97727	2.86e-06	ROBO2, BTG2, IHH, ADRA1A, SLC6A4, LOXL2, SPRED3, CDH3, PLAU, LOC100652777, RSPO2, SOSTDC1, TNR, CTSG, CD36, LBP, PTGDS, PITX3, FGB, MYOCD, EPHA7, TRIM63, ABCC8, IL1R2, SFTPD, DKK1, ADRA2A, NR5A1, GREM1, GAL, SFRP2, ADGRB3, TNNT1, PLA2G10, ADGRF5, ALDH1A1, CLDN18, AGTR2, ALPK2, LTF, CALCA, CPB2, CCL11, DAPL1, SEMA3A, PLA2G3, IL20RB, GATA5, TWIST1, STC1, ADRB1, ATP1A2, AGER, RAP1GAP, WNT11, TTR, TS…	701	1273	19416	1.71886	0.0174225	0.000222	0.00021
GOTERM_BP_ALL	GO:1902100~negative regulation of metaphase/anaphase transition of cell cycle	10	1.13636	2.97e-06	CDC20, CENPF, PLK1, NUF2, BIRC5, BUB1B, TTK, TRIP13, BUB1, NDC80	701	35	19416	7.91359	0.0180937	0.000225	0.000213
GOTERM_BP_ALL	GO:1905819~negative regulation of chromosome separation	10	1.13636	2.97e-06	CDC20, CENPF, PLK1, NUF2, BIRC5, BUB1B, TTK, TRIP13, BUB1, NDC80	701	35	19416	7.91359	0.0180937	0.000225	0.000213
GOTERM_CC_ALL	GO:0097208~alveolar lamellar body	6	0.681818	3.26e-06	SFTPB, NAPSA, LAMP3, ABCA3, SFTPC, CTSH	758	8	20747	20.528	0.0022056	0.000105	8.96e-05
GOTERM_BP_ALL	GO:0003008~system process	119	13.5227	3.33e-06	CHRM1, FAM107A, GUCA1A, AQP4, AQP5, RS1, CDH3, TNR, MYOZ1, SH3GL2, SCN1A, CASR, SLC6A17, MUSK, INSYN1, DKK1, AR, SCNN1G, ARC, ADGRB3, SFRP5, SCNN1B, PKP2, AGTR2, GRIA1, SLC22A3, CALCA, CHRNA2, CLCNKB, PCDH15, ADRB1, AGER, GRK1, PENK, DRD1, TRPM8, STRA6, TFAP2A, KL, SYT4, CAV3, HTR1D, DCDC2, FOSL1, GJB2, DIAPH3, CPS1, TH, TRPV6, GJB6, FXYD1, CLIC5, PIGR, BTG2, PTPRQ, LRRK2, ELN, RASGRF1, SLC2A1, H…	701	2176	19416	1.51471	0.0202267	0.000249	0.000235
GOTERM_BP_ALL	GO:0007010~cytoskeleton organization	81	9.20455	3.42e-06	CLXN, FRMPD4, ELN, FAM107A, HEPACAM2, KIF11, CDC20, CAPN6, TUBB3, KRT27, NUF2, NEK2, MYBL2, PHACTR1, MYOZ1, KRT6C, KRT6B, DLGAP5, KRT6A, DNAI2, MYBPC1, KRT4, ACTN2, MYH16, KRT78, DNAAF6, KIF23, ADRA2A, SGO1, ASPM, ARC, ESPL1, SAPCD2, TNNT1, ITPKA, PKP2, BIRC5, KIF2C, KIF20A, RHOV, HOATZ, IQCA1, KRT81, KRT80, CCL11, TNXB, PLA2G1B, UHRF1, PLA2G3, STMND1, TTK, SKA3, CENPA, IQGAP3, SKA1, AURKB, CCNB2…	701	1323	19416	1.69577	0.0208009	0.000253	0.000239
GOTERM_BP_ALL	GO:0010817~regulation of hormone levels	44	5	3.52e-06	PCSK2, CRABP2, ADH1C, ADH1B, PTPRN, ADH1A, PLA2G3, HSD17B6, ADH7, ADCY8, KLK6, DUOX1, UCN3, CNR1, IYD, DUOXA1, CTSG, FAM3D, CRYM, CPA4, FGB, IL11, CHST9, CASR, EDN3, ABCC8, AKR1C1, UGT2B15, OPRK1, KCNK16, MYRIP, ECRG4, NR0B2, ADRA2A, NR5A1, CYP27C1, GAL, TRPV6, SLCO4A1, SCNN1B, ALDH1A1, BIRC5, CFTR, FOXA2	701	565	19416	2.15698	0.0213575	0.000256	0.000242
GOTERM_BP_ALL	GO:0009617~response to bacterium	54	6.13636	3.57e-06	C4BPA, LGALS4, DMBT1, CA3, CTSG, CD36, MACROD2, HMGCS2, LBP, KRT6A, FGB, ABCC8, SFTPD, MMP3, GKN2, RNASE1, C15ORF48, CHIT1, SLPI, SCNN1B, WFDC10B, S100A7, LTF, WFDC12, GPM6A, CALCA, PLA2G1B, LPL, ADH7, SEC14L3, CNR1, PENK, GPC3, SCN7A, IL36RN, ELANE, H2BC9, GSDMC, IL33, H2BC7, H2BC8, TSLP, SLC10A2, IL36G, OPRK1, VEGFD, GJB2, FABP4, TH, CPS1, GJB6, SCGB1A1, ALPL, FGFR2	701	760	19416	1.96799	0.0216812	0.000256	0.000242
GOTERM_BP_ALL	GO:0009987~cellular process	642	72.9545	3.58e-06	CNTFR, CDA, FRMPD4, COL12A1, FRMPD2, CLDN2, H2AC13, H2AC14, MS4A15, LIPK, PRSS3, GTSE1, CMKLR2, ADGB, CHIA, CFAP95, CFAP90, CACNA2D2, DNAAF6, INSYN1, DKK1, SULT2B1, AR, DEPDC1B, RBP2, CLDN8, AGTR2, HOATZ, PADI1, FREM2, ASTN1, CDCA2, TMEM238L, CRABP2, CDCA3, CDCA5, SHOX2, CLCNKB, PLA2G3, GATA5, IL20RB, NCAPG, LYPD3, ADH7, SKA3, IQGAP3, NCAPH, SKA1, C6, C7, PRDM16, CFAP65, PROM1, ELANE, GPIHBP1, GS…	701	16710	19416	1.06414	0.0217681	0.000256	0.000242
GOTERM_BP_ALL	GO:0007052~mitotic spindle organization	16	1.81818	3.69e-06	UHRF1, PLK1, TTK, KIF23, KIF11, NDC80, AURKB, CDC20, CENPE, TPX2, KIF4A, NUF2, BIRC5, NEK2, MYBL2, DLGAP5	701	102	19416	4.34472	0.0224139	0.000261	0.000246
GOTERM_BP_ALL	GO:0051985~negative regulation of chromosome segregation	10	1.13636	3.84e-06	CDC20, CENPF, PLK1, NUF2, BIRC5, BUB1B, TTK, TRIP13, BUB1, NDC80	701	36	19416	7.69377	0.0232964	0.000268	0.000253
GOTERM_BP_ALL	GO:0000226~microtubule cytoskeleton organization	46	5.22727	3.95e-06	CLXN, IQCA1, UHRF1, HEPACAM2, STMND1, PLA2G3, TTK, KIF11, SKA3, CENPA, SKA1, AURKB, CDC20, CCNB2, CAPN6, TUBB3, NUF2, NEK2, MYBL2, TPPP, CFAP65, DNAI1, DLGAP5, DNAI2, CAV3, SPAG6, XRCC2, PLK1, DNAAF6, KIF23, NDC80, SGO1, ASPM, CENPE, TPX2, TPPP3, DIAPH3, KIF18B, ESPL1, SAPCD2, KIF4A, BIRC5, AUNIP, KIF2C, KIF20A, HOATZ	701	606	19416	2.10246	0.0239453	0.00027	0.000255
GOTERM_BP_ALL	GO:0015718~monocarboxylic acid transport	20	2.27273	3.96e-06	SLC22A3, CASR, PLA2G4F, PLA2G12B, CRABP2, PLA2G1B, AKR1C1, SLC10A2, SLC2A1, PLA2G3, NR0B2, FABP4, RBP2, SLCO4A1, SLCO1B3, PLA2G10, LOC100652777, SLC27A6, NMUR2, CD36	701	157	19416	3.52835	0.0239927	0.00027	0.000255
GOTERM_BP_ALL	GO:0009628~response to abiotic stimulus	74	8.40909	4.21e-06	BTG2, PTPRQ, IHH, SLC2A1, GUCA1A, HIF3A, AQP5, SLC6A4, LOXL2, NETO1, UCN3, PLAU, PBK, HMGCS2, SCN1A, APOBEC1, CASR, MYOCD, SCARA3, TRIM63, KCND2, SCARA5, ABCC8, MMP1, IGFBP2, MMP3, TMC2, CCNA2, SCNN1G, SFRP2, SCNN1B, ANGPTL4, SLC24A2, GRIA1, CALCA, CCL11, COL11A1, NRXN1, TWIST1, STC1, ADRB1, ATP1A2, ASCL1, AGER, AURKB, GRK1, BRIP1, WNT11, TTR, CCL7, PENK, SCN7A, RAD54L, DRD1, TRPM8, ELANE, STRA6,…	701	1179	19416	1.73844	0.0255404	0.000284	0.000268
GOTERM_BP_ALL	GO:0048878~chemical homeostasis	64	7.27273	4.26e-06	PTPRN, LRRK2, AQP4, SLC9C2, SCGN, LOC100652777, CTSH, CMKLR2, CASR, PLA2G12B, SCARA5, EDN3, ABCC8, SFTPD, CYP4A11, KCNK16, KLF15, ADRA2A, SCNN1G, SCNN1B, PLA2G10, ADGRF5, CASQ2, MT1H, TESMIN, ANGPTL4, CFTR, CES1, SLC24A2, CCL14, OCA2, CALCA, CPB2, CCL11, LPL, STC1, ATP1A2, ADCY8, AGER, CCL7, CNR1, SCN7A, TRPM8, RHBG, ELANE, GPIHBP1, KL, NAPSA, TRPA1, CAV3, ABCA3, AKR1C1, SCTR, OPRK1, SLC8A3, FABP…	701	969	19416	1.82935	0.0258151	0.000284	0.000268
GOTERM_BP_ALL	GO:0060993~kidney morphogenesis	15	1.70455	4.51e-06	IRX1, IRX2, LRRK2, GREB1L, TCF21, NPNT, HOXA11, GREM1, FRAS1, WNT11, WT1, ERBB4, LHX1, GPC3, AGTR2	701	91	19416	4.56553	0.0273052	0.000297	0.00028
GOTERM_BP_ALL	GO:0002009~morphogenesis of an epithelium	39	4.43182	4.54e-06	TRIM71, CCL11, HHIP, GREB1L, IHH, TCF21, TWIST1, LRP2, HOXA11, WNT11, GBX2, ERBB4, KRT27, RSPO2, LOC100652777, GPC3, SOSTDC1, CTSH, KRT6A, IRX1, TFAP2A, IRX2, CASR, EPHA7, WNT3A, NPNT, TBX4, GREM1, AR, FRAS1, SFRP2, WT1, KRT16, LHX1, DLC1, PLA2G10, FOLR1, FREM2, FGFR2	701	477	19416	2.26458	0.0275077	0.000297	0.00028
GOTERM_BP_ALL	GO:0035108~limb morphogenesis	20	2.27273	4.77e-06	TFAP2A, CRABP2, ZBTB16, SHOX2, IHH, TWIST1, AFF3, TBX4, DKK1, HOXA11, HOXA10, GREM1, FRAS1, SFRP2, RSPO2, GPC3, SP8, PITX1, FREM2, FGFR2	701	159	19416	3.48397	0.0288863	0.000305	0.000288
GOTERM_BP_ALL	GO:0035107~appendage morphogenesis	20	2.27273	4.77e-06	TFAP2A, CRABP2, ZBTB16, SHOX2, IHH, TWIST1, AFF3, TBX4, DKK1, HOXA11, HOXA10, GREM1, FRAS1, SFRP2, RSPO2, GPC3, SP8, PITX1, FREM2, FGFR2	701	159	19416	3.48397	0.0288863	0.000305	0.000288
GOTERM_BP_ALL	GO:0045937~positive regulation of phosphate metabolic process	40	4.54545	4.92e-06	CALCA, PLA2G1B, LRRK2, KIF14, ITLN1, GUCA1A, ADCY8, AGER, P2RY6, ERBB4, CHP2, CLSPN, RSPO1, CD36, ELANE, CIMAP3, IL11, NTRK2, ANGPT1, MUSK, EDN3, ODAM, WNT3A, SPHK1, PLK1, IL31RA, HMGA2, GFRA1, ADRA2A, EREG, GREM1, CENPE, AR, TPX2, SFRP2, ADGRF5, EEF1A2, SPATA18, FGFR3, LTF	701	497	19416	2.22918	0.0297382	0.000308	0.000291
GOTERM_BP_ALL	GO:0010562~positive regulation of phosphorus metabolic process	40	4.54545	4.92e-06	CALCA, PLA2G1B, LRRK2, KIF14, ITLN1, GUCA1A, ADCY8, AGER, P2RY6, ERBB4, CHP2, CLSPN, RSPO1, CD36, ELANE, CIMAP3, IL11, NTRK2, ANGPT1, MUSK, EDN3, ODAM, WNT3A, SPHK1, PLK1, IL31RA, HMGA2, GFRA1, ADRA2A, EREG, GREM1, CENPE, AR, TPX2, SFRP2, ADGRF5, EEF1A2, SPATA18, FGFR3, LTF	701	497	19416	2.22918	0.0297382	0.000308	0.000291
GOTERM_BP_ALL	GO:0065008~regulation of biological quality	161	18.2955	5.04e-06	RAB3B, CHRM1, FRMPD4, FAM107A, AQP4, AQP5, CLU, SLC9C2, CDC20, SCGN, RIMS4, IYD, PLAU, DUOXA1, TNR, FAM3D, SH3GL2, SCN1A, CASR, EPHA7, MUSK, ACTN2, UGT2B15, CACNA2D2, INSYN1, KCNK16, DKK1, AR, SCNN1G, ARC, ADGRB3, SCNN1B, PKP2, AGTR2, CFTR, GRIA1, GPM6A, SLC22A3, CALCA, CPB2, CHRNA2, CRABP2, SHOX2, ALOX15, PLA2G3, ADRB1, ADH7, AGER, IQGAP3, KLK6, GRK1, STRIP2, TSPAN8, APOH, PENK, DRD1, CPA4, GPIH…	701	3194	19416	1.39615	0.0304736	0.000313	0.000295
GOTERM_BP_ALL	GO:1901698~response to nitrogen compound	70	7.95455	5.11e-06	CHRM2, CDA, BTG2, CHRM1, LRRK2, SLC2A1, SLC6A4, CD36, HMGCS2, PITX3, CASR, EPHA7, MUSK, ABCC8, ACTN2, IGFBP2, MMP3, HTR3C, KLF15, ADRA2A, EREG, NR5A1, CCNA2, SCNN1G, ARC, GAL, MMP13, SCNN1B, CASQ2, AGTR2, CFTR, CES1, GRIA1, CHRNA2, PLA2G1B, LPL, GATA5, STC1, ASCL1, ADCY8, AGER, DUOX1, BRIP1, P2RY6, ERBB4, CNR1, PENK, RGS20, DRD1, DNAI1, GPIHBP1, GDF10, KL, NTRK2, OPRK1, CDC6, FOSL1, GJB2, RAD51, …	701	1100	19416	1.76257	0.030912	0.000314	0.000296
GOTERM_BP_ALL	GO:1901970~positive regulation of mitotic sister chromatid separation	8	0.909091	5.74e-06	CDC20, ESPL1, UBE2C, BIRC5, SKA3, SKA1, DLGAP5, AURKB	701	21	19416	10.5515	0.0346444	0.000349	0.00033
GOTERM_CC_ALL	GO:0000779~condensed chromosome, centromeric region	22	2.5	5.98e-06	ERCC6L, PLK1, HJURP, NCAPG, BUB1B, TTK, KNL1, SKA3, CENPA, NDC80, SKA1, AURKB, SGO1, CDC20, CENPE, CENPF, CENPI, NUF2, BIRC5, NEK2, KIF2C, BUB1	758	189	20747	3.18601	0.00404135	0.000184	0.000157
GOTERM_BP_ALL	GO:0097305~response to alcohol	28	3.18182	6.16e-06	GRIA1, CDA, BTG2, ADCY2, ADH7, ADCY8, P2RY6, CCL7, UCN3, CNR1, PENK, SLIT3, HMGCS2, OPRK1, GKN2, NR0B2, ADRA2A, FOSL1, SCNN1G, ARC, RAD51, TH, SCNN1B, CLDN18, FOSB, FGFR2, CFTR, CES1	701	288	19416	2.69282	0.0370911	0.00037	0.00035
GOTERM_BP_ALL	GO:0008015~blood circulation	37	4.20455	6.72e-06	CALCA, ELN, HBB, ADRB1, ATP1A2, ADRA1A, SLC6A4, TTR, CNR1, SCN7A, CTSG, DRD1, SGCG, SH3GL2, SCN1A, FGB, KL, KCNJ5, CASR, CAV3, ANGPT1, EDN3, ABCC8, TNNC1, HTR1D, CYP4A11, ADRA2A, SCNN1G, AR, CPS1, P2RX2, SCNN1B, PKP2, CASQ2, AGTR2, SCN4B, KCNK3	701	448	19416	2.28752	0.0404024	0.0004	0.000378
GOTERM_MF_ALL	GO:0022803~passive transmembrane transporter activity	42	4.77273	7.04e-06	GRIA1, CATSPER1, SLC24A2, GPM6A, OCA2, CLIC5, CHRNA2, CLCNKB, KCNA4, AQP4, AQP5, LRRC52, SLC6A4, SCN7A, TRPM8, RHBG, SLC17A3, SCN1A, SLC14A1, GSDMC, KCNJ5, TRPA1, KCND2, ABCC8, HTR3C, CACNA2D2, KCNK16, KCNK17, TMC2, SCNN1G, GJB2, GJB1, TRPV6, GJB3, P2RX2, SCNN1B, GJB6, FXYD1, NMUR2, SCN4B, KCNK3, CFTR	725	519	19202	2.14334	0.010147	0.00204116	0.00199189
GOTERM_MF_ALL	GO:0015267~channel activity	42	4.77273	7.04e-06	GRIA1, CATSPER1, SLC24A2, GPM6A, OCA2, CLIC5, CHRNA2, CLCNKB, KCNA4, AQP4, AQP5, LRRC52, SLC6A4, SCN7A, TRPM8, RHBG, SLC17A3, SCN1A, SLC14A1, GSDMC, KCNJ5, TRPA1, KCND2, ABCC8, HTR3C, CACNA2D2, KCNK16, KCNK17, TMC2, SCNN1G, GJB2, GJB1, TRPV6, GJB3, P2RX2, SCNN1B, GJB6, FXYD1, NMUR2, SCN4B, KCNK3, CFTR	725	519	19202	2.14334	0.010147	0.00204116	0.00199189
GOTERM_CC_ALL	GO:0005819~spindle	38	4.31818	7.14e-06	UHRF1, KIF14, HEPACAM2, BUB1B, TTK, HMMR, KIF11, SKA3, SKA1, AURKB, CDC20, CAPN6, TUBB3, NEK2, TPPP, FAM83D, DLGAP5, GPX2, CKAP2L, ODAM, PLK1, DCDC2, KIF23, CDC6, SHCBP1, SGO1, ASPM, CENPE, TPX2, CENPF, DIAPH3, KIF18B, ESPL1, KIF4A, BIRC5, AUNIP, KIF2C, KIF20A	758	462	20747	2.25127	0.00482031	0.00021	0.000179
GOTERM_BP_ALL	GO:0050000~chromosome localization	16	1.81818	7.59e-06	CDCA5, KIF14, TTK, KNL1, SKA3, NDC80, SKA1, AURKB, SGO1, CENPE, CENPF, NUF2, BIRC5, KIF2C, FAM83D, DLGAP5	701	108	19416	4.10334	0.045528	0.000448	0.000423
GOTERM_BP_ALL	GO:0019731~antibacterial humoral response	14	1.59091	9.21e-06	FGB, WFDC12, H2BC9, H2BC7, CALCA, H2BC8, PLA2G1B, LGALS4, DMBT1, SLPI, CTSG, WFDC10B, ELANE, LTF	701	84	19416	4.61626	0.0549706	0.000538	0.000508
GOTERM_CC_ALL	GO:0005874~microtubule	40	4.54545	9.99e-06	KIF14, DNAH9, CFAP107, KIF11, SKA3, SKA1, AURKB, CFAP276, CAPN6, TUBB3, TEKT1, NEK2, TPPP, DNAI1, GTSE1, PACRG, DNAI2, TRIM63, CFAP95, CFAP90, SPAG6, PLK1, SCTR, DCDC2, KIF23, KIF6, REEP1, ASPM, CENPE, TPX2, CYP2A6, SPMIP6, TPPP3, KIF18B, KIF4A, BIRC5, DYNLRB2, KIF2C, KIF20A, CFAP77	758	506	20747	2.16369	0.00674155	0.000281	0.00024
GOTERM_MF_ALL	GO:1901681~sulfur compound binding	28	3.18182	1e-05	TNXB, HPSE2, COL11A1, SERPINA10, LPL, CLEC3B, CCL7, DMBT1, ACADL, APOH, ABI3BP, RSPO2, CTSG, SLIT3, RSPO1, ADAMTS8, ELANE, RSPO4, PRMT8, FGFBP1, AMBP, COL25A1, F11, NELL1, RTN4RL1, FGFR4, FGFR2, LTF	725	283	19202	2.62048	0.0144384	0.0024256	0.00236705
GOTERM_CC_ALL	GO:0098793~presynapse	48	5.45455	1.04e-05	GRIA1, CHRM2, SLC24A2, RAB3B, GPM6A, RAB3C, SLC22A3, SH3GL3, CALCA, CHRM1, NRXN1, PTPRN, LRRK2, SLC2A1, ADCY8, TMEM163, SLC6A4, SCGN, RIMS4, UCN3, ERBB4, CNR1, PENK, DRD1, SH3GL2, NTNG1, SYT4, NTRK2, CASR, SLC6A17, ABCC8, WNT3A, CNTN6, SPHK1, LGI3, IL31RA, CACNA2D2, OPRK1, PRSS12, ADRA2A, SLC8A3, FOSL1, RAD51, TH, SYT12, CDHR3, KIF2C, RGS7BP	758	660	20747	1.9906	0.0070085	0.000281	0.00024
GOTERM_MF_ALL	GO:0005509~calcium ion binding	53	6.02273	1.19e-05	CLXN, IHH, GUCA1A, LOXL2, SCGN, CDH3, SGCA, CRTAC1, LOC100652777, CHP2, PRSS3, HABP2, CASR, PLA2G4F, PLA2G12B, ACTN2, TNNC1, NPNT, MMP13, SNTN, MELK, MMRN1, PLA2G10, CDHR3, CASQ2, MASP1, CDH16, DNASE1L3, PADI1, S100A7, CDH19, FBN3, CAPSL, PLA2G1B, NRXN1, ITLN1, PCDH15, LPL, LRP2, SCUBE2, DUOX1, CLEC3B, SPOCK1, SLIT3, SYT4, PCDH20, SULF1, CABCOCO1, NELL1, GJB2, CPS1, MGP, ALPL	725	739	19202	1.8995	0.0171604	0.00247446	0.00241473
GOTERM_BP_ALL	GO:0051310~metaphase chromosome alignment	14	1.59091	1.2e-05	CDCA5, KIF14, TTK, KNL1, SKA3, NDC80, SKA1, AURKB, SGO1, CENPE, CENPF, NUF2, KIF2C, FAM83D	701	86	19416	4.50891	0.0709608	0.000694	0.000656
GOTERM_BP_ALL	GO:0045839~negative regulation of mitotic nuclear division	10	1.13636	1.22e-05	CDC20, CENPF, PLK1, NUF2, BIRC5, BUB1B, TTK, TRIP13, BUB1, NDC80	701	41	19416	6.75551	0.071932	0.000698	0.000659
GOTERM_BP_ALL	GO:0008608~attachment of spindle microtubules to kinetochore	9	1.02273	1.34e-05	SGO1, CENPE, NUF2, KIF2C, KNL1, SKA3, NDC80, SKA1, AURKB	701	32	19416	7.78994	0.0788669	0.000755	0.000713
GOTERM_BP_ALL	GO:0032870~cellular response to hormone stimulus	43	4.88636	1.34e-05	GRIA1, ROBO2, PLA2G1B, FAM107A, STC1, ATP1A2, ADCY8, BRIP1, P2RY6, UCN3, ERBB4, UCN2, CTSH, SLIT3, HMGCS2, DNAI1, RXRG, FGB, NTRK2, EPHA7, MUSK, ACTN2, AKR1C1, IGFBP2, CDC6, SSTR1, ADRA2A, NR5A1, CCNA2, SCNN1G, AR, GJB2, CYP24A1, CPS1, WT1, SCNN1B, SCGB2A1, CLDN18, FOSB, AGTR2, FGFR4, FGFR3, FGFR2	701	577	19416	2.06412	0.0790459	0.000755	0.000713
GOTERM_BP_ALL	GO:0003012~muscle system process	28	3.18182	1.38e-05	CALCA, ATP1A2, ADRA1A, SGCA, SCN7A, DRD1, MYOZ1, SCN1A, KCNJ5, TRIM63, CAV3, KCND2, MYOC, EDN3, TNNC1, HTR1D, SORBS2, SULF1, KLF15, MYH2, DES, TNNT1, P2RX2, SCNN1B, FXYD1, PKP2, CASQ2, SCN4B	701	301	19416	2.57652	0.081183	0.000765	0.000723
GOTERM_BP_ALL	GO:0051303~establishment of chromosome localization	15	1.70455	1.38e-05	CDCA5, KIF14, TTK, KNL1, SKA3, NDC80, SKA1, AURKB, SGO1, CENPE, CENPF, NUF2, BIRC5, KIF2C, FAM83D	701	100	19416	4.15464	0.0814392	0.000765	0.000723
GOTERM_BP_ALL	GO:0050890~cognition	30	3.40909	1.4e-05	GRIA1, SLC24A2, BTG2, CCL11, CHRM1, NRXN1, RASGRF1, FAM107A, ATP1A2, ADCY8, AGER, SLC6A4, PTCHD1, NETO1, CNR1, TNR, DRD1, STRA6, SYT4, NTRK2, MUSK, ABCC8, OPRK1, TMPRSS11E, DKK1, SLC8A3, FOSL1, ARC, TH, ADGRB3	701	336	19416	2.473	0.0822031	0.000766	0.000723
GOTERM_BP_ALL	GO:0035295~tube development	61	6.93182	1.58e-05	ROBO2, TRIM71, HHIP, IHH, TCF21, HIF3A, HOXA11, LOXL2, TMEM100, DACT2, RSPO2, SOSTDC1, CTSH, HMGCS2, CIMAP3, CASR, MYOCD, EPHA7, SFTPD, NPNT, EREG, GREM1, AR, SFRP2, SFRP5, ADGRF5, CLDN18, ANGPTL4, S100A7, CCL11, NRXN1, SHOX2, GREB1L, GATA5, TWIST1, LRP2, ASCL1, BRIP1, WNT11, GBX2, ATOH8, GPC3, APOD, STRA6, IRX1, NTRK2, IRX2, ANGPT1, WNT3A, ABCA3, VEGFD, TBX4, GJB2, GJB1, CPS1, WT1, LHX1, DLC1, F…	701	947	19416	1.78411	0.0925553	0.000859	0.000811
GOTERM_CC_ALL	GO:0099503~secretory vesicle	70	7.95455	1.59e-05	PCSK2, RAB3B, PIGR, SH3GL3, CDA, LY6K, RAB3C, PTPRN, LRRK2, HBB, CLU, DMBT1, PLAU, LAMP3, CA4, LOC100652777, CTSH, CTSG, CD36, PRSS3, FGB, SFTPB, SLC6A17, ABCC8, ACTN2, SFTPC, TMT1A, MYRIP, KNL1, ECRG4, CHIT1, ARC, GAL, MMRN1, SLPI, SELENOP, PLA2G10, CEACAM8, S100A7, LTF, GRIA1, CALCA, SFTPA2, ADRB1, TMEM163, KLK6, CLEC3B, TTR, APOH, PENK, CFAP65, LEFTY2, ELANE, SYT4, NAPSA, ATP8B3, SPAG6, ABCA3,…	758	1124	20747	1.70458	0.0107082	0.000414	0.000353
GOTERM_BP_ALL	GO:0006629~lipid metabolic process	75	8.52273	1.62e-05	PTPRQ, ACSM5, SERPINA6, CLU, GGTLC2, CYP4Z1, GGTLC1, ACADL, VSIG2, B3GALT2, LOC100652777, CD36, HMGCS2, LIPK, PTGDS, APOBEC1, SFTPB, PLA2G4F, PLA2G12B, SPHK1, CYP4A11, UGT2B15, ELOVL6, BAAT, SULT2B1, ALDH3A1, CYP2A6, PLPP4, RBP2, SCNN1B, PLA2G10, ADGRF5, ALDH1A1, ITPKA, SLC27A6, ANGPTL4, CFTR, CES1, PLPPR1, TNXB, CRABP2, ADH1C, PLA2G1B, ADH1B, ADH1A, TYRP1, ALOX15, PLA2G3, LPL, HSD17B13, HSD17B6,…	701	1248	19416	1.66452	0.0945189	0.000871	0.000822
GOTERM_MF_ALL	GO:0008017~microtubule binding	28	3.18182	1.66e-05	LRRK2, KIF14, SPATA4, KIF11, SKA3, SKA1, CAPN6, NUF2, TPPP, FAM83D, GTSE1, DLGAP5, SPAG6, PLK1, KIF23, KNL1, KIF6, NDC80, REEP1, CENPE, CENPF, DIAPH3, KIF18B, KIF4A, GJB6, BIRC5, KIF2C, KIF20A	725	291	19202	2.54843	0.0237376	0.00300503	0.0029325
GOTERM_CC_ALL	GO:0031982~vesicle	205	23.2955	1.7e-05	CDA, COL12A1, AQP4, AQP5, H2AC13, H2AC14, PRSS3, PTGDS, SLC6A17, ACTN2, KNL1, RNASE1, DKK1, EREG, CHIT1, SULT2B1, ARC, SLPI, CFTR, FREM2, ASTN1, GPM6A, CRABP2, PLA2G3, CD1E, CD1B, KLK6, SEC14L3, C6, C7, TSPAN8, APOH, PENK, APOD, CFAP65, PROM1, H3C4, ELANE, NAPSA, ABCA3, TH, CD207, PCSK2, ROBO2, CLIC5, PIGR, BTG2, PTPRN, DPYS, SERPINA10, HBB, C8B, SERPINA6, SLC6A4, GGTLC2, KRT27, CRTAC1, CTSH, CTS…	758	4296	20747	1.3061	0.0114411	0.000426	0.000363
GOTERM_BP_ALL	GO:0007611~learning or memory	27	3.06818	1.77e-05	GRIA1, SLC24A2, BTG2, CCL11, NRXN1, RASGRF1, ATP1A2, ADCY8, AGER, SLC6A4, PTCHD1, NETO1, CNR1, TNR, DRD1, STRA6, SYT4, NTRK2, MUSK, ABCC8, OPRK1, DKK1, SLC8A3, FOSL1, ARC, TH, ADGRB3	701	288	19416	2.59665	0.10316	0.000947	0.000894
GOTERM_BP_ALL	GO:0006936~muscle contraction	24	2.72727	1.82e-05	KCNJ5, CALCA, TRIM63, KCND2, EDN3, CAV3, TNNC1, HTR1D, ATP1A2, SULF1, ADRA1A, MYH2, DES, SGCA, TNNT1, P2RX2, SCNN1B, FXYD1, PKP2, CASQ2, SCN7A, DRD1, SCN4B, SCN1A	701	238	19416	2.79303	0.105696	0.000963	0.000909
GOTERM_BP_ALL	GO:0051315~attachment of mitotic spindle microtubules to kinetochore	7	0.795455	1.89e-05	CENPE, NUF2, KIF2C, SKA3, NDC80, SKA1, AURKB	701	17	19416	11.4049	0.109692	0.000993	0.000938
GOTERM_MF_ALL	GO:0017171~serine hydrolase activity	23	2.61364	1.93e-05	PCSK2, DPP10, MMP1, F11, OVCH2, MMP3, TMPRSS2, CTSV, TMPRSS11E, PRSS12, KLK11, KLK6, TMPRSS11D, MMP13, AADAC, PLAU, CTSH, CTSG, MASP1, PRSS3, ELANE, HABP2, LTF	725	213	19202	2.85994	0.0275832	0.00310997	0.0030349
GOTERM_BP_ALL	GO:0051240~positive regulation of multicellular organismal process	98	11.1364	2.04e-05	IHH, CLU, HOXA11, LOXL2, PLAU, TNR, CHIA, CASR, IGFBP2, CACNA2D2, NPNT, DKK1, EREG, AR, SFRP2, ADGRB3, ADAM12, TRIM15, AGTR2, GRIA1, CALCA, CPB2, CRABP2, SHOX2, PLA2G3, IL20RB, GATA5, TWIST1, LPL, ADRB1, AGER, IQGAP3, KIR2DL4, SCUBE2, APOH, PENK, PRDM16, TPPP, TRPM8, ELANE, GPIHBP1, STRA6, TFAP2A, KL, LRRN3, TSLP, WNT3A, ZBTB16, XRCC2, HMGA2, LHX1, PAEP, ALPL, FGFR2, ROBO2, LRRK2, ADRA1A, ACADL, …	701	1773	19416	1.53094	0.117906	0.001063	0.00100379
GOTERM_BP_ALL	GO:0031960~response to corticosteroid	19	2.15909	2.12e-05	TRIM63, ABCA3, IGFBP2, FAM107A, GKN2, STC1, FOSL1, SCNN1G, GJB2, TH, UCN3, CPS1, SCNN1B, SCGB1A1, FOSB, ALPL, SLIT3, HMGCS2, PTGDS	701	161	19416	3.26866	0.122117	0.00109428	0.00103332
GOTERM_BP_ALL	GO:1901990~regulation of mitotic cell cycle phase transition	31	3.52273	2.18e-05	CDCA5, FHL1, KIF14, FAM107A, BUB1B, TTK, PKMYT1, SKA3, SKA1, AURKB, CDC20, ORC1, NUF2, CLSPN, BUB1, DLGAP5, RRM2, UBE2C, PLK1, CDC6, KNL1, CDC25C, NDC80, TICRR, CENPE, ANLN, CENPF, ESPL1, CCNE1, BIRC5, TRIP13	701	362	19416	2.37189	0.125305	0.00111548	0.00105333
GOTERM_CC_ALL	GO:0072686~mitotic spindle	22	2.5	2.25e-05	GPX2, CKAP2L, ODAM, PLK1, HEPACAM2, DCDC2, KIF23, KIF11, CDC6, SKA3, SKA1, AURKB, ASPM, CENPE, TPX2, KIF18B, ESPL1, TUBB3, KIF20A, TPPP, FAM83D, DLGAP5	758	206	20747	2.92309	0.0151412	0.000545	0.000464
GOTERM_CC_ALL	GO:0045178~basal part of cell	29	3.29545	2.4e-05	SLC22A3, SLC47A1, MEGF11, PTPRQ, FRMPD2, CLCNKB, SLC2A1, AQP4, AQP5, ADCY8, P2RY6, ERBB4, SLCO1B3, CD300LG, RHBG, GPIHBP1, SLC14A1, CASR, SCTR, GKN2, ABCA8, ADRA2A, SLCO4A1, CLDN8, KRT14, SLCO4C1, ALPK2, CDH16, FOLR1	758	324	20747	2.44985	0.0160982	0.00056	0.000477
GOTERM_BP_ALL	GO:1901987~regulation of cell cycle phase transition	37	4.20455	2.42e-05	CDCA5, FHL1, KIF14, FAM107A, BUB1B, TTK, PKMYT1, SKA3, SKA1, AURKB, CDC20, BRIP1, CDC45, ORC1, EME1, NUF2, CLSPN, FAM83D, BUB1, DLGAP5, RRM2, UBE2C, SUSD2, PLK1, CDC6, KNL1, CDC25C, NDC80, TICRR, CENPE, ANLN, CENPF, RAD51, ESPL1, CCNE1, BIRC5, TRIP13	701	475	19416	2.1575	0.138009	0.00122714	0.00115878
GOTERM_BP_ALL	GO:0042327~positive regulation of phosphorylation	35	3.97727	2.46e-05	CALCA, PLA2G1B, LRRK2, KIF14, ITLN1, ADCY8, AGER, ERBB4, CLSPN, RSPO1, CD36, ELANE, CIMAP3, IL11, NTRK2, ANGPT1, MUSK, EDN3, ODAM, WNT3A, SPHK1, PLK1, IL31RA, HMGA2, GFRA1, ADRA2A, EREG, GREM1, CENPE, AR, TPX2, SFRP2, EEF1A2, FGFR3, LTF	701	438	19416	2.21328	0.140449	0.00124031	0.00117122
GOTERM_BP_ALL	GO:0007612~learning	19	2.15909	2.51e-05	SLC24A2, GRIA1, NTRK2, BTG2, ABCC8, NRXN1, OPRK1, ATP1A2, DKK1, SLC6A4, SLC8A3, FOSL1, ARC, NETO1, TH, ADGRB3, TNR, DRD1, STRA6	701	163	19416	3.22855	0.142759	0.00125	0.00118036
GOTERM_BP_ALL	GO:0060562~epithelial tube morphogenesis	29	3.29545	2.52e-05	TRIM71, CCL11, HHIP, GREB1L, IHH, TCF21, TWIST1, LRP2, HOXA11, WNT11, GBX2, RSPO2, GPC3, SOSTDC1, CTSH, IRX1, IRX2, CASR, EPHA7, WNT3A, NPNT, GREM1, AR, SFRP2, WT1, LHX1, DLC1, FOLR1, FGFR2	701	329	19416	2.44143	0.143608	0.00125	0.00118036
GOTERM_CC_ALL	GO:0043005~neuron projection	82	9.31818	2.58e-05	PCSK2, ROBO2, CHRM2, CLIC5, CHRM1, FRMPD4, PTPRQ, PTPRN, LRRK2, CTNND2, RASGRF1, FAM107A, GUCA1A, CLU, SLC6A4, SCGN, NETO1, UCN3, TUBB3, CMKLR2, RGS6, SCN1A, CASR, PACRG, EPHA7, KCND2, MYOC, ACTN2, HTR3C, GFRA1, SSTR1, PRSS12, ADRA2A, TMC2, ARC, ALDH1A1, ITPKA, CDHR3, RGS7BP, PKHD1L1, GRIA1, GPM6A, STOML3, CALCA, PLPPR1, CHRNA2, SEMA3A, NRXN1, PCDH15, KCNA4, STMND1, ATP1A2, ADCY2, LRP2, ADCY8, RA…	758	1401	20747	1.602	0.0173308	0.000565	0.000482
GOTERM_CC_ALL	GO:0099513~polymeric cytoskeletal fiber	56	6.36364	2.66e-05	KIF14, CFAP107, KIF11, CASP14, CFAP276, CAPN6, TUBB3, KRT27, TEKT1, NEK2, KRT6C, GTSE1, KRT6B, KRT6A, DNAI2, PACRG, CFAP95, TRIM63, KRT4, CFAP90, ACTN2, KRT78, KIF23, KIF6, ASPM, CYP2A6, PKP2, BIRC5, KIF2C, KIF20A, KRT81, KRT80, DNAH9, SKA3, SKA1, AURKB, TPPP, DNAI1, SPAG6, PLK1, SCTR, DCDC2, REEP1, CENPE, TPX2, SPMIP6, TPPP3, DES, DIAPH3, KIF18B, KRT16, GJB6, KIF4A, KRT14, DYNLRB2, CFAP77	758	847	20747	1.80963	0.0178605	0.000565	0.000482
GOTERM_CC_ALL	GO:0000776~kinetochore	20	2.27273	2.67e-05	ERCC6L, PLK1, HJURP, BUB1B, TTK, KNL1, SKA3, NDC80, SKA1, AURKB, SGO1, CDC20, CENPE, CENPF, CENPI, NUF2, BIRC5, NEK2, KIF2C, BUB1	758	177	20747	3.09274	0.0179274	0.000565	0.000482
GOTERM_BP_ALL	GO:0007143~female meiotic nuclear division	10	1.13636	2.7e-05	TOP2A, CCNB2, PLK1, TTK, TRIP13, SKA3, NDC80, NCAPH, SKA1, EREG	701	45	19416	6.15502	0.152947	0.0013277	0.00125373
GOTERM_BP_ALL	GO:0007093~mitotic cell cycle checkpoint signaling	16	1.81818	2.75e-05	PLK1, BUB1B, TTK, CDC6, NDC80, AURKB, TICRR, CDC20, CENPF, ORC1, EME1, NUF2, BIRC5, TRIP13, CLSPN, BUB1	701	120	19416	3.69301	0.155369	0.00132934	0.00125528
GOTERM_BP_ALL	GO:0006690~icosanoid metabolic process	16	1.81818	2.75e-05	PLA2G4F, GGT6, PLA2G1B, AKR1C1, CYP4A11, ALOX15, PLA2G3, GGTLC2, CYP4Z1, GGTLC1, CYP2A6, PLA2G10, GSTA1, LOC100652777, PTGDS, CYP2F1	701	120	19416	3.69301	0.155369	0.00132934	0.00125528
GOTERM_BP_ALL	GO:0009410~response to xenobiotic stimulus	36	4.09091	2.87e-05	GRIA1, CPB2, ADRA1A, SLC6A4, CDH3, SLCO1B3, RAD54L, DRD1, HMGCS2, CYP2F1, TRPA1, ABCC8, ABCA3, AKR1C1, UGT2B15, IGFBP2, FMO2, FOSL1, ALDH3A1, CYP2A6, CENPF, RAD51, GAL, SFRP2, AIM2, AADAC, TH, CPS1, GSTA3, SCNN1B, GSTA2, GSTA1, SCGB1A1, FOSB, KCNK3, OTC	701	460	19416	2.16764	0.161446	0.00136543	0.00128936
GOTERM_BP_ALL	GO:0061061~muscle structure development	40	4.54545	2.89e-05	CNTFR, BTG2, HLF, COL11A1, ELN, SHOX2, FHL1, FHL2, TCF21, TWIST1, LRP2, ADRA1A, SGCA, XIRP1, MYOZ1, PITX1, SGCG, STRA6, UNC45B, MYOCD, MYBPC1, CAV3, ACTN2, WNT3A, TNNC1, CACNA2D2, SORBS2, NPNT, GREM1, CENPF, DES, ADGRB3, WT1, PAX7, TNNT1, P2RX2, ADAM12, PKP2, ALPK2, FGFR2	701	537	19416	2.06313	0.162566	0.00136543	0.00128936
GOTERM_BP_ALL	GO:0003341~cilium movement	24	2.72727	2.89e-05	CATSPER1, CLXN, PACRG, DNAI2, CFAP95, CFAP90, SPAG6, CELF3, DNAAF6, PLA2G3, AQP4, DNAH9, CFAP107, TTC29, TCTE1, SPMIP6, CFAP221, CFAP276, CATSPERD, TEKT1, HOATZ, CFAP65, DNAI1, CFAP77	701	245	19416	2.71323	0.16267	0.00136543	0.00128936
GOTERM_CC_ALL	GO:0000793~condensed chromosome	27	3.06818	2.96e-05	TOP2A, ERCC6L, HJURP, NCAPG, BUB1B, TTK, MKI67, SKA3, CENPA, NCAPH, SKA1, AURKB, CDC20, NUF2, NEK2, SHOC1, BUB1, PLK1, KNL1, NDC80, SGO1, CENPE, CENPF, RAD51, CENPI, BIRC5, KIF2C	758	293	20747	2.52222	0.0198326	0.000607	0.000517
GOTERM_BP_ALL	GO:0007018~microtubule-based movement	36	4.09091	2.99e-05	CATSPER1, CLXN, CELF3, KIF14, PLA2G3, AQP4, DNAH9, CFAP107, KIF11, TTC29, CFAP276, NETO1, TEKT1, CFAP65, DNAI1, DLGAP5, PACRG, DNAI2, CFAP95, CFAP90, SPAG6, DNAAF6, KIF23, KIF6, TCTE1, CENPE, SPMIP6, CFAP221, KIF18B, CATSPERD, KIF4A, DYNLRB2, KIF2C, KIF20A, HOATZ, CFAP77	701	461	19416	2.16293	0.167768	0.00140161	0.00132353
GOTERM_BP_ALL	GO:0007154~cell communication	245	27.8409	3.03e-05	CNTFR, CDA, HHIP, CDC20, MS4A15, GTSE1, CMKLR2, SCN1A, EPHA7, MUSK, ACTN2, IL1R2, INSYN1, DKK1, EREG, AR, DEPDC1B, SFRP2, PLPP4, ADGRB3, SFRP5, AGTR2, FREM2, BEX2, BEX1, TMEM238L, CRABP2, SHOX2, IL20RB, STC1, IQGAP3, BRIP1, PENK, TRPM8, FYB2, TSLP, PLK1, IL31RA, IL36G, CDC6, NR0B2, FOSL1, GJB2, GJB1, TH, GJB3, GJB6, PTPRT, PIGR, PTPRN, DIRAS2, PTPRH, CHRDL1, UCN3, UCN2, NUF2, PBK, RSPO2, FCER1A, …	701	5433	19416	1.24902	0.169695	0.00140855	0.00133008
GOTERM_CC_ALL	GO:0043679~axon terminus	16	1.81818	3.17e-05	CHRM2, NTRK2, CASR, CALCA, CHRM1, PTPRN, LRRK2, OPRK1, PRSS12, ADRA2A, SLC8A3, SCGN, TH, UCN3, PENK, CDHR3	758	120	20747	3.64943	0.0212504	0.000621	0.00053
GOTERM_BP_ALL	GO:0042592~homeostatic process	87	9.88636	3.19e-05	PTPRN, LRRK2, IHH, SLC2A1, AQP4, SLC9C2, SCGN, CDH3, ACADL, LOC100652777, CTSH, FAM3D, CD36, CMKLR2, SH3GL2, CCDC198, CASR, PLA2G12B, SCARA5, EDN3, ABCC8, SFTPD, CYP4A11, KCNK16, KLF15, ADRA2A, SCNN1G, AIM2, SCNN1B, PLA2G10, ADGRF5, ALDH1A1, CASQ2, MT1H, TESMIN, ANGPTL4, CFTR, CES1, SLC24A2, CCL14, OCA2, CALCA, CPB2, CCL11, PCDH15, LPL, IL20RB, TWIST1, STC1, ADRB1, ATP1A2, ADCY8, AGER, CCNB2, CCL…	701	1543	19416	1.56169	0.177961	0.00147317	0.0013911
GOTERM_CC_ALL	GO:0042734~presynaptic membrane	21	2.38636	3.21e-05	NTNG1, CHRM2, GRIA1, GPM6A, CASR, CHRM1, ABCC8, CNTN6, NRXN1, IL31RA, CACNA2D2, OPRK1, ADCY8, ADRA2A, SLC6A4, FOSL1, RIMS4, ERBB4, CNR1, RGS7BP, DRD1	758	195	20747	2.94762	0.021516	0.000621	0.00053
GOTERM_BP_ALL	GO:0015909~long-chain fatty acid transport	11	1.25	3.24e-05	PLA2G4F, PLA2G12B, FABP4, PLA2G1B, PLA2G10, SLC2A1, LOC100652777, SLC27A6, PLA2G3, NMUR2, CD36	701	57	19416	5.34515	0.180548	0.0014857	0.00140293
GOTERM_BP_ALL	GO:0060173~limb development	21	2.38636	3.36e-05	TFAP2A, CRABP2, ZBTB16, SHOX2, IHH, TWIST1, AFF3, TBX4, DKK1, HOXA11, HOXA10, GREM1, FRAS1, SFRP2, RSPO2, GPC3, SP8, PITX1, FREM2, RSPO4, FGFR2	701	198	19416	2.93762	0.186228	0.00151499	0.00143059
GOTERM_BP_ALL	GO:0048736~appendage development	21	2.38636	3.36e-05	TFAP2A, CRABP2, ZBTB16, SHOX2, IHH, TWIST1, AFF3, TBX4, DKK1, HOXA11, HOXA10, GREM1, FRAS1, SFRP2, RSPO2, GPC3, SP8, PITX1, FREM2, RSPO4, FGFR2	701	198	19416	2.93762	0.186228	0.00151499	0.00143059
GOTERM_BP_ALL	GO:0031638~zymogen activation	9	1.02273	3.39e-05	FGB, GGTLC2, PLAU, APOH, F11, CTSH, MASP1, PRSS3, PRSS12	701	36	19416	6.92439	0.187832	0.00151832	0.00143374
GOTERM_BP_ALL	GO:0031424~keratinization	13	1.47727	3.6e-05	KRT81, KRT80, KRT4, KRT78, CASP14, CDH3, KRT16, LIPK, KRT6C, SPRR1B, KRT6B, KRT6A, SPRR2D	701	82	19416	4.39108	0.198376	0.001602	0.00151275
GOTERM_BP_ALL	GO:0015908~fatty acid transport	14	1.59091	4e-05	PLA2G4F, PLA2G12B, CRABP2, PLA2G1B, SLC2A1, PLA2G3, FABP4, RBP2, SLCO4A1, PLA2G10, LOC100652777, SLC27A6, NMUR2, CD36	701	96	19416	4.03923	0.217582	0.0017649	0.00166658
GOTERM_MF_ALL	GO:0004252~serine-type endopeptidase activity	21	2.38636	4.04e-05	PCSK2, MMP1, F11, OVCH2, MMP3, TMPRSS2, CTSV, TMPRSS11E, PRSS12, KLK11, KLK6, TMPRSS11D, MMP13, PLAU, CTSH, CTSG, MASP1, PRSS3, ELANE, HABP2, LTF	725	192	19202	2.89685	0.0568122	0.005391	0.00526087
GOTERM_MF_ALL	GO:0015631~tubulin binding	34	3.86364	4.19e-05	LRRK2, KIF14, STMND1, SPATA4, KIF11, SKA3, SKA1, CAPN6, NUF2, TPPP, FAM83D, GTSE1, DLGAP5, CIMAP3, PACRG, CAV3, SPAG6, PLK1, KIF23, KNL1, KIF6, NDC80, REEP1, CENPE, SPMIP6, TPPP3, CENPF, DIAPH3, KIF18B, KIF4A, GJB6, BIRC5, KIF2C, KIF20A	725	412	19202	2.1857	0.0589241	0.005391	0.00526087
GOTERM_BP_ALL	GO:0120254~olefinic compound metabolic process	18	2.04545	4.2e-05	ADH1C, ADH1B, AKR1C1, ADH1A, CYP4A11, ALOX15, HSD17B6, ADH7, CYP4Z1, CYP2A6, CYP27C1, SCNN1B, PLA2G10, ALDH1A1, GSTA1, LOC100652777, PTGDS, CYP2F1	701	154	19416	3.23738	0.227379	0.00184228	0.00173965
GOTERM_BP_ALL	GO:0008283~cell population proliferation	50	5.68182	4.26e-05	TRIM71, BTG2, HPSE2, HHIP, RASGRF1, KIF14, IHH, MCM10, MKI67, CLU, LOXL2, IL11, FGFBP1, EDN3, SPHK1, CDC25C, EREG, ASPM, AR, SFRP2, MELK, CLDN18, OCA2, CALCA, DAPL1, SHOX2, IL20RB, TWIST1, STC1, LRP2, ASCL1, IQGAP3, WNT11, GBX2, ATOH8, PENK, IGF2BP1, GPC3, FAM83D, FAM83A, IL33, WNT3A, ZBTB16, HMGA2, VEGFD, NDC80, SCGB1A1, LHX5, FGFR3, FGFR2	701	748	19416	1.85144	0.230265	0.00184414	0.0017414
GOTERM_BP_ALL	GO:0007346~regulation of mitotic cell cycle	39	4.43182	4.27e-05	CDCA2, CDCA5, FHL1, KIF14, FAM107A, BUB1B, TTK, MKI67, PKMYT1, SKA3, ASCL1, SKA1, AURKB, CDC20, ORC1, EME1, NUF2, NEK2, CLSPN, BUB1, DLGAP5, RRM2, EDN3, UBE2C, SPHK1, PLK1, CDC6, KNL1, CDC25C, NDC80, TICRR, EREG, CENPE, ANLN, CENPF, ESPL1, CCNE1, BIRC5, TRIP13	701	527	19416	2.04973	0.230424	0.00184414	0.0017414
GOTERM_BP_ALL	GO:0030198~extracellular matrix organization	26	2.95455	4.4e-05	COLGALT2, TNXB, HPSE2, COL11A1, ELN, COL12A1, IHH, CTSV, LOXL2, IBSP, ABI3BP, TNR, CTSG, ADAMTS8, ELANE, MMP1, WNT3A, MMP3, SULF1, NPNT, GREM1, MFAP4, SFRP2, MMP13, WT1, COL6A6	701	286	19416	2.51796	0.236731	0.00188877	0.00178355
GOTERM_MF_ALL	GO:0008236~serine-type peptidase activity	22	2.5	4.46e-05	PCSK2, DPP10, MMP1, F11, OVCH2, MMP3, TMPRSS2, CTSV, TMPRSS11E, PRSS12, KLK11, KLK6, TMPRSS11D, MMP13, PLAU, CTSH, CTSG, MASP1, PRSS3, ELANE, HABP2, LTF	725	209	19202	2.78795	0.0626034	0.005391	0.00526087
GOTERM_CC_ALL	GO:0043025~neuronal cell body	39	4.43182	4.57e-05	PCSK2, GRIA1, CHRM2, GPM6A, SLC22A3, CALCA, CTNND2, NRXN1, PTPRN, LRRK2, ATP1A2, ASCL1, ADCY8, RAP1GAP, DRP2, TMEM100, TUBB3, PENK, IGF2BP1, APOD, SCN1A, SYT4, RIC3, CASR, KCND2, OPRK1, SORBS2, GFRA1, ADRA2A, CNKSR2, SLC8A3, TPX2, ARC, GAL, TH, RTN4RL1, P2RX2, RGS7BP, ASTN1	758	522	20747	2.04494	0.0304671	0.000859	0.000733
GOTERM_BP_ALL	GO:0051384~response to glucocorticoid	17	1.93182	4.6e-05	TRIM63, ABCA3, IGFBP2, FAM107A, GKN2, STC1, FOSL1, GJB2, TH, UCN3, CPS1, SCGB1A1, FOSB, ALPL, SLIT3, HMGCS2, PTGDS	701	140	19416	3.36328	0.245841	0.00194845	0.00183991
GOTERM_BP_ALL	GO:0023052~signaling	242	27.5	4.6e-05	CNTFR, CDA, HHIP, CDC20, MS4A15, GTSE1, CMKLR2, EPHA7, MUSK, ACTN2, IL1R2, INSYN1, DKK1, EREG, AR, DEPDC1B, SFRP2, PLPP4, ADGRB3, SFRP5, AGTR2, BEX2, BEX1, TMEM238L, CRABP2, SHOX2, IL20RB, STC1, IQGAP3, BRIP1, PENK, TRPM8, FYB2, TSLP, PLK1, IL31RA, IL36G, CDC6, NR0B2, FOSL1, GJB2, GJB1, TH, GJB3, GJB6, PTPRT, PIGR, PTPRN, DIRAS2, PTPRH, CHRDL1, UCN3, UCN2, NUF2, PBK, RSPO2, FCER1A, SOSTDC1, CTSH,…	701	5385	19416	1.24472	0.246294	0.00194845	0.00183991
GOTERM_BP_ALL	GO:0043062~extracellular structure organization	26	2.95455	4.63e-05	COLGALT2, TNXB, HPSE2, COL11A1, ELN, COL12A1, IHH, CTSV, LOXL2, IBSP, ABI3BP, TNR, CTSG, ADAMTS8, ELANE, MMP1, WNT3A, MMP3, SULF1, NPNT, GREM1, MFAP4, SFRP2, MMP13, WT1, COL6A6	701	287	19416	2.50919	0.24763	0.00194845	0.00183991
GOTERM_BP_ALL	GO:0045229~external encapsulating structure organization	26	2.95455	4.9e-05	COLGALT2, TNXB, HPSE2, COL11A1, ELN, COL12A1, IHH, CTSV, LOXL2, IBSP, ABI3BP, TNR, CTSG, ADAMTS8, ELANE, MMP1, WNT3A, MMP3, SULF1, NPNT, GREM1, MFAP4, SFRP2, MMP13, WT1, COL6A6	701	288	19416	2.50048	0.259922	0.00204724	0.00193319
GOTERM_BP_ALL	GO:0048754~branching morphogenesis of an epithelial tube	17	1.93182	5.01e-05	CASR, CCL11, HHIP, GREB1L, IHH, TCF21, NPNT, HOXA11, AR, SFRP2, GBX2, WT1, LHX1, RSPO2, GPC3, CTSH, FGFR2	701	141	19416	3.33942	0.264968	0.00207962	0.00196376
GOTERM_MF_ALL	GO:0003777~microtubule motor activity	12	1.36364	5.04e-05	CENPE, DNAI2, KIF18B, KIF4A, KIF14, KIF23, DYNLRB2, DNAH9, KIF2C, KIF20A, KIF11, KIF6	725	69	19202	4.60618	0.0703943	0.00561871	0.00548309
GOTERM_BP_ALL	GO:0043085~positive regulation of catalytic activity	38	4.31818	5.13e-05	CALCA, CCL11, PLA2G1B, UHRF1, LRRK2, RASGRF1, KIF14, GUCA1A, ADCY8, AGER, RAP1GAP, CDC20, CDH3, APOH, CHP2, CTSH, DRD1, CLSPN, ELANE, RGS6, GPIHBP1, CIMAP3, ANGPT1, EDN3, ODAM, UBE2C, PLK1, HMGA2, ADRA2A, EREG, CENPE, TPX2, EEF1A2, FGFR4, FGFR3, FGFR2, LTF, CCL26	701	512	19416	2.05568	0.270098	0.00211266	0.00199496
GOTERM_BP_ALL	GO:0006869~lipid transport	30	3.40909	5.51e-05	CRABP2, PLA2G1B, SLC2A1, PLA2G3, CLU, APOH, SLCO1B3, LOC100652777, APOD, LBP, CD36, STRA6, PLA2G4F, OSBPL6, ATP8B3, PLA2G12B, ABCA3, SLC10A2, AKR1C1, ABCA8, NR0B2, FABP4, RBP2, SLCO4A1, PLA2G10, NMUR2, SLC27A6, SFTPA1, CFTR, CES1	701	362	19416	2.29538	0.286836	0.00224042	0.00211561
GOTERM_BP_ALL	GO:0051784~negative regulation of nuclear division	10	1.13636	5.51e-05	CDC20, CENPF, PLK1, NUF2, BIRC5, BUB1B, TTK, TRIP13, BUB1, NDC80	701	49	19416	5.65257	0.287067	0.00224042	0.00211561
GOTERM_BP_ALL	GO:0051225~spindle assembly	15	1.70455	5.58e-05	UHRF1, KIF23, KIF11, SKA3, NDC80, SKA1, AURKB, CDC20, ASPM, CCNB2, TPX2, KIF4A, BIRC5, NEK2, MYBL2	701	113	19416	3.67667	0.290169	0.00224087	0.00211603
GOTERM_BP_ALL	GO:0046942~carboxylic acid transport	27	3.06818	5.58e-05	SLC22A3, SLC47A1, CRABP2, PLA2G1B, SLC2A1, PLA2G3, LRP2, SLCO1B3, LOC100652777, CD36, SLC13A2, NTRK2, CASR, PLA2G4F, PLA2G12B, SLC6A17, ABCC8, SLC10A2, AKR1C1, NR0B2, FABP4, RBP2, SLCO4A1, PLA2G10, NMUR2, SLC27A6, FOLR1	701	308	19416	2.42803	0.290304	0.00224087	0.00211603
GOTERM_BP_ALL	GO:0072028~nephron morphogenesis	12	1.36364	5.75e-05	IRX1, GREM1, IRX2, WNT11, ERBB4, WT1, LHX1, GREB1L, GPC3, TCF21, NPNT, HOXA11	701	73	19416	4.55303	0.297313	0.00228879	0.00216129
GOTERM_CC_ALL	GO:0016323~basolateral plasma membrane	25	2.84091	5.77e-05	SLC22A3, SLC47A1, MEGF11, FRMPD2, CLCNKB, SLC2A1, AQP4, ADCY8, P2RY6, ERBB4, SLCO1B3, CD300LG, RHBG, GPIHBP1, SLC14A1, CASR, SCTR, ABCA8, ADRA2A, SLCO4A1, CLDN8, SLCO4C1, ALPK2, CDH16, FOLR1	758	270	20747	2.53433	0.0382871	0.00103807	0.000885
GOTERM_BP_ALL	GO:0010876~lipid localization	30	3.40909	5.78e-05	CRABP2, PLA2G1B, SLC2A1, PLA2G3, CLU, APOH, SLCO1B3, LOC100652777, APOD, LBP, CD36, STRA6, PLA2G4F, OSBPL6, ATP8B3, PLA2G12B, ABCA3, SLC10A2, AKR1C1, ABCA8, NR0B2, FABP4, RBP2, SLCO4A1, PLA2G10, NMUR2, SLC27A6, SFTPA1, CFTR, CES1	701	363	19416	2.28906	0.298708	0.00228879	0.00216129
GOTERM_BP_ALL	GO:0000075~cell cycle checkpoint signaling	18	2.04545	5.82e-05	PLK1, BUB1B, TTK, CDC6, NDC80, AURKB, TICRR, CDC20, CENPF, BRIP1, CDC45, ORC1, EME1, NUF2, BIRC5, TRIP13, CLSPN, BUB1	701	158	19416	3.15542	0.30061	0.00229152	0.00216387
GOTERM_CC_ALL	GO:0009925~basal plasma membrane	27	3.06818	5.83e-05	SLC22A3, SLC47A1, MEGF11, PTPRQ, FRMPD2, CLCNKB, SLC2A1, AQP4, AQP5, ADCY8, P2RY6, ERBB4, SLCO1B3, CD300LG, RHBG, GPIHBP1, SLC14A1, CASR, SCTR, ABCA8, ADRA2A, SLCO4A1, CLDN8, SLCO4C1, ALPK2, CDH16, FOLR1	758	305	20747	2.42298	0.0386798	0.00103807	0.000885
GOTERM_BP_ALL	GO:0015849~organic acid transport	27	3.06818	5.89e-05	SLC22A3, SLC47A1, CRABP2, PLA2G1B, SLC2A1, PLA2G3, LRP2, SLCO1B3, LOC100652777, CD36, SLC13A2, NTRK2, CASR, PLA2G4F, PLA2G12B, SLC6A17, ABCC8, SLC10A2, AKR1C1, NR0B2, FABP4, RBP2, SLCO4A1, PLA2G10, NMUR2, SLC27A6, FOLR1	701	309	19416	2.42018	0.303381	0.00230221	0.00217396
GOTERM_CC_ALL	GO:0000775~chromosome, centromeric region	25	2.84091	6.11e-05	TOP2A, ERCC6L, CDCA5, HJURP, NCAPG, BUB1B, TTK, SKA3, CENPA, SKA1, AURKB, CDC20, NUF2, NEK2, BUB1, H2AC8, PLK1, KNL1, NDC80, SGO1, CENPE, CENPF, CENPI, BIRC5, KIF2C	758	271	20747	2.52497	0.0405181	0.00106053	0.000904
GOTERM_BP_ALL	GO:0001656~metanephros development	13	1.47727	6.54e-05	ROBO2, IRX1, IRX2, GREB1L, TCF21, HOXA11, GREM1, FRAS1, WT1, LHX1, GPC3, CTSH, AGTR2	701	87	19416	4.13872	0.330851	0.00254222	0.00240059
GOTERM_BP_ALL	GO:0043434~response to peptide hormone	34	3.86364	6.85e-05	GRIA1, BTG2, PLA2G1B, SLC2A1, ADCY8, BRIP1, ERBB4, HMGCS2, DNAI1, KL, NTRK2, EPHA7, MUSK, ACTN2, ABCC8, IGFBP2, OPRK1, CDC6, KLF15, EREG, NR5A1, CCNA2, SCNN1G, GJB2, GAL, TH, CPS1, SCNN1B, ALPL, AGTR2, FGFR4, FGFR3, FGFR2, OTC	701	442	19416	2.13058	0.343249	0.00264382	0.00249653
GOTERM_BP_ALL	GO:0010564~regulation of cell cycle process	51	5.79545	7.02e-05	FHL1, FAM107A, KIF14, BUB1B, KIF11, MKI67, CDC20, EME1, NUF2, NEK2, DLGAP5, EDN3, SPHK1, KIF23, KNL1, CDC25C, EREG, ESPL1, CCNE1, BIRC5, KIF2C, KIF20A, CDCA2, CDCA5, NCAPG, TTK, PKMYT1, SKA3, NCAPH, SKA1, AURKB, BRIP1, CDC45, ORC1, CLSPN, FAM83D, BUB1, RRM2, UBE2C, SUSD2, PLK1, HMGA2, CDC6, NDC80, TICRR, CENPE, ANLN, TPX2, CENPF, RAD51, TRIP13	701	785	19416	1.79946	0.350198	0.00269377	0.0025437
GOTERM_BP_ALL	GO:0019220~regulation of phosphate metabolic process	53	6.02273	7.33e-05	PTPRT, CDA, LRRK2, KIF14, GUCA1A, CHP2, CD36, RSPO1, SH3GL2, CIMAP3, IL11, MYOCD, EPHA7, TRIM63, MUSK, EDN3, SPHK1, GFRA1, CDC25C, DKK1, ADRA2A, EREG, GREM1, AR, SFRP2, ADGRF5, EEF1A2, SPATA18, LTF, CALCA, PLA2G1B, ITLN1, PKMYT1, ADCY8, AGER, P2RY6, ERBB4, CLSPN, ELANE, NTRK2, ANGPT1, ODAM, WNT3A, ABCA3, PLK1, IL31RA, HMGA2, CDC6, SLC8A3, CENPE, TPX2, FGFR3, CDKN3	701	827	19416	1.77506	0.362436	0.00277832	0.00262354
GOTERM_BP_ALL	GO:0001523~retinoid metabolic process	13	1.47727	7.33e-05	CRABP2, ADH1C, ADH1B, AKR1C1, ADH1A, LPL, LRP2, HSD17B6, ADH7, CYP27C1, TTR, RBP2, ALDH1A1	701	88	19416	4.09169	0.362485	0.00277832	0.00262354
GOTERM_BP_ALL	GO:0051174~regulation of phosphorus metabolic process	53	6.02273	7.38e-05	PTPRT, CDA, LRRK2, KIF14, GUCA1A, CHP2, CD36, RSPO1, SH3GL2, CIMAP3, IL11, MYOCD, EPHA7, TRIM63, MUSK, EDN3, SPHK1, GFRA1, CDC25C, DKK1, ADRA2A, EREG, GREM1, AR, SFRP2, ADGRF5, EEF1A2, SPATA18, LTF, CALCA, PLA2G1B, ITLN1, PKMYT1, ADCY8, AGER, P2RY6, ERBB4, CLSPN, ELANE, NTRK2, ANGPT1, ODAM, WNT3A, ABCA3, PLK1, IL31RA, HMGA2, CDC6, SLC8A3, CENPE, TPX2, FGFR3, CDKN3	701	828	19416	1.77291	0.364423	0.00277995	0.00262508
GOTERM_BP_ALL	GO:0008284~positive regulation of cell population proliferation	62	7.04545	7.57e-05	CNTFR, HPSE2, PTPRN, KIF14, IHH, IL5RA, FOXM1, FGF5, CDH3, CHP2, CTSH, IL13RA2, KRT6A, INSL4, PITX3, IL11, CASR, MYOCD, FGFBP1, EDN3, SPHK1, IGFBP2, ADRA2A, EREG, GREM1, CCNA2, ASPM, AR, SFRP2, SAPCD2, CCNE1, BIRC5, LTF, CCL14, CCL11, TNXB, PLA2G1B, SHOX2, TWIST1, TTK, LRP2, ASCL1, AGER, IQGAP3, SCUBE2, P2RY6, ERBB4, ELANE, NTRK2, CAV3, TSLP, ODAM, WNT3A, IL31RA, HMGA2, VEGFD, CDC6, FOSL1, FGFR4,…	701	1021	19416	1.68193	0.3716	0.00283223	0.00267445
GOTERM_BP_ALL	GO:0010948~negative regulation of cell cycle process	26	2.95455	7.64e-05	FHL1, FAM107A, BUB1B, TTK, PKMYT1, SKA3, SKA1, AURKB, CDC20, BRIP1, CDC45, ORC1, EME1, NUF2, NEK2, CLSPN, BUB1, SUSD2, PLK1, CDC6, NDC80, TICRR, CENPF, ESPL1, BIRC5, TRIP13	701	296	19416	2.4329	0.374422	0.00284234	0.00268399
GOTERM_BP_ALL	GO:0045109~intermediate filament organization	12	1.36364	8.39e-05	KRT81, KRT80, DES, KRT4, KRT27, KRT16, KRT14, PKP2, KRT78, KRT6C, KRT6B, KRT6A	701	76	19416	4.3733	0.402475	0.00310153	0.00292875
GOTERM_BP_ALL	GO:0044770~cell cycle phase transition	18	2.04545	8.61e-05	TRIM71, UBE2C, PLK1, BUB1B, PKMYT1, FOXM1, CDC25C, IQGAP3, NDC80, AURKB, CCNA2, CDC20, CCNB2, MELK, CCNE1, BIRC5, CCNP, CDKN3	701	163	19416	3.05863	0.410631	0.00316523	0.0029889
GOTERM_BP_ALL	GO:0006631~fatty acid metabolic process	28	3.18182	8.9e-05	TNXB, PLA2G1B, TYRP1, ALOX15, PLA2G3, LPL, ACSM5, ADH7, GGTLC2, CYP4Z1, ACADL, LOC100652777, CD36, PTGDS, CYP2F1, PLA2G4F, AKR1C1, CYP4A11, CYP4B1, ELOVL6, BAAT, CYP2A6, TH, PLA2G10, GSTA1, PLP1, SLC27A6, CES1	701	335	19416	2.31502	0.420853	0.00325051	0.00306943
GOTERM_MF_ALL	GO:0005201~extracellular matrix structural constituent	19	2.15909	9.1e-05	FGB, FBN3, TNXB, COL25A1, COL11A1, ELN, TFPI2, COL12A1, PRG4, NPNT, MFAP5, MFAP4, FRAS1, MMRN1, ENAM, ABI3BP, MGP, SPOCK1, COL6A6	725	172	19202	2.92573	0.123522	0.00942348	0.00919602
GOTERM_BP_ALL	GO:0007417~central nervous system development	63	7.15909	9.2e-05	ROBO2, SH3GL3, BTG2, LRRK2, KIF14, SLC2A1, CLU, SLC6A4, DMBX1, ZIC2, TNR, PHACTR1, MACROD2, PITX1, SH3GL2, PITX3, EPHA7, SLC6A17, SPHK1, SSTR1, DKK1, ECRG4, ASPM, AIM2, RTN4RL1, SELENOP, AGTR2, ASPA, GRIA1, SEMA3A, NRXN1, ATP1A2, LRP2, ASCL1, AGER, KLK6, DRP2, PTCHD1, GBX2, ERBB4, IGF2BP1, SPOCK1, APOD, DRD1, TPPP, GDF10, TFAP2A, NTRK2, CA10, WNT3A, CNTN6, ZBTB16, SLC8A3, CENPF, NFASC, TH, LHX1, …	701	1049	19416	1.66344	0.431646	0.00334043	0.00315434
GOTERM_BP_ALL	GO:0043279~response to alkaloid	14	1.59091	9.3e-05	GRIA1, OPRK1, ADCY8, ADRA2A, SLC6A4, CCNA2, ARC, RAD51, TH, CNR1, CASQ2, FOSB, DRD1, PITX3	701	104	19416	3.72852	0.435228	0.00334043	0.00315434
GOTERM_BP_ALL	GO:0006721~terpenoid metabolic process	14	1.59091	9.3e-05	CRABP2, ADH1C, ADH1B, AKR1C1, ADH1A, LPL, LRP2, HSD17B6, ADH7, CYP27C1, TTR, RBP2, ALDH1A1, HMGCS2	701	104	19416	3.72852	0.435228	0.00334043	0.00315434
GOTERM_BP_ALL	GO:0043270~positive regulation of monoatomic ion transport	21	2.38636	9.39e-05	CASR, CHRM1, EDN3, PLA2G1B, ABCC8, ACTN2, FHL1, OPRK1, STC1, ADRA2A, LRRC52, SLC6A4, P2RY6, GAL, P2RX2, FXYD1, PKP2, PLP1, DRD1, SCN4B, CFTR	701	213	19416	2.73075	0.438271	0.00335241	0.00316565
GOTERM_BP_ALL	GO:0043408~regulation of MAPK cascade	46	5.22727	9.55e-05	TNXB, PLA2G1B, SEMA3A, NRXN1, LRRK2, ALOX15, ADRB1, FOXM1, ADRA1A, IQGAP3, AGER, FGF5, SPRED3, P2RY6, ERBB4, PBK, DUSP13B, ALKAL2, DRD1, CD36, FAM83D, ELANE, SH3GL2, FGB, IL11, KL, NTRK2, CASR, EPHA7, AMBP, CAV3, ANGPT1, MYOC, EDN3, SPHK1, OPRK1, DUSP26, NPNT, DKK1, DUSP9, ADRA2A, AR, FGFR4, FGFR3, FGFR2, S100A7	701	690	19416	1.8465	0.443576	0.00338787	0.00319913
GOTERM_BP_ALL	GO:0009790~embryo development	64	7.27273	9.64e-05	TRIM71, TOP2A, PTPRQ, COL12A1, IHH, TCF21, AFF3, CHRDL1, HOXA11, HOXA10, TMEM100, MYBPHL, PPP4R4, RSPO2, NEK2, PITX1, CIMAP3, DKK1, GREM1, AR, SFRP2, PLPP4, ADGRF5, TRIM15, FREM2, CRABP2, COL11A1, SHOX2, TWIST1, LRP2, CCNB2, WNT11, C6, GBX2, ERBB4, ATOH8, GPC3, STRA6, IRX1, TFAP2A, IRX2, RRM2, ANGPT1, WNT3A, ZBTB16, XRCC2, HMGA2, HS3ST6, SULF1, TBX4, MFAP5, FOSL1, FRAS1, DIAPH3, TH, GJB3, WT1, LH…	701	1074	19416	1.65051	0.446879	0.0034026	0.00321305
GOTERM_CC_ALL	GO:0030141~secretory granule	58	6.59091	9.68e-05	PCSK2, PIGR, SH3GL3, CDA, LY6K, PTPRN, HBB, CLU, DMBT1, PLAU, LAMP3, CA4, LOC100652777, CTSH, CTSG, CD36, PRSS3, FGB, SFTPB, ACTN2, SFTPC, TMT1A, MYRIP, KNL1, ECRG4, CHIT1, ARC, GAL, MMRN1, SLPI, SELENOP, PLA2G10, CEACAM8, S100A7, LTF, CALCA, SFTPA2, ADRB1, KLK6, CLEC3B, TTR, APOH, PENK, CFAP65, LEFTY2, ELANE, SYT4, NAPSA, ATP8B3, SPAG6, ABCA3, VEGFD, KLK11, NFASC, P2RX2, SLCO4C1, SCGB1A1, SFTPA1	758	932	20747	1.70333	0.0634292	0.00163817	0.0013962
GOTERM_MF_ALL	GO:0005102~signaling receptor binding	90	10.2273	0.0001	CNTFR, FCN3, RASGRF1, IHH, CLU, SLC6A4, FGF5, NETO1, IBSP, UCN3, TUBB3, UCN2, RSPO2, CTSG, FAM3D, CD36, LBP, RSPO1, ADAMTS8, RSPO4, INSL4, FGB, IL11, CASR, PACRG, EPHA7, MYOC, EDN3, ACTN2, IGFBP2, GFRA1, GFRA3, NPNT, DKK1, ECRG4, ADRA2A, EREG, GREM1, AR, GAL, SFRP2, ANGPTL5, AGTR2, S100A7, GRIA1, CCL14, CALCA, BEX2, BEX1, CCL11, TNXB, PLA2G1B, SEMA3A, NRXN1, LPL, STC1, ADRB1, ADH7, SEC14L3, WNT11…	725	1589	19202	1.50012	0.135132	0.00968474	0.00945097
GOTERM_BP_ALL	GO:0048598~embryonic morphogenesis	42	4.77273	0.000101	TRIM71, CRABP2, PTPRQ, COL11A1, SHOX2, COL12A1, IHH, TCF21, TWIST1, LRP2, AFF3, HOXA11, HOXA10, WNT11, GBX2, ATOH8, RSPO2, GPC3, PITX1, STRA6, IRX1, TFAP2A, IRX2, WNT3A, ZBTB16, HMGA2, TBX4, DKK1, MFAP5, GREM1, FRAS1, SFRP2, TH, LHX1, DLC1, GJB6, SP8, TRIM15, FOLR1, FREM2, FGFR2, FOXA2	701	610	19416	1.90705	0.462848	0.00355053	0.00335273
GOTERM_BP_ALL	GO:0001934~positive regulation of protein phosphorylation	32	3.63636	0.000108	CALCA, PLA2G1B, LRRK2, KIF14, ITLN1, ADCY8, AGER, ERBB4, CLSPN, RSPO1, CD36, ELANE, IL11, NTRK2, ANGPT1, MUSK, EDN3, ODAM, WNT3A, SPHK1, PLK1, IL31RA, HMGA2, GFRA1, ADRA2A, EREG, GREM1, CENPE, TPX2, SFRP2, FGFR3, LTF	701	414	19416	2.14088	0.484737	0.00376667	0.00355683
GOTERM_BP_ALL	GO:0097435~supramolecular fiber organization	43	4.88636	0.000112	KRT81, COLGALT2, KRT80, CCL11, TNXB, PLA2G1B, COL11A1, ELN, COL12A1, FAM107A, STMND1, IQGAP3, LOXL2, KRT27, XIRP1, PHACTR1, TPPP, CD36, MYOZ1, KRT6C, KRT6B, KRT6A, MYBPC1, KRT4, CAV3, ACTN2, MYH16, KRT78, MFAP5, GREM1, MFAP4, TPX2, TPPP3, DES, SFRP2, DIAPH3, KIF18B, KRT16, TNNT1, KRT14, PKP2, KIF2C, RHOV	701	633	19416	1.88151	0.49639	0.00387459	0.00365874
GOTERM_BP_ALL	GO:0019953~sexual reproduction	68	7.72727	0.000114	TOP2A, CRISP2, LY6K, LRRK2, CELF3, IHH, HOXA11, HOXA10, GGTLC2, CDC20, EME1, EXO1, NUF2, DUSP13B, LOC100652777, NEK2, ADGB, PACRG, OVCH2, SSTR1, KNL1, CDC25C, EREG, SGO1, SPOCD1, ASPM, AR, CFAP221, ESPL1, CCNE1, CATSPERD, SELENOP, PLA2G10, BIRC5, TESMIN, HOATZ, CFTR, CATSPER1, OCA2, PLA2G3, TTK, PKMYT1, SKA3, NCAPH, SKA1, CCNB2, BRIP1, TSPAN8, CNR1, RAD54L, SHOC1, CFAP65, ATP8B3, SPAG6, ZBTB16, X…	701	1168	19416	1.61253	0.502407	0.00392034	0.00370194
GOTERM_BP_ALL	GO:0035239~tube morphogenesis	47	5.34091	0.000117	TRIM71, CCL11, HHIP, NRXN1, SHOX2, GREB1L, IHH, TCF21, TWIST1, LRP2, HIF3A, HOXA11, LOXL2, TMEM100, WNT11, GBX2, ATOH8, RSPO2, GPC3, SOSTDC1, CTSH, APOD, STRA6, IRX1, IRX2, NTRK2, CASR, MYOCD, EPHA7, ANGPT1, WNT3A, VEGFD, NPNT, TBX4, EREG, GREM1, AR, SFRP2, WT1, LHX1, SFRP5, DLC1, ADGRF5, ANGPTL4, FOLR1, FGFR2, S100A7	701	717	19416	1.8156	0.512583	0.00401383	0.00379022
GOTERM_BP_ALL	GO:1901701~cellular response to oxygen-containing compound	67	7.61364	0.000121	CHRM2, BTG2, CHRM1, PTPRN, LRRK2, SLC6A4, CTSG, CD36, HMGCS2, LBP, CASR, EPHA7, MUSK, ACTN2, SPHK1, MMP3, HTR3C, SSTR1, CCNA2, SCNN1G, AR, SCNN1B, ALDH1A1, AGTR2, CFTR, CES1, GRIA1, CPB2, CHRNA2, PLA2G1B, LPL, GATA5, STC1, ADCY2, ADH7, ADCY8, AGER, BRIP1, P2RY6, WNT11, CCL7, ERBB4, PENK, IL36RN, DRD1, DNAI1, NTRK2, AMBP, TRPA1, CAV3, WNT3A, AKR1C1, IL36G, OPRK1, CDC6, GJB2, RAD51, CYP24A1, TH, CP…	701	1149	19416	1.61509	0.524589	0.00412034	0.0038908
GOTERM_BP_ALL	GO:0090307~mitotic spindle assembly	10	1.13636	0.000121	CDC20, TPX2, UHRF1, KIF4A, BIRC5, KIF23, MYBL2, NEK2, KIF11, AURKB	701	54	19416	5.12918	0.525716	0.00412034	0.0038908
GOTERM_BP_ALL	GO:0034330~cell junction organization	40	4.54545	0.000123	GRIA1, GPM6A, FRMPD4, CTNND2, NRXN1, LRRK2, FRMPD2, CLDN2, CHRDL1, DRP2, CDH3, WNT11, ERBB4, TNR, DRD1, NTNG1, MUSK, ACTN2, WNT3A, CNTN6, CACNA2D2, INSYN1, DKK1, C1QL2, CNKSR2, SLC8A3, ARC, GJB2, GJB1, ADGRB3, P2RX2, DLC1, CLDN8, GJB6, ITPKA, PKP2, CDHR3, CLDN18, KIF2C, CDH19	701	575	19416	1.92679	0.530055	0.00414819	0.00391709
GOTERM_BP_ALL	GO:0007610~behavior	44	5	0.000126	GRIA1, SLC24A2, CNTFR, BTG2, CALCA, CCL11, NRXN1, LRRK2, RASGRF1, ATP1A2, ADCY8, AGER, SLC6A4, DMBX1, PTCHD1, NETO1, CNR1, PENK, TNR, DRD1, STRA6, SCN1A, PITX3, SYT4, NTRK2, CASR, KCND2, MUSK, ABCC8, OPRK1, DKK1, SLC8A3, FOSL1, ARC, GAL, TH, ADGRB3, P2RX2, SELENOP, NMUR2, FOSB, AGTR2, ASTN1, FOXA2	701	657	19416	1.85494	0.538827	0.00421193	0.00397729
GOTERM_BP_ALL	GO:0016101~diterpenoid metabolic process	13	1.47727	0.000126	CRABP2, ADH1C, ADH1B, AKR1C1, ADH1A, LPL, LRP2, HSD17B6, ADH7, CYP27C1, TTR, RBP2, ALDH1A1	701	93	19416	3.8717	0.539375	0.00421193	0.00397729
GOTERM_BP_ALL	GO:0055074~calcium ion homeostasis	22	2.5	0.000127	SLC24A2, CCL14, KL, CASR, CALCA, CCL11, EDN3, CAV3, TRPA1, STC1, KCNK16, ADCY8, SLC8A3, SCGN, TRPV6, CCL7, CNR1, CASQ2, ATP13A4, ALPL, TRPM8, ELANE	701	235	19416	2.59296	0.542823	0.00422977	0.00399414
GOTERM_BP_ALL	GO:0043268~positive regulation of potassium ion transport	9	1.02273	0.00013	GAL, EDN3, ABCC8, ACTN2, FHL1, OPRK1, DRD1, ADRA2A, LRRC52	701	43	19416	5.79717	0.549787	0.00428953	0.00405056
GOTERM_CC_ALL	GO:0044297~cell body	41	4.65909	0.000135	PCSK2, GRIA1, CHRM2, GPM6A, SLC22A3, CALCA, CTNND2, NRXN1, PTPRN, LRRK2, ATP1A2, ASCL1, ADCY8, RAP1GAP, DRP2, TMEM100, TUBB3, PENK, IGF2BP1, APOD, SCN1A, SYT4, RIC3, CASR, PACRG, KCND2, OPRK1, SORBS2, GFRA1, ADRA2A, CNKSR2, SLC8A3, TPX2, ARC, GJB2, GAL, TH, RTN4RL1, P2RX2, RGS7BP, ASTN1	758	590	20747	1.90203	0.0875392	0.00218179	0.00185952
GOTERM_CC_ALL	GO:0044306~neuron projection terminus	16	1.81818	0.000135	CHRM2, NTRK2, CASR, CALCA, CHRM1, PTPRN, LRRK2, OPRK1, PRSS12, ADRA2A, SLC8A3, SCGN, TH, UCN3, PENK, CDHR3	758	136	20747	3.22008	0.0875679	0.00218179	0.00185952
GOTERM_BP_ALL	GO:0060294~cilium movement involved in cell motility	20	2.27273	0.000136	CATSPER1, PACRG, CFAP95, CFAP90, SPAG6, CELF3, DNAAF6, PLA2G3, DNAH9, CFAP107, TCTE1, SPMIP6, CFAP221, CFAP276, CATSPERD, TEKT1, HOATZ, CFAP65, DNAI1, CFAP77	701	202	19416	2.74233	0.566775	0.00447221	0.00422307
GOTERM_BP_ALL	GO:0061844~antimicrobial humoral immune response mediated by antimicrobial peptide	16	1.81818	0.000151	CCL14, H2BC9, H2BC7, CALCA, H2BC8, CCL11, TSLP, PLA2G1B, LGALS4, CCL7, DMBT1, ELANE, S100A7, CCL26, KRT6A, LTF	701	139	19416	3.18821	0.604515	0.00493309	0.00465827
GOTERM_BP_ALL	GO:0043588~skin development	25	2.84091	0.000152	KRT81, KRT80, CASP14, CDH3, KRT27, DACT2, LOC100652777, SOSTDC1, LIPK, KRT6C, KRT6B, KRT6A, SPRR2D, KRT4, KRT78, DKK1, EREG, FRAS1, GJB3, KRT16, PLA2G10, KRT14, FGFR2, SPRR1B, S100A7	701	291	19416	2.37952	0.606981	0.00494008	0.00466487
GOTERM_CC_ALL	GO:0005881~cytoplasmic microtubule	15	1.70455	0.00016	PACRG, CFAP95, CFAP90, SCTR, CFAP107, REEP1, CYP2A6, SPMIP6, CFAP276, KIF18B, TEKT1, BIRC5, KIF2C, GTSE1, CFAP77	758	123	20747	3.33789	0.102945	0.00252626	0.0021531
GOTERM_BP_ALL	GO:0060537~muscle tissue development	29	3.29545	0.000161	BTG2, HLF, COL11A1, ELN, SHOX2, IHH, FHL2, GATA5, TCF21, LRP2, ADRA1A, MYOZ1, PITX1, SGCG, STRA6, MYOCD, CAV3, ACTN2, WNT3A, TNNC1, SORBS2, GREM1, WT1, PAX7, P2RX2, GJB6, PKP2, ALPK2, FGFR2	701	366	19416	2.19462	0.628262	0.00518395	0.00489515
GOTERM_BP_ALL	GO:0030317~flagellated sperm motility	19	2.15909	0.000162	CATSPER1, PACRG, CFAP95, CFAP90, SPAG6, CELF3, DNAAF6, PLA2G3, CFAP107, TCTE1, SPMIP6, CFAP221, CFAP276, CATSPERD, TEKT1, HOATZ, CFAP65, DNAI1, CFAP77	701	188	19416	2.79922	0.630484	0.00518395	0.00489515
GOTERM_BP_ALL	GO:0097722~sperm motility	19	2.15909	0.000162	CATSPER1, PACRG, CFAP95, CFAP90, SPAG6, CELF3, DNAAF6, PLA2G3, CFAP107, TCTE1, SPMIP6, CFAP221, CFAP276, CATSPERD, TEKT1, HOATZ, CFAP65, DNAI1, CFAP77	701	188	19416	2.79922	0.630484	0.00518395	0.00489515
GOTERM_BP_ALL	GO:0030855~epithelial cell differentiation	44	5	0.000164	KRT81, KRT80, PTPRQ, IHH, GATA5, TCF21, STC1, ASCL1, TMEM100, CASP14, CDH3, WNT11, DMBT1, ERBB4, KRT27, DACT2, SOSTDC1, LIPK, PROM1, KRT6C, KRT6B, KRT6A, SPRR2D, PITX3, KRT4, AKR1C1, IL31RA, KRT78, KLF15, EREG, NR5A1, GREM1, AR, CPS1, WT1, ENAM, KRT16, GSTA2, KRT14, GSTA1, FGFR2, SPRR1B, S100A7, CES1	701	665	19416	1.83262	0.63505	0.00520113	0.00491138
GOTERM_BP_ALL	GO:0001539~cilium or flagellum-dependent cell motility	20	2.27273	0.000165	CATSPER1, PACRG, CFAP95, CFAP90, SPAG6, CELF3, DNAAF6, PLA2G3, DNAH9, CFAP107, TCTE1, SPMIP6, CFAP221, CFAP276, CATSPERD, TEKT1, HOATZ, CFAP65, DNAI1, CFAP77	701	205	19416	2.7022	0.637405	0.00520113	0.00491138
GOTERM_BP_ALL	GO:0060285~cilium-dependent cell motility	20	2.27273	0.000165	CATSPER1, PACRG, CFAP95, CFAP90, SPAG6, CELF3, DNAAF6, PLA2G3, DNAH9, CFAP107, TCTE1, SPMIP6, CFAP221, CFAP276, CATSPERD, TEKT1, HOATZ, CFAP65, DNAI1, CFAP77	701	205	19416	2.7022	0.637405	0.00520113	0.00491138
GOTERM_BP_ALL	GO:0016043~cellular component organization	269	30.5682	0.000168	HPSE2, FRMPD4, COL12A1, FRMPD2, AQP4, AQP5, CLDN2, CDC20, RS1, H2AC13, H2AC14, DUSP13B, MYOZ1, EPHA7, KRT4, MUSK, ACTN2, CACNA2D2, DNAAF6, INSYN1, KNL1, DKK1, EREG, AR, ARC, SFRP2, ADGRB3, CLDN8, HOATZ, KIF20A, ALPK2, SPATA18, PADI1, GPM6A, CRABP2, CDCA5, NCAPG, PLA2G3, SKA3, IQGAP3, NCAPH, SKA1, BRIP1, STRIP2, PRDM16, APOD, STXBP6, CFAP65, H3C4, ELANE, NTNG1, NFE4, DNASE2B, ABCA3, XRCC2, PLK1, F…	701	6198	19416	1.20211	0.64324	0.00525734	0.00496445
GOTERM_BP_ALL	GO:0048522~positive regulation of cellular process	267	30.3409	0.000169	CNTFR, HPSE2, FRMPD4, C4BPA, CDC20, CHIA, EPHA7, MUSK, ACTN2, KNL1, DKK1, EREG, SULT2B1, AR, ARC, DEPDC1B, SFRP2, ADGRB3, TRIM15, AGTR2, SPATA18, CFTR, CES1, GPM6A, BEX1, CRABP2, CDCA5, SHOX2, IL20RB, TWIST1, NCAPG, PLA2G3, GATA5, CD1E, SKA3, IQGAP3, CD1B, NCAPH, SKA1, KLK6, SEC14L3, PRDM16, TRPM8, PROM1, ELANE, NFE4, LRRN3, TSLP, ABCA3, XRCC2, PLK1, IL31RA, IL36G, CDC6, NR0B2, FOSL1, ANLN, TPX2,…	701	6148	19416	1.20287	0.64681	0.00528168	0.00498744
GOTERM_BP_ALL	GO:0072078~nephron tubule morphogenesis	11	1.25	0.000173	IRX1, GREM1, IRX2, WNT11, WT1, LHX1, GREB1L, GPC3, TCF21, NPNT, HOXA11	701	69	19416	4.41556	0.65462	0.00536791	0.00506886
GOTERM_BP_ALL	GO:0044839~cell cycle G2/M phase transition	10	1.13636	0.000187	CCNA2, CCNB2, MELK, PLK1, BIRC5, PKMYT1, FOXM1, CDC25C, NDC80, AURKB	701	57	19416	4.85922	0.682167	0.00575847	0.00543767
GOTERM_BP_ALL	GO:0010038~response to metal ion	28	3.18182	0.000192	GRIA1, NRXN1, LRRK2, ALOX15, GUCA1A, ATP1A2, ADCY8, LOXL2, PENK, CHP2, HMGCS2, FGB, TFAP2A, SLC13A2, CASR, ABCC8, TNNC1, FABP4, TH, TRPV6, CPS1, ITPKA, CASQ2, FOSB, MT1H, TESMIN, KCNK3, OTC	701	351	19416	2.20949	0.692936	0.00590197	0.00557318
GOTERM_BP_ALL	GO:0042325~regulation of phosphorylation	45	5.11364	0.000194	PTPRT, CALCA, PLA2G1B, LRRK2, KIF14, ITLN1, PKMYT1, ADCY8, AGER, ERBB4, CLSPN, RSPO1, CD36, ELANE, SH3GL2, CIMAP3, IL11, NTRK2, MYOCD, EPHA7, ANGPT1, MUSK, EDN3, ODAM, WNT3A, SPHK1, PLK1, IL31RA, HMGA2, GFRA1, CDC6, CDC25C, DKK1, ADRA2A, EREG, SLC8A3, GREM1, CENPE, AR, TPX2, SFRP2, EEF1A2, FGFR3, CDKN3, LTF	701	691	19416	1.80375	0.695651	0.00591678	0.00558716
GOTERM_BP_ALL	GO:0032787~monocarboxylic acid metabolic process	37	4.20455	0.000197	TNXB, CRABP2, ADH1C, PLA2G1B, ADH1B, ADH1A, TYRP1, ALOX15, PLA2G3, LPL, ACSM5, ADH7, GGTLC2, CYP4Z1, ACADL, LOC100652777, CD36, PTGDS, CYP2F1, PLA2G4F, OSBPL6, AKR1C1, CYP4A11, CYP4B1, ELOVL6, BAAT, CYP2A6, CYP27C1, TH, PLA2G10, ALDH1A1, GSTA1, PLP1, SLC27A6, SP8, ASPA, CES1	701	527	19416	1.94461	0.702362	0.00599783	0.00566369
GOTERM_BP_ALL	GO:0045787~positive regulation of cell cycle	28	3.18182	0.000201	CDCA5, KIF14, NCAPG, SKA3, ASCL1, NCAPH, SKA1, AURKB, SLC6A4, CDC20, FAM83D, BUB1, DLGAP5, RRM2, EDN3, UBE2C, SPHK1, KIF23, CDC6, KNL1, CDC25C, NDC80, EREG, FOSL1, ESPL1, CCNE1, BIRC5, FGFR2	701	352	19416	2.20322	0.708458	0.00607017	0.00573201
GOTERM_BP_ALL	GO:0048589~developmental growth	34	3.86364	0.000211	CCL11, SEMA3A, IHH, STC1, ADRA1A, HOXA11, KLK6, DMBX1, WNT11, SGCA, ERBB4, RSPO2, XIRP1, TNR, APOD, SLIT3, SH3GL2, STRA6, EDN3, SPAG6, WNT3A, XRCC2, CACNA2D2, SORBS2, EREG, ASPM, AR, SFRP2, MMP13, SCNN1B, LHX1, CLDN18, FGFR3, FGFR2	701	469	19416	2.00793	0.726073	0.00631486	0.00596306
GOTERM_BP_ALL	GO:0040007~growth	34	3.86364	0.000211	CCL11, SEMA3A, IHH, STC1, ADRA1A, HOXA11, KLK6, DMBX1, WNT11, SGCA, ERBB4, RSPO2, XIRP1, TNR, APOD, SLIT3, SH3GL2, STRA6, EDN3, SPAG6, WNT3A, XRCC2, CACNA2D2, SORBS2, EREG, ASPM, AR, SFRP2, MMP13, SCNN1B, LHX1, CLDN18, FGFR3, FGFR2	701	469	19416	2.00793	0.726073	0.00631486	0.00596306
GOTERM_CC_ALL	GO:0036477~somatodendritic compartment	55	6.25	0.000219	PCSK2, CHRM2, CHRM1, FRMPD4, PTPRN, LRRK2, CTNND2, CLU, TMEM100, SCGN, TUBB3, SCN1A, CASR, EPHA7, KCND2, ACTN2, GFRA1, PRSS12, ADRA2A, CNKSR2, ARC, GAL, RTN4RL1, ITPKA, RGS7BP, ASTN1, GRIA1, GPM6A, SLC22A3, CALCA, SEMA3A, NRXN1, KCNA4, ATP1A2, ADCY2, LRP2, ASCL1, ADCY8, RAP1GAP, DRP2, PTCHD1, PENK, IGF2BP1, APOD, DRD1, NTRK2, SYT4, RIC3, HTR1D, OPRK1, SORBS2, SLC8A3, TPX2, TH, P2RX2	758	896	20747	1.68012	0.137697	0.00336664	0.00286935
GOTERM_BP_ALL	GO:0072088~nephron epithelium morphogenesis	11	1.25	0.00022	IRX1, GREM1, IRX2, WNT11, WT1, LHX1, GREB1L, GPC3, TCF21, NPNT, HOXA11	701	71	19416	4.29117	0.741619	0.00655278	0.00618772
GOTERM_BP_ALL	GO:0043207~response to external biotic stimulus	83	9.43182	0.000221	CHRM2, CDA, FCN3, C4BPA, AQP4, C8B, CLDN2, CLU, LGALS4, DMBT1, CA3, LOC100652777, CTSG, CD36, MACROD2, HMGCS2, LBP, PRSS3, KRT6A, FGB, TRIM63, ABCC8, SFTPD, MMP3, GKN2, RNASE1, C15ORF48, CHIT1, AIM2, SLPI, SCNN1B, PLA2G10, TRIM15, MASP1, WFDC10B, S100A7, LTF, CCL14, WFDC12, GPM6A, LRRC15, CALCA, CCL11, PLA2G1B, ITLN1, LPL, ADH7, SEC14L3, C6, CCL7, C7, CNR1, PENK, GPC3, SCN7A, IL36RN, ELANE, H2BC9…	701	1538	19416	1.49473	0.742515	0.00655278	0.00618772
GOTERM_BP_ALL	GO:0048870~cell motility	68	7.72727	0.000227	LRRK2, CELF3, CFAP107, LOXL2, CFAP276, CDH3, PLAU, TEKT1, TNR, CTSG, FAM3D, PHACTR1, LBP, PRSS3, PACRG, CFAP95, CFAP90, EDN3, SFTPD, DNAAF6, GFRA1, GFRA3, TCTE1, GREM1, ASPM, CFAP221, ARC, DEPDC1B, CATSPERD, CDHR3, HOATZ, S100A7, ASTN1, CDH19, CATSPER1, CCL14, GPM6A, CALCA, CCL11, PLA2G1B, SEMA3A, PLA2G3, TWIST1, DNAH9, ASCL1, STRIP2, GBX2, CCL7, ERBB4, GPC3, SPOCK1, DRD1, FAM83D, CFAP65, DNAI1, …	701	1198	19416	1.57215	0.751532	0.00669258	0.00631974
GOTERM_BP_ALL	GO:0090068~positive regulation of cell cycle process	24	2.72727	0.000231	RRM2, EDN3, UBE2C, CDCA5, SPHK1, KIF14, NCAPG, KIF23, KNL1, CDC6, CDC25C, SKA3, NDC80, NCAPH, SKA1, AURKB, EREG, CDC20, ESPL1, CCNE1, BIRC5, FAM83D, BUB1, DLGAP5	701	281	19416	2.36563	0.758465	0.00679591	0.00641731
GOTERM_BP_ALL	GO:1901654~response to ketone	21	2.38636	0.000236	CDA, BTG2, GKN2, ADCY2, AARD, ADCY8, HOXA11, HOXA10, FOSL1, SCNN1G, AR, P2RY6, GJB2, TH, UCN3, CPS1, SCNN1B, FOSB, SLIT3, HMGCS2, CFTR	701	228	19416	2.55109	0.764952	0.00689315	0.00650913
GOTERM_BP_ALL	GO:0030216~keratinocyte differentiation	16	1.81818	0.000241	KRT81, KRT80, KRT4, KRT78, EREG, CASP14, CDH3, KRT16, KRT14, LIPK, KRT6C, SPRR1B, KRT6B, S100A7, KRT6A, SPRR2D	701	145	19416	3.05628	0.772916	0.00693783	0.00655133
GOTERM_BP_ALL	GO:0071774~response to fibroblast growth factor	16	1.81818	0.000241	TRIM71, NTRK2, KL, CASR, EPHA7, FGFBP1, MUSK, SHCBP1, FGF5, CPS1, ERBB4, LHX1, SCGB1A1, FGFR4, FGFR3, FGFR2	701	145	19416	3.05628	0.772916	0.00693783	0.00655133
GOTERM_BP_ALL	GO:0033044~regulation of chromosome organization	22	2.5	0.000242	UBE2C, PLK1, NCAPG, BUB1B, TTK, KNL1, CDC6, SKA3, NDC80, NCAPH, SKA1, AURKB, CDC20, CENPE, CENPF, ESPL1, NUF2, BIRC5, NEK2, TRIP13, BUB1, DLGAP5	701	246	19416	2.47702	0.773524	0.00693783	0.00655133
GOTERM_BP_ALL	GO:1901988~negative regulation of cell cycle phase transition	22	2.5	0.000242	SUSD2, FHL1, PLK1, FAM107A, BUB1B, TTK, CDC6, PKMYT1, NDC80, AURKB, TICRR, CDC20, CENPF, BRIP1, CDC45, ORC1, EME1, NUF2, BIRC5, TRIP13, CLSPN, BUB1	701	246	19416	2.47702	0.773524	0.00693783	0.00655133
GOTERM_CC_ALL	GO:0005771~multivesicular body	11	1.25	0.000243	SFTPB, NAPSA, SFTPA2, ABCA3, SFTPC, LRRK2, SFTPD, CTSH, GFRA1, SFTPA1, CD300LG	758	71	20747	4.24053	0.151817	0.00365864	0.00311823
GOTERM_BP_ALL	GO:0007080~mitotic metaphase chromosome alignment	10	1.13636	0.000245	CENPE, CDCA5, NUF2, KIF14, TTK, KIF2C, SKA3, NDC80, SKA1, AURKB	701	59	19416	4.6945	0.77724	0.00698247	0.00659348
GOTERM_BP_ALL	GO:0006950~response to stress	171	19.4318	0.000247	ERCC6L, FCN3, IL5RA, AQP4, C4BPA, AQP5, CLDN2, CLU, LOXL2, LGALS4, EME1, DMBT1, PLAU, LOC100652777, TNR, MACROD2, PRSS3, MYOZ1, GTSE1, KRT6A, PITX3, CHIA, CASR, SCARA3, SCARA5, RNASE1, EREG, NEIL3, SLPI, SCNN1B, SELENOP, PLA2G10, TRIM15, MT1H, MASP1, WFDC10B, AGTR2, SPATA18, CFTR, S100A7, GRIA1, WFDC12, CALCA, CPB2, TMEM238L, CDCA5, ALOX15, PLA2G3, IL20RB, GATA5, TWIST1, STC1, ADRB1, AGER, KIR2DL…	701	3689	19416	1.28389	0.78069	0.00702239	0.00663117
GOTERM_BP_ALL	GO:0045840~positive regulation of mitotic nuclear division	9	1.02273	0.000248	CDC20, ESPL1, EDN3, UBE2C, SPHK1, SKA3, SKA1, DLGAP5, EREG	701	47	19416	5.30379	0.782255	0.007023	0.00663176
GOTERM_CC_ALL	GO:0110165~cellular anatomical structure	757	86.0227	0.000251	CNTFR, CDA, FRMPD4, COL12A1, FRMPD2, C4BPA, CLDN2, H2AC13, H2AC14, PPP4R4, MS4A15, SMCO2, LIPK, PRSS3, GTSE1, CMKLR2, PKNOX2, ADGB, CHIA, CFAP95, CFAP90, CACNA2D2, DNAAF6, INSYN1, DKK1, RNASE1, SULT2B1, AR, RFX8, RBP2, CLDN8, AGTR2, HOATZ, PRR11, PADI1, FREM2, ASTN1, CDCA2, TMEM238L, CRABP2, CDCA3, CDCA5, SHOX2, CLCNKB, PLA2G3, GATA5, IL20RB, NCAPG, LYPD3, ADH7, SKA3, IQGAP3, NCAPH, SKA1, C6, C7,…	758	20459	20747	1.01274	0.156206	0.00369187	0.00314654
GOTERM_BP_ALL	GO:0006720~isoprenoid metabolic process	15	1.70455	0.000254	CRABP2, ADH1C, ADH1B, AKR1C1, ADH1A, LPL, LRP2, HSD17B6, ADH7, CYP27C1, TTR, TH, RBP2, ALDH1A1, HMGCS2	701	130	19416	3.19587	0.789507	0.00714612	0.00674801
GOTERM_BP_ALL	GO:0072359~circulatory system development	58	6.59091	0.000259	ROBO2, ELN, IHH, FHL2, TCF21, HIF3A, ADRA1A, LOXL2, TMEM100, FAM3D, SGCG, CIMAP3, MYOCD, ACTN2, SPHK1, TNNC1, DKK1, EREG, GREM1, SFRP2, ADGRF5, PKP2, ANGPTL4, ALPK2, FREM2, S100A7, CALCA, COL11A1, NRXN1, SHOX2, GREB1L, GATA5, TWIST1, LRP2, ASCL1, WNT11, GBX2, ERBB4, WIF1, GPC3, SLIT3, APOD, DNAI1, STRA6, NTRK2, ANGPT1, CAV3, WNT3A, SORBS2, VEGFD, TBX4, FOSL1, TH, WT1, DLC1, GJB6, FOLR1, FGFR2	701	980	19416	1.63924	0.795737	0.00722456	0.00682209
GOTERM_BP_ALL	GO:0045842~positive regulation of mitotic metaphase/anaphase transition	6	0.681818	0.000259	CDC20, ESPL1, UBE2C, SKA3, SKA1, DLGAP5	701	17	19416	9.77561	0.796048	0.00722456	0.00682209
GOTERM_BP_ALL	GO:0010646~regulation of cell communication	173	19.6591	0.000263	CLXN, CHRM2, CHRM1, HHIP, CTNND2, FAM107A, IHH, GUCA1A, CLU, FGF5, CDC20, SCGN, RIMS4, CDH3, PLAU, DUSP13B, CHP2, TNR, FAM3D, MYOZ1, MAGEA3, SH3GL2, RGS6, CASR, EPHA7, MUSK, IL1R2, IGFBP2, CACNA2D2, KCNK16, KNL1, NPNT, DKK1, AR, ARC, DEPDC1B, SFRP2, SFRP5, TRIM15, AGTR2, ALPK2, CFTR, S100A7, GRIA1, CALCA, CHRNA2, SHOX2, ALOX15, PLA2G3, GATA5, TWIST1, ADRB1, SKA3, AGER, IQGAP3, RAP1GAP, SKA1, KLK6…	701	3744	19416	1.27983	0.801008	0.00730323	0.00689637
GOTERM_BP_ALL	GO:0007389~pattern specification process	34	3.86364	0.000269	BTG2, HHIP, IHH, STC1, LRP2, ASCL1, CHRDL1, HOXA11, HOXA10, WNT11, GBX2, ERBB4, WIF1, GPC3, SOSTDC1, LEFTY2, DNAI1, CIMAP3, IRX1, IRX2, DNAI2, WNT3A, ZBTB16, XRCC2, DKK1, GREM1, ARC, SFRP2, WT1, LHX1, SP8, FOLR1, FGFR2, FOXA2	701	475	19416	1.98256	0.807791	0.00739989	0.00698764
GOTERM_BP_ALL	GO:1901991~negative regulation of mitotic cell cycle phase transition	18	2.04545	0.000269	FHL1, PLK1, FAM107A, BUB1B, TTK, CDC6, PKMYT1, NDC80, AURKB, TICRR, CDC20, CENPF, ORC1, NUF2, BIRC5, TRIP13, CLSPN, BUB1	701	179	19416	2.78523	0.808078	0.00739989	0.00698764
GOTERM_CC_ALL	GO:0097729~9+2 motile cilium	22	2.5	0.00027	ADGB, CATSPER1, CLXN, PACRG, DNAI2, CFAP95, CFAP90, SPAG6, DNAH9, CFAP107, TTC29, CABCOCO1, TCTE1, SPMIP6, CFAP221, CFAP276, CATSPERD, MORN5, TEKT1, CFAP65, DNAI1, CFAP77	758	245	20747	2.45778	0.167219	0.00389277	0.00331777
GOTERM_BP_ALL	GO:0042445~hormone metabolic process	20	2.27273	0.000271	PCSK2, CHST9, CRABP2, ADH1C, ADH1B, AKR1C1, ADH1A, UGT2B15, HSD17B6, ADH7, KLK6, NR5A1, DUOX1, CYP27C1, IYD, SCNN1B, ALDH1A1, CTSG, CRYM, CPA4	701	213	19416	2.60071	0.81014	0.00741506	0.00700197
GOTERM_MF_ALL	GO:0005488~binding	687	78.0682	0.000277	CNTFR, CDA, FRMPD4, FRMPD2, C4BPA, CLDN2, H2AC13, H2AC14, PPP4R4, PRSS3, GTSE1, CMKLR2, PKNOX2, ADGB, CHIA, CFAP90, XAGE1B, CACNA2D2, DNAAF6, INSYN1, DKK1, RNASE1, SULT2B1, AR, RFX8, RBP2, CLDN8, AGTR2, PADI1, FREM2, ASTN1, TMEM238L, CRABP2, CDCA3, CDCA5, SHOX2, CLCNKB, PLA2G3, GATA5, IL20RB, NCAPG, LYPD3, ADH7, SKA3, IQGAP3, NCAPH, SKA1, C6, C14ORF180, PRDM16, CFAP65, PROM1, ELANE, GPIHBP1, GSDM…	725	17541	19202	1.03732	0.330466	0.0250871	0.0244816
GOTERM_BP_ALL	GO:0007585~respiratory gaseous exchange by respiratory system	10	1.13636	0.000279	SFTPB, CFAP221, SFTPA2, ELN, SFTPC, TNNC1, SFTPD, DNAH9, SFTPA1, TMPRSS11D	701	60	19416	4.61626	0.819319	0.00760224	0.00717872
GOTERM_BP_ALL	GO:0072006~nephron development	16	1.81818	0.00028	IRX1, IRX2, ANGPT1, GREB1L, TCF21, SULF1, NPNT, KLF15, HOXA11, GREM1, WNT11, WT1, ERBB4, LHX1, GPC3, PROM1	701	147	19416	3.0147	0.821314	0.00761771	0.00719333
GOTERM_BP_ALL	GO:0048583~regulation of response to stimulus	197	22.3864	0.000284	HHIP, C4BPA, DUSP13B, MYOZ1, MAGEA3, EPHA7, MUSK, IL1R2, KNL1, DKK1, EREG, AR, DEPDC1B, SFRP2, PLPP4, SFRP5, TRIM15, AGTR2, ALPK2, SHOX2, IL20RB, TWIST1, PLA2G3, GATA5, CD1E, SKA3, IQGAP3, CD1B, SKA1, KLK6, SEC14L3, C6, C7, TSPAN8, APOH, PENK, PRDM16, APOD, ELANE, FYB2, TSLP, PLK1, APCDD1L, FOSL1, RAET1E, PTPRT, ROBO2, PIGR, KIF14, TCF21, CTSV, C8B, CHRDL1, GGTLC2, PBK, RSPO2, FCER1A, SOSTDC1, CT…	701	4362	19416	1.2509	0.825686	0.00769323	0.00726465
GOTERM_BP_ALL	GO:0001932~regulation of protein phosphorylation	42	4.77273	0.000287	PTPRT, CALCA, PLA2G1B, LRRK2, KIF14, ITLN1, PKMYT1, ADCY8, AGER, ERBB4, CLSPN, RSPO1, CD36, ELANE, SH3GL2, IL11, NTRK2, MYOCD, EPHA7, ANGPT1, MUSK, EDN3, ODAM, WNT3A, SPHK1, PLK1, IL31RA, HMGA2, GFRA1, CDC6, CDC25C, DKK1, ADRA2A, EREG, SLC8A3, GREM1, CENPE, TPX2, SFRP2, FGFR3, CDKN3, LTF	701	640	19416	1.81765	0.827991	0.00771002	0.0072805
GOTERM_BP_ALL	GO:0015711~organic anion transport	31	3.52273	0.000288	SLC22A3, SLC47A1, CRABP2, PLA2G1B, SLC2A1, PLA2G3, LRP2, SLCO1B3, CA4, LOC100652777, CD36, SLC17A3, SLC13A2, NTRK2, CASR, PLA2G4F, PLA2G12B, SLC6A17, ABCC8, SLC10A2, AKR1C1, NR0B2, FABP4, RBP2, SLCO4A1, PLA2G10, SLCO4C1, NMUR2, SLC27A6, FOLR1, CFTR	701	418	19416	2.05413	0.829008	0.00771002	0.0072805
GOTERM_BP_ALL	GO:0007507~heart development	40	4.54545	0.000289	ROBO2, COL11A1, ELN, SHOX2, GREB1L, IHH, FHL2, GATA5, TWIST1, LRP2, ASCL1, ADRA1A, TMEM100, WNT11, ERBB4, WIF1, GPC3, SLIT3, DNAI1, SGCG, STRA6, CIMAP3, MYOCD, CAV3, ACTN2, WNT3A, TNNC1, SORBS2, DKK1, GREM1, SFRP2, TH, WT1, DLC1, GJB6, PKP2, ALPK2, FOLR1, FREM2, FGFR2	701	600	19416	1.8465	0.830546	0.00771081	0.00728125
GOTERM_BP_ALL	GO:0044093~positive regulation of molecular function	52	5.90909	0.00029	LRRK2, RASGRF1, KIF14, GUCA1A, CLU, CDC20, CDH3, ZIC2, CHP2, CTSH, RGS6, CIMAP3, MYOCD, EDN3, ACTN2, SPHK1, ADRA2A, EREG, GREM1, AR, GAL, AIM2, EEF1A2, TRIM15, CFTR, LTF, CALCA, BEX1, CCL11, PLA2G1B, UHRF1, TWIST1, ADCY8, AGER, RAP1GAP, LRRC52, APOH, DRD1, CLSPN, ELANE, GPIHBP1, ANGPT1, ODAM, UBE2C, PLK1, HMGA2, CENPE, TPX2, FGFR4, FGFR3, FGFR2, CCL26	701	854	19416	1.6865	0.831656	0.00771081	0.00728125
GOTERM_BP_ALL	GO:0061982~meiosis I cell cycle process	15	1.70455	0.000298	TOP2A, PLK1, KNL1, NDC80, CDC20, CCNB2, BRIP1, RAD51, ESPL1, EME1, CCNE1, BIRC5, RAD54L, SHOC1, TRIP13	701	132	19416	3.14745	0.839145	0.00787364	0.00743501
GOTERM_BP_ALL	GO:0072073~kidney epithelium development	16	1.81818	0.000302	ROBO2, IRX1, IRX2, EPHA7, GREB1L, TCF21, NPNT, KLF15, HOXA11, GREM1, WNT11, WT1, LHX1, GPC3, PROM1, FGFR2	701	148	19416	2.99433	0.843391	0.0079546	0.00751145
GOTERM_BP_ALL	GO:0006082~organic acid metabolic process	51	5.79545	0.000304	SLC2A1, ACSM5, GGTLC2, CYP4Z1, GGTLC1, ACADL, IYD, LOC100652777, CD36, PTGDS, PLA2G4F, CYP4A11, ELOVL6, BAAT, SULT2B1, CYP2A6, PLA2G10, ALDH1A1, SLC27A6, ASPA, CES1, OCA2, DDC, TNXB, CRABP2, ADH1C, PLA2G1B, ADH1B, ADH1A, TYRP1, ALOX15, PLA2G3, LPL, ATP1A2, ADH7, ART4, CRYM, CYP2F1, GGT6, OSBPL6, AKR1C1, CYP4B1, FMO2, CYP27C1, TH, CPS1, GSTA1, PLP1, SP8, FOLR1, OTC	701	833	19416	1.69577	0.845576	0.00798062	0.00753602
GOTERM_BP_ALL	GO:0001763~morphogenesis of a branching structure	18	2.04545	0.000307	CASR, EPHA7, CCL11, HHIP, GREB1L, IHH, TCF21, NPNT, HOXA11, AR, SFRP2, GBX2, WT1, LHX1, RSPO2, GPC3, CTSH, FGFR2	701	181	19416	2.75445	0.847756	0.00800713	0.00756106
GOTERM_BP_ALL	GO:0061333~renal tubule morphogenesis	11	1.25	0.000311	IRX1, GREM1, IRX2, WNT11, WT1, LHX1, GREB1L, GPC3, TCF21, NPNT, HOXA11	701	74	19416	4.11721	0.852115	0.00809624	0.00764521
GOTERM_BP_ALL	GO:0009607~response to biotic stimulus	84	9.54545	0.000316	CHRM2, CDA, FCN3, C4BPA, AQP4, C8B, CLDN2, CLU, LGALS4, EME1, DMBT1, CA3, LOC100652777, CTSG, CD36, MACROD2, HMGCS2, LBP, PRSS3, KRT6A, FGB, TRIM63, ABCC8, SFTPD, MMP3, GKN2, RNASE1, C15ORF48, CHIT1, AIM2, SLPI, SCNN1B, PLA2G10, TRIM15, MASP1, WFDC10B, S100A7, LTF, CCL14, WFDC12, GPM6A, LRRC15, CALCA, CCL11, PLA2G1B, ITLN1, LPL, ADH7, SEC14L3, C6, CCL7, C7, CNR1, PENK, GPC3, SCN7A, IL36RN, ELANE,…	701	1580	19416	1.47253	0.856025	0.00817507	0.00771964
GOTERM_BP_ALL	GO:0007613~memory	15	1.70455	0.000322	SLC24A2, GRIA1, SYT4, MUSK, ABCC8, RASGRF1, ADCY8, SLC6A4, SLC8A3, ARC, NETO1, TH, PTCHD1, CNR1, DRD1	701	133	19416	3.12379	0.861381	0.00829996	0.00783757
GOTERM_BP_ALL	GO:0051707~response to other organism	82	9.31818	0.000327	CHRM2, FCN3, C4BPA, AQP4, C8B, CLDN2, CLU, LGALS4, DMBT1, CA3, LOC100652777, CTSG, CD36, MACROD2, HMGCS2, LBP, PRSS3, KRT6A, FGB, TRIM63, ABCC8, SFTPD, MMP3, GKN2, RNASE1, C15ORF48, CHIT1, AIM2, SLPI, SCNN1B, PLA2G10, TRIM15, MASP1, WFDC10B, S100A7, LTF, CCL14, WFDC12, GPM6A, LRRC15, CALCA, CCL11, PLA2G1B, ITLN1, LPL, ADH7, SEC14L3, C6, CCL7, C7, CNR1, PENK, GPC3, SCN7A, IL36RN, ELANE, H2BC9, GSD…	701	1535	19416	1.47961	0.865594	0.00839429	0.00792665
GOTERM_BP_ALL	GO:0003018~vascular process in circulatory system	24	2.72727	0.00033	FGB, SLC22A3, CASR, CALCA, SLC6A17, EDN3, ANGPT1, ABCC8, HTR1D, SLC2A1, HBB, ADRB1, ATP1A2, LRP2, AGER, ADRA1A, ADRA2A, SLC6A4, CPS1, SCNN1B, CD36, DRD1, AGTR2, SH3GL2	701	288	19416	2.30813	0.867851	0.0084023	0.00793421
GOTERM_BP_ALL	GO:0007155~cell adhesion	58	6.59091	0.00033	ROBO2, PTPRT, MEGF11, CTNND2, COL12A1, KIF14, IHH, HBB, CLDN2, SLC6A4, LGALS4, RS1, CDH3, IBSP, TNR, CD36, HABP2, FGB, MYBPC1, ACTN2, NPNT, MMRN1, CLDN8, ADAM12, LY6D, CDHR3, PKP2, CLDN18, COL6A6, IGFALS, CEACAM8, CDH16, FREM2, ASTN1, CDH19, CALCA, CCL11, TNXB, NRXN1, TROAP, PCDH15, GATA5, LYPD3, AGER, SPOCK1, STXBP6, NTNG1, FYB2, AMBP, ANGPT1, MUC16, WNT3A, CNTN6, PCDH20, MFAP4, NFASC, DLC1, FOL…	701	989	19416	1.62433	0.868526	0.0084023	0.00793421
GOTERM_BP_ALL	GO:1903963~arachidonate transport	7	0.795455	0.000333	PLA2G4F, PLA2G12B, PLA2G1B, PLA2G10, LOC100652777, PLA2G3, NMUR2	701	27	19416	7.18085	0.870287	0.0084023	0.00793421
GOTERM_BP_ALL	GO:0050482~arachidonate secretion	7	0.795455	0.000333	PLA2G4F, PLA2G12B, PLA2G1B, PLA2G10, LOC100652777, PLA2G3, NMUR2	701	27	19416	7.18085	0.870287	0.0084023	0.00793421
GOTERM_BP_ALL	GO:0023051~regulation of signaling	172	19.5455	0.000341	CLXN, CHRM2, CHRM1, HHIP, CTNND2, FAM107A, IHH, GUCA1A, CLU, FGF5, CDC20, SCGN, RIMS4, CDH3, PLAU, DUSP13B, CHP2, TNR, FAM3D, MYOZ1, MAGEA3, SH3GL2, RGS6, CASR, EPHA7, MUSK, IL1R2, IGFBP2, CACNA2D2, KCNK16, KNL1, NPNT, DKK1, AR, ARC, DEPDC1B, SFRP2, SFRP5, TRIM15, AGTR2, ALPK2, CFTR, S100A7, GRIA1, CALCA, CHRNA2, SHOX2, ALOX15, PLA2G3, GATA5, TWIST1, ADRB1, SKA3, AGER, IQGAP3, RAP1GAP, SKA1, KLK6…	701	3736	19416	1.27516	0.876947	0.00858378	0.00810558
GOTERM_CC_ALL	GO:0070062~extracellular exosome	113	12.8409	0.000343	RAB3B, COL12A1, AQP5, CLU, H2AC13, H2AC14, DMBT1, TUBB3, PLAU, PEBP4, PTGDS, KRT6C, KRT6B, KRT6A, H2AC8, ACTN2, H2AC7, IGFBP2, KRT78, NPNT, RNASE1, SULT2B1, SCNN1G, SLPI, SCNN1B, SELENOP, IGFALS, FREM2, GPM6A, CPB2, CRABP2, TRHDE, SEC14L3, C6, TSPAN8, C7, APOH, APOD, PROM1, H3C4, ELANE, KL, NAPSA, GGT6, AMBP, MUC16, WNT3A, SCGB3A1, ALPL, SP8, ROBO2, CLIC5, PIGR, BTG2, DPYS, LRRK2, SERPINA10, SLC2…	758	2242	20747	1.37952	0.207045	0.00483228	0.0041185
GOTERM_BP_ALL	GO:0014706~striated muscle tissue development	27	3.06818	0.000344	BTG2, HLF, COL11A1, ELN, SHOX2, FHL2, GATA5, TCF21, LRP2, ADRA1A, MYOZ1, PITX1, SGCG, MYOCD, CAV3, ACTN2, WNT3A, TNNC1, SORBS2, GREM1, WT1, PAX7, P2RX2, GJB6, PKP2, ALPK2, FGFR2	701	345	19416	2.16764	0.878708	0.00860755	0.00812803
GOTERM_BP_ALL	GO:1902101~positive regulation of metaphase/anaphase transition of cell cycle	6	0.681818	0.000348	CDC20, ESPL1, UBE2C, SKA3, SKA1, DLGAP5	701	18	19416	9.23252	0.881927	0.00867407	0.00819085
GOTERM_BP_ALL	GO:0048646~anatomical structure formation involved in morphogenesis	59	6.70455	0.000349	ROBO2, TRIM71, MEGF11, COL12A1, IHH, FHL2, TCF21, HIF3A, HOXA11, LOXL2, TMEM100, RS1, MYOZ1, MYBPC1, ACTN2, MYH16, KNL1, DKK1, EREG, GREM1, AR, SFRP2, ENAM, ADGRB3, TNNT1, ADAM12, TRIM15, ANGPTL4, CFTR, S100A7, COL11A1, NRXN1, PLA2G3, TWIST1, LRP2, WNT11, GBX2, ATOH8, APOD, TPPP, PROM1, STRA6, IRX1, TFAP2A, IRX2, ANGPT1, CAV3, WNT3A, XRCC2, HMGA2, VEGFD, TBX4, WT1, LHX1, DLC1, LHX5, FOLR1, FGFR2,…	701	1014	19416	1.61159	0.882723	0.00867407	0.00819085
GOTERM_BP_ALL	GO:0060322~head development	50	5.68182	0.000362	ROBO2, BTG2, LRRK2, KIF14, IHH, SLC2A1, SLC6A4, DMBX1, ZIC2, TNR, PHACTR1, MACROD2, PITX1, PITX3, EPHA7, SLC6A17, SPHK1, SSTR1, DKK1, ASPM, AIM2, RTN4RL1, SELENOP, AGTR2, GRIA1, SEMA3A, NRXN1, ATP1A2, LRP2, ASCL1, PTCHD1, GBX2, ERBB4, IGF2BP1, APOD, DRD1, STRA6, GDF10, NTRK2, CA10, WNT3A, CENPF, NFASC, DIAPH3, TH, LHX1, DLC1, PLP1, LHX5, FGFR2	701	818	19416	1.69301	0.891696	0.00895988	0.00846073
GOTERM_BP_ALL	GO:0043410~positive regulation of MAPK cascade	34	3.86364	0.000371	PLA2G1B, SEMA3A, NRXN1, LRRK2, ALOX15, ADRB1, ADRA1A, IQGAP3, AGER, FGF5, P2RY6, ERBB4, ALKAL2, DRD1, CD36, ELANE, FGB, IL11, KL, NTRK2, CASR, ANGPT1, MYOC, EDN3, SPHK1, OPRK1, NPNT, DKK1, ADRA2A, AR, FGFR4, FGFR3, FGFR2, S100A7	701	484	19416	1.9457	0.897793	0.00915645	0.00864635
GOTERM_BP_ALL	GO:0007517~muscle organ development	26	2.95455	0.000375	CNTFR, BTG2, HLF, COL11A1, ELN, SHOX2, FHL1, TCF21, TWIST1, LRP2, SGCA, MYOZ1, PITX1, SGCG, STRA6, UNC45B, CAV3, WNT3A, TNNC1, CENPF, DES, WT1, PAX7, P2RX2, PKP2, FGFR2	701	328	19416	2.19554	0.899795	0.00919893	0.00868646
GOTERM_MF_ALL	GO:0008092~cytoskeletal protein binding	62	7.04545	0.00039	RAB3B, PTPRT, RAB3C, PTPRN, LRRK2, FAM107A, KIF14, KIF11, CLU, SLC6A4, CAPN6, NUF2, PHACTR1, MYOZ1, TNS4, GTSE1, DLGAP5, PKNOX2, CIMAP3, PACRG, MYBPC1, TRIM63, MYOC, ACTN2, TNNC1, KIF23, MYRIP, KNL1, KIF6, MYH2, TNNT1, BIRC5, KIF2C, KIF20A, GRIA1, STMND1, SPATA4, SKA3, ADCY8, IQGAP3, SKA1, XIRP1, TPPP, PROM1, FAM83D, RHBG, CAV3, SPAG6, PLK1, DCDC2, NDC80, REEP1, CENPE, ANLN, CENPF, SPMIP6, TPPP3,…	725	1038	19202	1.58199	0.431729	0.0316235	0.0308601
GOTERM_MF_ALL	GO:0048018~receptor ligand activity	39	4.43182	0.000393	CCL14, CALCA, CCL11, SEMA3A, STC1, CLU, FGF5, TTR, WNT11, CCL7, UCN3, UCN2, PENK, ALKAL2, IL36RN, CTSG, FAM3D, LEFTY2, INSL4, GDF10, IL11, KL, IL33, EPHA7, ANGPT1, TSLP, EDN3, WNT3A, IL36G, VEGFD, ECRG4, DKK1, EREG, GREM1, GAL, SFRP2, SCGB3A1, IL17C, CCL26	725	562	19202	1.83796	0.433876	0.0316235	0.0308601
GOTERM_BP_ALL	GO:0006940~regulation of smooth muscle contraction	10	1.13636	0.000405	CHRM2, MYOCD, CALCA, EDN3, SPHK1, NMUR2, ATP1A2, NPNT, ADRA1A, ADRA2A	701	63	19416	4.39644	0.916991	0.00991193	0.00935974
GOTERM_BP_ALL	GO:0035116~embryonic hindlimb morphogenesis	7	0.795455	0.00041	ZBTB16, RSPO2, GPC3, TWIST1, AFF3, TBX4, PITX1	701	28	19416	6.92439	0.91962	0.00999395	0.0094372
GOTERM_BP_ALL	GO:0019752~carboxylic acid metabolic process	49	5.56818	0.000412	SLC2A1, ACSM5, GGTLC2, CYP4Z1, GGTLC1, ACADL, IYD, LOC100652777, CD36, PTGDS, PLA2G4F, CYP4A11, ELOVL6, BAAT, CYP2A6, PLA2G10, ALDH1A1, SLC27A6, ASPA, CES1, OCA2, DDC, TNXB, CRABP2, ADH1C, PLA2G1B, ADH1B, ADH1A, TYRP1, ALOX15, PLA2G3, LPL, ATP1A2, ADH7, ART4, CRYM, CYP2F1, GGT6, OSBPL6, AKR1C1, CYP4B1, CYP27C1, TH, CPS1, GSTA1, PLP1, SP8, FOLR1, OTC	701	801	19416	1.69436	0.920293	0.00999395	0.0094372
GOTERM_CC_ALL	GO:0097386~glial cell projection	9	1.02273	0.000418	SYT4, PACRG, GJB2, CFAP221, DNAI2, SCN7A, AQP4, DNAH9, DNAI1	758	50	20747	4.92673	0.246577	0.00577691	0.0049236
GOTERM_BP_ALL	GO:0043436~oxoacid metabolic process	50	5.68182	0.000425	SLC2A1, ACSM5, GGTLC2, CYP4Z1, GGTLC1, ACADL, IYD, LOC100652777, CD36, PTGDS, PLA2G4F, CYP4A11, ELOVL6, BAAT, SULT2B1, CYP2A6, PLA2G10, ALDH1A1, SLC27A6, ASPA, CES1, OCA2, DDC, TNXB, CRABP2, ADH1C, PLA2G1B, ADH1B, ADH1A, TYRP1, ALOX15, PLA2G3, LPL, ATP1A2, ADH7, ART4, CRYM, CYP2F1, GGT6, OSBPL6, AKR1C1, CYP4B1, CYP27C1, TH, CPS1, GSTA1, PLP1, SP8, FOLR1, OTC	701	824	19416	1.68068	0.926312	0.0102635	0.00969175
GOTERM_CC_ALL	GO:0098552~side of membrane	48	5.45455	0.000431	GRIA1, LY6K, CNTFR, FCN3, LRRK2, ALOX15, ITLN1, IL5RA, LYPD3, CD1E, AQP4, LRP2, CD1B, ART4, RS1, PLAU, CA4, GPC3, FCER1A, TRPM8, CD36, IL13RA2, GPC6, GPIHBP1, FGB, NTNG1, BTNL9, PRMT8, DNAI2, AMBP, MUC16, CNTN6, IL31RA, GFRA1, GFRA3, SCNN1G, RAET1E, TH, RTN4RL1, SCNN1B, CD207, EEF1A2, LY6D, ALPL, CEACAM8, CLEC4F, FOLR1, ASTN1	758	771	20747	1.70401	0.252887	0.00580599	0.00494838
GOTERM_MF_ALL	GO:0030545~signaling receptor regulator activity	42	4.77273	0.000436	CCL14, CALCA, CCL11, SEMA3A, STC1, ADH7, CLU, FGF5, TTR, WNT11, CCL7, UCN3, UCN2, PENK, ALKAL2, IL36RN, CTSG, FAM3D, LEFTY2, INSL4, GDF10, IL11, KL, IL33, EPHA7, ANGPT1, TSLP, EDN3, WNT3A, IGFBP2, IL36G, VEGFD, ECRG4, DKK1, EREG, GREM1, GAL, SFRP2, SCGB3A1, AGTR2, IL17C, CCL26	725	625	19202	1.77983	0.468144	0.0332464	0.0324439
GOTERM_CC_ALL	GO:0045171~intercellular bridge	14	1.59091	0.000442	GPX2, CHRNA2, KIF23, CDC6, SKA1, KLK6, CENPE, TPX2, TUBB3, NEK2, KIF20A, FAM83D, CEP55, PKNOX2	758	120	20747	3.19325	0.258901	0.00580599	0.00494838
GOTERM_BP_ALL	GO:0061138~morphogenesis of a branching epithelium	17	1.93182	0.000446	CASR, CCL11, HHIP, GREB1L, IHH, TCF21, NPNT, HOXA11, AR, SFRP2, GBX2, WT1, LHX1, RSPO2, GPC3, CTSH, FGFR2	701	170	19416	2.76976	0.935202	0.0107271	0.0101295
GOTERM_CC_ALL	GO:0005581~collagen trimer	13	1.47727	0.000446	FCN3, SCARA3, SFTPA2, MMP1, COL25A1, COL11A1, SFTPD, COL12A1, C1QL2, C1QTNF7, COL6A6, SFTPA1, CD36	758	105	20747	3.38875	0.260646	0.00580599	0.00494838
GOTERM_BP_ALL	GO:0030282~bone mineralization	10	1.13636	0.000457	CLEC3B, MMP13, WNT11, IBSP, ALOX15, RSPO2, GPC3, ALPL, FGFR3, FGFR2	701	64	19416	4.32775	0.939495	0.0109455	0.0103357
GOTERM_BP_ALL	GO:0051383~kinetochore organization	6	0.681818	0.000458	CENPE, CENPF, NUF2, CENPA, NDC80, DLGAP5	701	19	19416	8.7466	0.940041	0.0109455	0.0103357
GOTERM_BP_ALL	GO:0050954~sensory perception of mechanical stimulus	19	2.15909	0.000469	TFAP2A, CLIC5, TRPA1, PTPRQ, COL11A1, PCDH15, DCDC2, LHFPL3, LRP2, TMC2, GJB2, DIAPH3, P2RX2, EPYC, GJB6, BIRC5, PKHD1L1, CRYM, SCN1A	701	205	19416	2.56709	0.943999	0.0111245	0.0105047
GOTERM_BP_ALL	GO:0048738~cardiac muscle tissue development	19	2.15909	0.000469	MYOCD, CAV3, WNT3A, ACTN2, COL11A1, TNNC1, SHOX2, FHL2, GATA5, SORBS2, LRP2, ADRA1A, GREM1, WT1, GJB6, PKP2, ALPK2, SGCG, FGFR2	701	205	19416	2.56709	0.943999	0.0111245	0.0105047
GOTERM_BP_ALL	GO:0010647~positive regulation of cell communication	96	10.9091	0.000476	ROBO2, LRRK2, RASGRF1, IHH, GUCA1A, CTSV, ADRA1A, CLU, FGF5, TMEM100, CDH3, NETO1, UCN3, CHP2, RSPO2, TNR, CTSH, CD36, LBP, RSPO1, CA8, RSPO4, FGB, IL11, CASR, MYOCD, FGFBP1, MYOC, MUSK, EDN3, ABCC8, SPHK1, MYRIP, KNL1, NPNT, DKK1, ECRG4, ADRA2A, GREM1, ASPM, AR, ARC, DEPDC1B, GAL, SFRP2, BIRC5, TRIM15, AGTR2, CFTR, S100A7, LTF, SLC24A2, GRIA1, TNXB, PLA2G1B, SEMA3A, NRXN1, SHOX2, ALOX15, PLA2G3,…	701	1884	19416	1.41134	0.946122	0.0112303	0.0106046
GOTERM_BP_ALL	GO:0050877~nervous system process	80	9.09091	0.000478	CLIC5, PIGR, BTG2, CHRM1, PTPRQ, LRRK2, RASGRF1, FAM107A, GUCA1A, AQP4, ADRA1A, SLC6A4, RS1, CDH3, NETO1, ZIC2, TNR, CD36, SCN1A, KCND2, MUSK, ABCC8, TNNC1, HTR3C, INSYN1, TMPRSS11E, DKK1, ADRA2A, TMC2, SCNN1G, CFAP221, ARC, ADGRB3, TNNT1, SFRP5, SCNN1B, BIRC5, AGTR2, PKHD1L1, SCN4B, SLC24A2, GRIA1, CALCA, CCL11, CHRNA2, COL11A1, NRXN1, PCDH15, ATP1A2, DNAH9, LRP2, ASCL1, ADCY8, AGER, GRK1, PTCHD…	701	1507	19416	1.47034	0.946936	0.0112455	0.0106191
GOTERM_BP_ALL	GO:0070848~response to growth factor	38	4.31818	0.000488	GRIA1, TRIM71, CALCA, GATA5, TWIST1, LRP2, ASCL1, CHRDL1, RAP1GAP, FGF5, TMEM100, IBSP, ERBB4, PENK, SOSTDC1, SH3GL2, PITX3, GDF10, KL, NTRK2, CASR, EPHA7, FGFBP1, MUSK, SPHK1, VEGFD, GFRA1, NPNT, SHCBP1, CCNA2, SFRP2, TH, CPS1, LHX1, SCGB1A1, FGFR4, FGFR3, FGFR2	701	574	19416	1.83364	0.949984	0.0114283	0.0107916
GOTERM_BP_ALL	GO:0006874~intracellular calcium ion homeostasis	19	2.15909	0.000497	SLC24A2, CCL14, CASR, CALCA, CCL11, EDN3, CAV3, TRPA1, STC1, KCNK16, ADCY8, SLC8A3, SCGN, CCL7, CNR1, CASQ2, ATP13A4, TRPM8, ELANE	701	206	19416	2.55463	0.952873	0.0116108	0.010964
GOTERM_BP_ALL	GO:0003156~regulation of animal organ formation	7	0.795455	0.000502	ROBO2, AR, WT1, GATA5, SULF1, DKK1, HOXA11	701	29	19416	6.68562	0.954168	0.0116723	0.0110221
GOTERM_BP_ALL	GO:0048565~digestive tract development	15	1.70455	0.000506	MYOCD, SHOX2, IHH, GATA5, TCF21, ASCL1, SFRP2, WNT11, CPS1, SFRP5, CLDN18, HMGCS2, FGFR2, OTC, STRA6	701	139	19416	2.98895	0.955166	0.0117113	0.0110589
GOTERM_BP_ALL	GO:0023056~positive regulation of signaling	96	10.9091	0.000532	ROBO2, LRRK2, RASGRF1, IHH, GUCA1A, CTSV, ADRA1A, CLU, FGF5, TMEM100, CDH3, NETO1, UCN3, CHP2, RSPO2, TNR, CTSH, CD36, LBP, RSPO1, CA8, RSPO4, FGB, IL11, CASR, MYOCD, FGFBP1, MYOC, MUSK, EDN3, ABCC8, SPHK1, MYRIP, KNL1, NPNT, DKK1, ECRG4, ADRA2A, GREM1, ASPM, AR, ARC, DEPDC1B, GAL, SFRP2, BIRC5, TRIM15, AGTR2, CFTR, S100A7, LTF, SLC24A2, GRIA1, TNXB, PLA2G1B, SEMA3A, NRXN1, SHOX2, ALOX15, PLA2G3,…	701	1887	19416	1.4091	0.961795	0.0122683	0.0115849
GOTERM_MF_ALL	GO:0030546~signaling receptor activator activity	39	4.43182	0.000532	CCL14, CALCA, CCL11, SEMA3A, STC1, CLU, FGF5, TTR, WNT11, CCL7, UCN3, UCN2, PENK, ALKAL2, IL36RN, CTSG, FAM3D, LEFTY2, INSL4, GDF10, IL11, KL, IL33, EPHA7, ANGPT1, TSLP, EDN3, WNT3A, IL36G, VEGFD, ECRG4, DKK1, EREG, GREM1, GAL, SFRP2, SCGB3A1, IL17C, CCL26	725	571	19202	1.80899	0.537467	0.0385682	0.0376373
GOTERM_BP_ALL	GO:0009636~response to toxic substance	22	2.5	0.000534	GRIA1, SLC22A3, DDC, GPX2, SLC47A1, AMBP, HBB, ADH7, INMT, SLC6A4, DUOX1, BRIP1, RAD51, TH, CPS1, ALDH1A1, GSTA1, PENK, MT1H, CYP2F1, SLC17A3, CES1	701	261	19416	2.33466	0.962322	0.0122745	0.0115907
GOTERM_BP_ALL	GO:0022008~neurogenesis	77	8.75	0.00055	ROBO2, PTPRT, BTG2, PTPRQ, HHIP, LRRK2, CTNND2, RASGRF1, IHH, PTPRH, CLU, FGF5, TUBB3, CRTAC1, LOC100652777, RSPO2, TNR, PHACTR1, SH3GL2, PITX3, EPHA7, MYOC, EDN3, GFRA1, GFRA3, KLF15, ASPM, ARC, ADGRB3, RTN4RL1, PLA2G10, ASPA, ASTN1, GPM6A, TNXB, SEMA3A, NRXN1, STMND1, TWIST1, LRP2, ASCL1, AGER, WNT11, GBX2, ERBB4, CNR1, PENK, IGF2BP1, SPOCK1, SLIT3, APOD, DRD1, TPPP, PROM1, NTNG1, IRX1, NTRK2, …	701	1444	19416	1.47695	0.965816	0.0125915	0.01189
GOTERM_BP_ALL	GO:0007420~brain development	47	5.34091	0.000552	GRIA1, ROBO2, BTG2, SEMA3A, NRXN1, LRRK2, KIF14, SLC2A1, ATP1A2, LRP2, ASCL1, SLC6A4, DMBX1, GBX2, PTCHD1, ZIC2, ERBB4, IGF2BP1, TNR, APOD, PHACTR1, DRD1, MACROD2, PITX1, PITX3, GDF10, NTRK2, CA10, EPHA7, SLC6A17, WNT3A, SPHK1, SSTR1, DKK1, ASPM, NFASC, CENPF, AIM2, TH, RTN4RL1, LHX1, DLC1, SELENOP, PLP1, LHX5, AGTR2, FGFR2	701	768	19416	1.69503	0.966298	0.0125974	0.0118956
GOTERM_BP_ALL	GO:0098771~inorganic ion homeostasis	32	3.63636	0.000559	CCL14, SLC24A2, CALCA, CCL11, STC1, ATP1A2, ADCY8, SCGN, CCL7, CNR1, SCN7A, TRPM8, RHBG, ELANE, KL, CASR, CAV3, TRPA1, SCARA5, EDN3, CYP4A11, KCNK16, SLC8A3, SCNN1G, TRPV6, SCNN1B, CASQ2, ATP13A4, ALPL, MT1H, FGFR4, OTC	701	455	19416	1.94796	0.967809	0.0127205	0.0120119
GOTERM_CC_ALL	GO:1903561~extracellular vesicle	116	13.1818	0.00056	RAB3B, COL12A1, AQP5, CLU, H2AC13, H2AC14, DMBT1, TUBB3, PLAU, PEBP4, PTGDS, KRT6C, KRT6B, KRT6A, H2AC8, ACTN2, H2AC7, IGFBP2, KRT78, NPNT, RNASE1, SULT2B1, SCNN1G, ARC, SLPI, SCNN1B, SELENOP, IGFALS, FREM2, GPM6A, CPB2, CRABP2, TRHDE, SEC14L3, C6, TSPAN8, C7, APOH, APOD, PROM1, H3C4, ELANE, KL, SYT4, NAPSA, GGT6, AMBP, MUC16, WNT3A, SCGB3A1, ALPL, SP8, ROBO2, CLIC5, PIGR, BTG2, DPYS, LRRK2, SERP…	758	2345	20747	1.35395	0.315735	0.00715419	0.00609744
GOTERM_BP_ALL	GO:0001823~mesonephros development	12	1.36364	0.000563	GREM1, ROBO2, WNT11, WT1, LHX1, ZBTB16, GREB1L, GPC3, TCF21, NPNT, FGFR2, HOXA11	701	94	19416	3.53586	0.968524	0.0127565	0.0120458
GOTERM_MF_ALL	GO:0061134~peptidase regulator activity	22	2.5	0.00057	WFDC12, ITIH5, SERPINB4, WFDC6, AMBP, TFPI2, SERPINA10, CTSV, SERPINA6, CST5, AIM2, SFRP2, SLPI, SLCO1B3, CPAMD8, GPC3, SPOCK1, CTSH, BIRC5, PI16, WFDC10B, LTF	725	251	19202	2.32144	0.562497	0.0393812	0.0384307
GOTERM_BP_ALL	GO:0048699~generation of neurons	68	7.72727	0.000577	ROBO2, PTPRT, BTG2, PTPRQ, HHIP, LRRK2, CTNND2, RASGRF1, IHH, PTPRH, TUBB3, CRTAC1, LOC100652777, RSPO2, TNR, PHACTR1, SH3GL2, PITX3, EPHA7, MYOC, EDN3, GFRA1, GFRA3, ASPM, ARC, ADGRB3, RTN4RL1, PLA2G10, ASTN1, GPM6A, TNXB, SEMA3A, NRXN1, STMND1, TWIST1, LRP2, ASCL1, AGER, WNT11, GBX2, ERBB4, CNR1, IGF2BP1, SPOCK1, SLIT3, APOD, DRD1, PROM1, NTNG1, IRX1, NTRK2, IRX2, WNT3A, IRX6, SPAG6, CNTN6, PCA…	701	1240	19416	1.5189	0.971074	0.0130132	0.0122882
GOTERM_BP_ALL	GO:0046456~icosanoid biosynthetic process	9	1.02273	0.000579	GGTLC2, GGTLC1, PLA2G4F, GGT6, PLA2G1B, CYP4A11, PLA2G10, LOC100652777, PTGDS	701	53	19416	4.70336	0.971396	0.0130132	0.0122882
GOTERM_CC_ALL	GO:0065010~extracellular membrane-bounded organelle	116	13.1818	0.000581	RAB3B, COL12A1, AQP5, CLU, H2AC13, H2AC14, DMBT1, TUBB3, PLAU, PEBP4, PTGDS, KRT6C, KRT6B, KRT6A, H2AC8, ACTN2, H2AC7, IGFBP2, KRT78, NPNT, RNASE1, SULT2B1, SCNN1G, ARC, SLPI, SCNN1B, SELENOP, IGFALS, FREM2, GPM6A, CPB2, CRABP2, TRHDE, SEC14L3, C6, TSPAN8, C7, APOH, APOD, PROM1, H3C4, ELANE, KL, SYT4, NAPSA, GGT6, AMBP, MUC16, WNT3A, SCGB3A1, ALPL, SP8, ROBO2, CLIC5, PIGR, BTG2, DPYS, LRRK2, SERP…	758	2346	20747	1.35337	0.325373	0.00715419	0.00609744
GOTERM_CC_ALL	GO:0043230~extracellular organelle	116	13.1818	0.000581	RAB3B, COL12A1, AQP5, CLU, H2AC13, H2AC14, DMBT1, TUBB3, PLAU, PEBP4, PTGDS, KRT6C, KRT6B, KRT6A, H2AC8, ACTN2, H2AC7, IGFBP2, KRT78, NPNT, RNASE1, SULT2B1, SCNN1G, ARC, SLPI, SCNN1B, SELENOP, IGFALS, FREM2, GPM6A, CPB2, CRABP2, TRHDE, SEC14L3, C6, TSPAN8, C7, APOH, APOD, PROM1, H3C4, ELANE, KL, SYT4, NAPSA, GGT6, AMBP, MUC16, WNT3A, SCGB3A1, ALPL, SP8, ROBO2, CLIC5, PIGR, BTG2, DPYS, LRRK2, SERP…	758	2346	20747	1.35337	0.325373	0.00715419	0.00609744
GOTERM_BP_ALL	GO:2001251~negative regulation of chromosome organization	11	1.25	0.000588	CDC20, CENPF, ESPL1, PLK1, NUF2, BIRC5, BUB1B, TTK, TRIP13, BUB1, NDC80	701	80	19416	3.80842	0.972967	0.0131407	0.0124086
GOTERM_BP_ALL	GO:0050801~monoatomic ion homeostasis	36	4.09091	0.000589	CCL14, SLC24A2, OCA2, CALCA, CCL11, LRRK2, STC1, ATP1A2, ADCY8, SLC9C2, SCGN, CCL7, CNR1, SCN7A, TRPM8, ELANE, KL, CASR, CAV3, TRPA1, SCARA5, EDN3, CYP4A11, KCNK16, SLC8A3, SCNN1G, TRPV6, CPS1, SCNN1B, CASQ2, ATP13A4, ALPL, MT1H, TESMIN, CFTR, OTC	701	538	19416	1.85337	0.973092	0.0131407	0.0124086
GOTERM_MF_ALL	GO:0005216~monoatomic ion channel activity	33	3.75	0.0006	GRIA1, CATSPER1, SLC24A2, GPM6A, OCA2, CLIC5, CHRNA2, CLCNKB, KCNA4, LRRC52, SLC6A4, SCN7A, TRPM8, SLC17A3, SCN1A, KCNJ5, TRPA1, KCND2, ABCC8, HTR3C, CACNA2D2, KCNK16, KCNK17, TMC2, SCNN1G, TRPV6, P2RX2, SCNN1B, FXYD1, NMUR2, SCN4B, KCNK3, CFTR	725	456	19202	1.91672	0.580884	0.039543	0.0385885
GOTERM_CC_ALL	GO:0005856~cytoskeleton	127	14.4318	0.000618	CLXN, CHRM2, FRMPD4, FRMPD2, FAM107A, BUB1B, CLU, CDC20, CFAP276, CAPN6, TUBB3, PPP4R4, TEKT1, NEK2, MYOZ1, TNS4, GTSE1, KRT6C, KRT6B, KRT6A, PKNOX2, CFAP95, KRT4, CFAP90, ACTN2, MYH16, KRT78, SGO1, ARC, CCNE1, PKP2, KIF20A, CCNP, IQCA1, C11ORF97, PLA2G3, HMMR, SPATA4, SKA3, SKA1, CCNB2, TPPP, FAM83D, XRCC2, PLK1, DCDC2, CDC6, NDC80, REEP1, ANLN, TPX2, SPMIP6, DIAPH3, KIF18B, GJB6, KIF4A, DYNLRB2…	758	2617	20747	1.32827	0.342008	0.00740482	0.00631105
GOTERM_CC_ALL	GO:0045334~clathrin-coated endocytic vesicle	12	1.36364	0.000623	CHRM2, SFTPB, SFTPA2, SFTPC, SFTPD, CD207, TYRP1, LRP2, SFTPA1, SH3GL2, CFTR, EREG	758	94	20747	3.49413	0.344401	0.00740482	0.00631105
GOTERM_BP_ALL	GO:0071396~cellular response to lipid	37	4.20455	0.000638	BTG2, FAM107A, LPL, STC1, ATP1A2, ADCY2, ADCY8, SLC6A4, P2RY6, WNT11, PENK, IL36RN, CTSG, HMGCS2, LBP, CD36, RXRG, CASR, CAV3, WNT3A, AKR1C1, MMP3, IL36G, OPRK1, SSTR1, CCNA2, SCNN1G, AR, GJB2, CYP24A1, CPS1, GJB3, SCNN1B, SCGB2A1, FGFR2, CFTR, CES1	701	561	19416	1.82676	0.980077	0.0141812	0.0133911
GOTERM_BP_ALL	GO:0071363~cellular response to growth factor stimulus	36	4.09091	0.000648	GRIA1, TRIM71, CALCA, GATA5, TWIST1, LRP2, CHRDL1, RAP1GAP, FGF5, TMEM100, IBSP, ERBB4, PENK, SOSTDC1, SH3GL2, PITX3, GDF10, KL, NTRK2, CASR, EPHA7, FGFBP1, MUSK, SPHK1, VEGFD, GFRA1, NPNT, SHCBP1, CCNA2, SFRP2, TH, CPS1, LHX1, FGFR4, FGFR3, FGFR2	701	541	19416	1.84309	0.981359	0.0143699	0.0135694
GOTERM_CC_ALL	GO:0030424~axon	43	4.88636	0.000649	GRIA1, ROBO2, CHRM2, GPM6A, CALCA, CHRM1, SEMA3A, NRXN1, PTPRN, LRRK2, RASGRF1, KCNA4, LRP2, ADCY8, RAP1GAP, SCGN, UCN3, NETO1, TUBB3, CNR1, PENK, IGF2BP1, SPOCK1, SCN1A, SYT4, NTRK2, CASR, MYOC, CNTN6, LGI3, IL31RA, OPRK1, GFRA1, PRSS12, ADRA2A, SLC8A3, TPX2, NFASC, TH, KIF4A, ALDH1A1, CDHR3, RGS7BP	758	680	20747	1.7308	0.355849	0.00758067	0.00646093
GOTERM_BP_ALL	GO:0090257~regulation of muscle system process	22	2.5	0.000651	CHRM2, MYOCD, CALCA, TRIM63, EDN3, CAV3, ABCC8, SPHK1, TNNC1, GATA5, STC1, ATP1A2, NPNT, ADRA1A, ADRA2A, SLC8A3, SGCA, TNNT1, PKP2, CASQ2, NMUR2, PI16	701	265	19416	2.29942	0.981667	0.0143781	0.0135771
GOTERM_BP_ALL	GO:0050878~regulation of body fluid levels	28	3.18182	0.000668	CPB2, CHRM1, SERPINA10, HBB, AQP4, AQP5, SLC6A4, TTR, TSPAN8, PLAU, ERBB4, APOH, CTSG, CD36, FGB, ANGPT1, WNT3A, CYP4A11, TFPI2, F11, OPRK1, ADRA2A, SCNN1G, MMRN1, SCNN1B, ANGPTL4, CFTR, FOXA2	701	380	19416	2.04087	0.983458	0.0146946	0.013876
GOTERM_BP_ALL	GO:0045104~intermediate filament cytoskeleton organization	12	1.36364	0.000674	KRT81, KRT80, DES, KRT4, KRT27, KRT16, KRT14, PKP2, KRT78, KRT6C, KRT6B, KRT6A	701	96	19416	3.4622	0.984086	0.0147803	0.0139569
GOTERM_BP_ALL	GO:0065009~regulation of molecular function	78	8.86364	0.000723	PTPRT, LRRK2, RASGRF1, FHL1, HJURP, KIF14, GUCA1A, CLU, CDC20, CDH3, ZIC2, PLAU, LOC100652777, CHP2, CTSH, RGS6, CIMAP3, SERPINB4, MYOCD, EDN3, ACTN2, SPHK1, TNNC1, CDC25C, DKK1, ADRA2A, EREG, GREM1, AR, GAL, AIM2, SLPI, PLA2G10, EEF1A2, CASQ2, TRIM15, ANGPTL4, SCN4B, CFTR, LTF, CALCA, BEX1, CCL11, PLA2G1B, UHRF1, TWIST1, PKMYT1, ADCY8, AGER, RAP1GAP, LRRC52, NWD1, APOH, XIRP1, SPOCK1, DRD1, CLSP…	701	1482	19416	1.45777	0.988237	0.0158024	0.0149221
GOTERM_MF_ALL	GO:0004745~all-trans-retinol dehydrogenase (NAD+) activity	6	0.681818	0.000727	ADH1C, ADH1B, ADH1A, HSD17B13, HSD17B6, ADH7	725	20	19202	7.94566	0.651261	0.0455665	0.0444666
GOTERM_BP_ALL	GO:0051984~positive regulation of chromosome segregation	7	0.795455	0.000732	NCAPG, BIRC5, CDC6, SKA3, NCAPH, SKA1, AURKB	701	31	19416	6.25429	0.988833	0.0158955	0.0150099
GOTERM_CC_ALL	GO:0036126~sperm flagellum	20	2.27273	0.000732	ADGB, CATSPER1, CLXN, PACRG, DNAI2, CFAP95, CFAP90, SPAG6, CFAP107, TTC29, CABCOCO1, TCTE1, SPMIP6, CFAP221, CFAP276, CATSPERD, MORN5, TEKT1, CFAP65, CFAP77	758	228	20747	2.40094	0.391029	0.00840344	0.00716216
GOTERM_BP_ALL	GO:0045103~intermediate filament-based process	12	1.36364	0.000736	KRT81, KRT80, DES, KRT4, KRT27, KRT16, KRT14, PKP2, KRT78, KRT6C, KRT6B, KRT6A	701	97	19416	3.4265	0.989126	0.0158955	0.0150099
GOTERM_BP_ALL	GO:0055082~intracellular chemical homeostasis	39	4.43182	0.000736	CCL14, SLC24A2, OCA2, CPB2, CALCA, CCL11, PTPRN, LRRK2, STC1, ATP1A2, AQP4, ADCY8, AGER, SLC9C2, SCGN, CCL7, CNR1, TRPM8, ELANE, CASR, CAV3, TRPA1, SCARA5, EDN3, ABCC8, SCTR, OPRK1, KCNK16, KLF15, SLC8A3, SCNN1G, TH, SCNN1B, GJB6, CASQ2, ATP13A4, MT1H, TESMIN, CFTR	701	608	19416	1.77665	0.989149	0.0158955	0.0150099
GOTERM_BP_ALL	GO:0007605~sensory perception of sound	17	1.93182	0.000738	TFAP2A, CLIC5, PTPRQ, COL11A1, PCDH15, DCDC2, LHFPL3, LRP2, TMC2, GJB2, DIAPH3, P2RX2, EPYC, GJB6, BIRC5, PKHD1L1, CRYM	701	178	19416	2.64527	0.989248	0.0158955	0.0150099
GOTERM_BP_ALL	GO:1901699~cellular response to nitrogen compound	41	4.65909	0.000751	GRIA1, CHRM2, CHRM1, CHRNA2, PLA2G1B, LRRK2, GATA5, STC1, ADCY8, AGER, SLC6A4, BRIP1, P2RY6, ERBB4, PENK, DRD1, HMGCS2, CD36, DNAI1, NTRK2, EPHA7, MUSK, ACTN2, MMP3, HTR3C, CDC6, CCNA2, SCNN1G, GJB2, RAD51, TH, CPS1, WT1, SCNN1B, CASQ2, AGTR2, FGFR4, FGFR3, FOLR1, FGFR2, CFTR	701	651	19416	1.74439	0.990055	0.0161125	0.0152148
GOTERM_BP_ALL	GO:0030182~neuron differentiation	64	7.27273	0.000782	ROBO2, PTPRT, BTG2, PTPRQ, LRRK2, CTNND2, RASGRF1, IHH, PTPRH, TUBB3, CRTAC1, LOC100652777, RSPO2, TNR, PHACTR1, SH3GL2, PITX3, EPHA7, MYOC, EDN3, GFRA1, GFRA3, ARC, ADGRB3, RTN4RL1, PLA2G10, GPM6A, TNXB, SEMA3A, NRXN1, STMND1, LRP2, ASCL1, AGER, WNT11, GBX2, ERBB4, CNR1, IGF2BP1, SPOCK1, SLIT3, APOD, DRD1, PROM1, NTNG1, IRX1, NTRK2, IRX2, WNT3A, IRX6, SPAG6, CNTN6, PCARE, DCDC2, VEGFD, NFASC, DI…	701	1162	19416	1.52551	0.991816	0.0167349	0.0158026
GOTERM_MF_ALL	GO:0019838~growth factor binding	15	1.70455	0.000783	NTRK2, KL, CNTFR, EPHA7, FGFBP1, IL1R2, IGFBP2, LRP2, CHRDL1, IL36RN, CD36, IGFALS, FGFR4, FGFR3, FGFR2	725	139	19202	2.85815	0.678515	0.0455665	0.0444666
GOTERM_MF_ALL	GO:0030414~peptidase inhibitor activity	18	2.04545	0.000786	WFDC12, ITIH5, SERPINB4, WFDC6, AMBP, TFPI2, SERPINA10, SERPINA6, CST5, SLPI, SLCO1B3, CPAMD8, GPC3, SPOCK1, BIRC5, PI16, WFDC10B, LTF	725	188	19202	2.53585	0.679804	0.0455665	0.0444666
GOTERM_BP_ALL	GO:0007127~meiosis I	14	1.59091	0.000788	TOP2A, PLK1, KNL1, NDC80, CCNB2, BRIP1, RAD51, ESPL1, EME1, CCNE1, BIRC5, RAD54L, SHOC1, TRIP13	701	129	19416	3.00594	0.992099	0.0167987	0.0158628
GOTERM_CC_ALL	GO:0045121~membrane raft	24	2.72727	0.000788	STOML3, LY6K, FYB2, KCND2, CAV3, ANGPT1, LRRK2, ITLN1, SLC2A1, ADCY2, ATP1A2, SULF1, ADCY8, ADRA1A, SLC6A4, ARC, SGCA, RTN4RL1, CNR1, DLC1, FXYD1, TNR, TRPM8, CD36	758	303	20747	2.16798	0.413742	0.00889642	0.00758232
GOTERM_BP_ALL	GO:0006937~regulation of muscle contraction	17	1.93182	0.000832	CHRM2, MYOCD, CALCA, EDN3, CAV3, SPHK1, TNNC1, STC1, ATP1A2, NPNT, ADRA1A, ADRA2A, SLC8A3, TNNT1, PKP2, CASQ2, NMUR2	701	180	19416	2.61588	0.993985	0.0176259	0.016644
GOTERM_BP_ALL	GO:0003002~regionalization	30	3.40909	0.000833	BTG2, HHIP, IHH, LRP2, ASCL1, HOXA11, HOXA10, WNT11, GBX2, WIF1, GPC3, LEFTY2, DNAI1, CIMAP3, IRX1, IRX2, DNAI2, WNT3A, ZBTB16, XRCC2, DKK1, GREM1, ARC, SFRP2, WT1, LHX1, SP8, FOLR1, FGFR2, FOXA2	701	426	19416	1.95053	0.993991	0.0176259	0.016644
GOTERM_MF_ALL	GO:0003774~cytoskeletal motor activity	16	1.81818	0.000838	DNAI2, LRRK2, KIF14, DNAH9, KIF23, KIF11, KIF6, CENPE, MYH2, KIF18B, KIF4A, DYNLRB2, KIF2C, KIF20A, TPPP, DNAI1	725	156	19202	2.71646	0.703292	0.0467437	0.0456154
GOTERM_BP_ALL	GO:0001676~long-chain fatty acid metabolic process	13	1.47727	0.000843	CYP4A11, ALOX15, ELOVL6, CYP4Z1, CYP2A6, ACADL, PLA2G10, GSTA1, PLP1, LOC100652777, SLC27A6, PTGDS, CYP2F1	701	114	19416	3.1585	0.994362	0.0177841	0.0167934
GOTERM_BP_ALL	GO:0031667~response to nutrient levels	35	3.97727	0.000847	GRIA1, SLC22A3, DAPL1, LRRK2, FAM107A, SLC2A1, LPL, STC1, ADRB1, ASCL1, SLC6A4, BRIP1, WNT11, UCN3, UCN2, CNR1, PENK, HMGCS2, KL, CASR, TRPA1, ABCC8, IGFBP2, SCTR, SSTR1, ELAPOR1, SFRP2, CYP24A1, TH, CPS1, SCNN1B, NMUR2, ALPL, FOLR1, OTC	701	528	19416	1.83601	0.994491	0.0178023	0.0168106
GOTERM_BP_ALL	GO:0048167~regulation of synaptic plasticity	20	2.27273	0.000865	SLC24A2, GRIA1, SYT4, NTRK2, RASGRF1, FAM107A, SCTR, ADCY8, CHRDL1, AGER, SLC8A3, CDC20, SCGN, ARC, SYT12, NETO1, ITPKA, PENK, TNR, DRD1	701	234	19416	2.36731	0.995061	0.0181144	0.0171052
GOTERM_CC_ALL	GO:0098857~membrane microdomain	24	2.72727	0.000865	STOML3, LY6K, FYB2, KCND2, CAV3, ANGPT1, LRRK2, ITLN1, SLC2A1, ADCY2, ATP1A2, SULF1, ADCY8, ADRA1A, SLC6A4, ARC, SGCA, RTN4RL1, CNR1, DLC1, FXYD1, TNR, TRPM8, CD36	758	305	20747	2.15376	0.443554	0.00960155	0.0081833
GOTERM_BP_ALL	GO:0032309~icosanoid secretion	7	0.795455	0.000874	PLA2G4F, PLA2G12B, PLA2G1B, PLA2G10, LOC100652777, PLA2G3, NMUR2	701	32	19416	6.05884	0.995326	0.0182399	0.0172238
GOTERM_CC_ALL	GO:0009897~external side of plasma membrane	30	3.40909	0.000879	GRIA1, CNTFR, FCN3, IL5RA, CD1E, AQP4, LRP2, CD1B, RS1, PLAU, CA4, FCER1A, TRPM8, CD36, IL13RA2, GPIHBP1, FGB, BTNL9, DNAI2, MUC16, IL31RA, GFRA1, GFRA3, SCNN1G, RAET1E, SCNN1B, CD207, CLEC4F, FOLR1, ASTN1	758	422	20747	1.94579	0.448745	0.00960155	0.0081833
GOTERM_MF_ALL	GO:0004867~serine-type endopeptidase inhibitor activity	13	1.47727	0.000903	WFDC12, ITIH5, SERPINB4, WFDC6, AMBP, TFPI2, SERPINA10, SERPINA6, SLPI, SLCO1B3, CPAMD8, SPOCK1, WFDC10B	725	110	19202	3.13011	0.730116	0.0485212	0.04735
GOTERM_BP_ALL	GO:1903522~regulation of blood circulation	22	2.5	0.00091	FGB, CHRM2, KCNJ5, CASR, KCND2, EDN3, CAV3, SHOX2, STC1, ADRB1, ATP1A2, AGER, ADRA1A, ADRA2A, SLC8A3, DES, TH, FXYD1, PKP2, CASQ2, AGTR2, SCN4B	701	272	19416	2.24025	0.996256	0.0189296	0.017875
GOTERM_BP_ALL	GO:0051231~spindle elongation	5	0.568182	0.000923	KIF4A, BIRC5, KIF23, KIF11, AURKB	701	13	19416	10.6529	0.996555	0.0191459	0.0180793
GOTERM_BP_ALL	GO:0042220~response to cocaine	9	1.02273	0.000951	GRIA1, CCNA2, ARC, CNR1, FOSB, OPRK1, DRD1, SLC6A4, PITX3	701	57	19416	4.3733	0.997095	0.0194592	0.0183752
GOTERM_BP_ALL	GO:0060688~regulation of morphogenesis of a branching structure	9	1.02273	0.000951	GREM1, AR, CAV3, LHX1, LRRK2, SHOX2, AGTR2, SULF1, FGFR2	701	57	19416	4.3733	0.997095	0.0194592	0.0183752
GOTERM_BP_ALL	GO:0060675~ureteric bud morphogenesis	9	1.02273	0.000951	GREM1, WNT11, WT1, LHX1, GREB1L, GPC3, TCF21, NPNT, HOXA11	701	57	19416	4.3733	0.997095	0.0194592	0.0183752
GOTERM_BP_ALL	GO:0009611~response to wounding	32	3.63636	0.000951	CPB2, SERPINA10, ALOX15, HBB, AGER, SLC6A4, KLK6, PLAU, APOH, TNR, APOD, CTSG, CD36, MYOZ1, KRT6A, FGB, IL33, CAV3, ANGPT1, ODAM, WNT3A, TFPI2, F11, GKN2, ECRG4, ADRA2A, EREG, FOSL1, MMRN1, RTN4RL1, ANGPTL4, FOLR1	701	470	19416	1.88579	0.997096	0.0194592	0.0183752
GOTERM_MF_ALL	GO:0042562~hormone binding	12	1.36364	0.000972	SULT2B1, AR, TTR, UCN2, ALDH1A1, SCTR, CTSH, ATP1A2, LRP2, CRYM, ADRA2A, CMKLR2	725	96	19202	3.31069	0.755577	0.0503265	0.0491118
GOTERM_BP_ALL	GO:0001508~action potential	14	1.59091	0.000977	GRIA1, KCNJ5, NTRK2, KCND2, CAV3, ABCC8, KCNA4, KCNK16, ATP1A2, PKP2, SCN7A, DRD1, SCN4B, SCN1A	701	132	19416	2.93762	0.997533	0.0199362	0.0188256
GOTERM_BP_ALL	GO:0072009~nephron epithelium development	13	1.47727	0.000984	IRX1, IRX2, GREB1L, TCF21, NPNT, KLF15, HOXA11, GREM1, WNT11, WT1, LHX1, GPC3, PROM1	701	116	19416	3.10404	0.997624	0.0199952	0.0188813
GOTERM_BP_ALL	GO:0007565~female pregnancy	17	1.93182	0.000993	CLIC5, CALCA, AMBP, ABCC8, IGFBP2, SLC2A1, IHH, STC1, ADRA2A, FOSL1, AR, GJB2, TPPP3, EPYC, CNR1, SCGB1A1, FOSB	701	183	19416	2.573	0.997764	0.0201284	0.0190071
GOTERM_BP_ALL	GO:0065007~biological regulation	514	58.4091	0.00100561	CNTFR, CDA, FRMPD4, C4BPA, CLDN2, H2AC13, H2AC14, MS4A15, GTSE1, CMKLR2, PKNOX2, CHIA, CACNA2D2, INSYN1, DKK1, SULT2B1, AR, RFX8, DEPDC1B, AGTR2, PRR11, CDCA2, TMEM238L, CRABP2, CDCA5, SHOX2, PLA2G3, GATA5, IL20RB, NCAPG, LYPD3, ADH7, SKA3, IQGAP3, NCAPH, SKA1, C6, C7, PRDM16, PROM1, ELANE, GPIHBP1, FYB2, NFE4, TSLP, ABCA3, PLK1, APCDD1L, IL31RA, ABCA8, CDC6, NR0B2, FOSL1, GJB2, GJB1, GJB3, GJB6,…	701	13191	19416	1.07926	0.997925	0.0203075	0.0191761
GOTERM_BP_ALL	GO:0008544~epidermis development	26	2.95455	0.00104241	KRT81, KRT80, CRABP2, PTPRQ, CASP14, CDH3, KRT27, LOC100652777, SOSTDC1, LIPK, TGM5, KRT6C, KRT6B, KRT6A, SPRR2D, KRT4, KRT78, DKK1, EREG, RBP2, KRT16, PLA2G10, KRT14, FGFR2, SPRR1B, S100A7	701	352	19416	2.04584	0.998345	0.0209814	0.0198126
GOTERM_BP_ALL	GO:0045926~negative regulation of growth	20	2.27273	0.00105748	CDA, EPHA7, CAV3, WNT3A, SEMA3A, FHL1, ADRB1, SLC6A4, GREM1, SFRP2, WT1, GPC3, TNR, SCGB3A1, MT1H, SLIT3, PI16, AGTR2, MYOZ1, FGFR3	701	238	19416	2.32753	0.998491	0.0212152	0.0200334
GOTERM_BP_ALL	GO:0072171~mesonephric tubule morphogenesis	9	1.02273	0.0010688	GREM1, WNT11, WT1, LHX1, GREB1L, GPC3, TCF21, NPNT, HOXA11	701	58	19416	4.2979	0.998592	0.0213725	0.0201818
GOTERM_BP_ALL	GO:0044772~mitotic cell cycle phase transition	15	1.70455	0.00107648	TRIM71, UBE2C, PLK1, BUB1B, PKMYT1, FOXM1, CDC25C, IQGAP3, CCNA2, CCNB2, MELK, CCNE1, BIRC5, CCNP, CDKN3	701	150	19416	2.76976	0.998657	0.0213996	0.0202074
GOTERM_BP_ALL	GO:0007165~signal transduction	219	24.8864	0.00107712	CNTFR, CDA, HHIP, CDC20, MS4A15, GTSE1, CMKLR2, EPHA7, MUSK, ACTN2, IL1R2, INSYN1, DKK1, EREG, AR, DEPDC1B, SFRP2, PLPP4, ADGRB3, SFRP5, AGTR2, BEX2, BEX1, TMEM238L, CRABP2, SHOX2, IL20RB, STC1, IQGAP3, BRIP1, PENK, TRPM8, FYB2, TSLP, PLK1, IL31RA, IL36G, CDC6, NR0B2, FOSL1, PTPRT, PIGR, DIRAS2, PTPRH, CHRDL1, UCN3, UCN2, NUF2, PBK, RSPO2, FCER1A, SOSTDC1, CTSH, CTSG, CD36, RSPO1, RSPO4, IL11, FG…	701	5047	19416	1.20186	0.998663	0.0213996	0.0202074
GOTERM_BP_ALL	GO:0050804~modulation of chemical synaptic transmission	35	3.97727	0.00108651	GRIA1, CHRM2, SLC24A2, CHRM1, NRXN1, LRRK2, RASGRF1, FAM107A, ATP1A2, ADCY8, CHRDL1, ADRA1A, AGER, SLC6A4, CDC20, SCGN, RIMS4, NETO1, CNR1, PENK, TNR, DRD1, NTNG1, SYT4, NTRK2, EPHA7, WNT3A, SCTR, CACNA2D2, DKK1, ADRA2A, SLC8A3, ARC, SYT12, ITPKA	701	536	19416	1.80861	0.998738	0.0215165	0.0203178
GOTERM_BP_ALL	GO:0048545~response to steroid hormone	23	2.61364	0.0011048	TRIM63, ABCA3, IGFBP2, FAM107A, GKN2, STC1, ATP1A2, FOSL1, SCNN1G, AR, GJB2, TH, UCN3, CPS1, SCNN1B, SCGB2A1, SCGB1A1, FOSB, ALPL, SLIT3, HMGCS2, PTGDS, RXRG	701	295	19416	2.15947	0.998872	0.0218083	0.0205933
GOTERM_BP_ALL	GO:0099177~regulation of trans-synaptic signaling	35	3.97727	0.00111838	GRIA1, CHRM2, SLC24A2, CHRM1, NRXN1, LRRK2, RASGRF1, FAM107A, ATP1A2, ADCY8, CHRDL1, ADRA1A, AGER, SLC6A4, CDC20, SCGN, RIMS4, NETO1, CNR1, PENK, TNR, DRD1, NTNG1, SYT4, NTRK2, EPHA7, WNT3A, SCTR, CACNA2D2, DKK1, ADRA2A, SLC8A3, ARC, SYT12, ITPKA	701	537	19416	1.80524	0.998962	0.0220056	0.0207797
GOTERM_CC_ALL	GO:0015630~microtubule cytoskeleton	82	9.31818	0.00112266	CHRM2, TOP2A, CLIC5, LRRK2, KIF14, HEPACAM2, BUB1B, CFAP107, KIF11, CDC20, CFAP276, CAPN6, TUBB3, PPP4R4, TEKT1, NEK2, GTSE1, DLGAP5, CEP55, PKNOX2, CIMAP3, GPX2, DNAI2, PACRG, CFAP95, TRIM63, CFAP90, CKAP2L, KIF23, KIF6, SGO1, CCNA2, ASPM, CYP2A6, CFAP221, ESPL1, CCNE1, BIRC5, KIF2C, KIF20A, CCNP, C11ORF97, ADH1C, UHRF1, ADH1B, ADH1A, PLA2G3, TTK, DNAH9, HMMR, SKA3, SKA1, AURKB, CCNB2, CDC45, TP…	758	1578	20747	1.42231	0.532551	0.011998	0.0102257
GOTERM_CC_ALL	GO:0097649~A axonemal microtubule	8	0.909091	0.00113422	PACRG, SPMIP6, CFAP276, CFAP95, CFAP90, TEKT1, CFAP107, CFAP77	758	45	20747	4.8659	0.536202	0.011998	0.0102257
GOTERM_BP_ALL	GO:0007584~response to nutrient	16	1.81818	0.00114261	KL, CASR, IGFBP2, LPL, STC1, ASCL1, SLC6A4, BRIP1, SFRP2, CYP24A1, CNR1, PENK, ALPL, HMGCS2, FOLR1, OTC	701	168	19416	2.63786	0.999106	0.0224106	0.0211621
GOTERM_BP_ALL	GO:0001649~osteoblast differentiation	15	1.70455	0.00114817	GDF10, MYOC, WNT3A, SHOX2, IGFBP2, FHL2, TMT1A, IHH, TWIST1, CYP24A1, WNT11, IBSP, PENK, RSPO2, ALPL	701	151	19416	2.75141	0.999136	0.0224477	0.0211972
GOTERM_BP_ALL	GO:0044703~multi-organism reproductive process	18	2.04545	0.00119377	CLIC5, CALCA, AMBP, ABCC8, IGFBP2, SLC2A1, IHH, STC1, ADRA2A, SLC6A4, FOSL1, AR, GJB2, TPPP3, EPYC, CNR1, SCGB1A1, FOSB	701	204	19416	2.4439	0.999347	0.0232501	0.0219549
GOTERM_BP_ALL	GO:0003007~heart morphogenesis	22	2.5	0.00119678	ROBO2, CAV3, WNT3A, COL11A1, ELN, TNNC1, SHOX2, FHL2, IHH, GATA5, TWIST1, LRP2, TMEM100, SFRP2, WNT11, TH, DLC1, PKP2, SLIT3, ALPK2, FOLR1, FGFR2	701	278	19416	2.19189	0.999359	0.0232501	0.0219549
GOTERM_BP_ALL	GO:0048584~positive regulation of response to stimulus	116	13.1818	0.00120924	FCN3, IHH, GUCA1A, C4BPA, CLU, FGF5, CDH3, PLAU, CHP2, CASR, MUSK, KNL1, NPNT, PGC, DKK1, EREG, AR, DEPDC1B, SFRP2, PLPP4, TRIM15, MASP1, AGTR2, S100A7, GRIA1, CPB2, SHOX2, ALOX15, PLA2G3, GATA5, LPL, CD1E, ADRB1, CD1B, AGER, IQGAP3, KIR2DL4, KLK6, SCUBE2, SEC14L3, C6, C7, APOH, PENK, DRD1, ELANE, BTNL9, KL, FYB2, TSLP, CNTN6, WNT3A, DCDC2, NDC80, FOSL1, RAET1E, NMUR2, FGFR4, FGFR3, FGFR2, ROBO2,…	701	2426	19416	1.32437	0.999406	0.0234181	0.0221135
GOTERM_BP_ALL	GO:0043266~regulation of potassium ion transport	12	1.36364	0.00121554	DPP10, GAL, EDN3, CAV3, ABCC8, ACTN2, FHL1, CASQ2, OPRK1, DRD1, ADRA2A, LRRC52	701	103	19416	3.2269	0.999429	0.0234661	0.0221588
GOTERM_BP_ALL	GO:0051046~regulation of secretion	40	4.54545	0.00122556	RAB3C, CPB2, PLA2G1B, PTPRN, LRRK2, PLA2G3, STC1, ADCY8, CLDN2, SLC6A4, RIMS4, UCN3, CNR1, LOC100652777, FAM3D, STXBP6, IL13RA2, FGB, IL11, SYT4, CASR, EDN3, ABCC8, LGI3, CYP4A11, SYT15, OPRK1, KCNK16, MYRIP, ECRG4, NR0B2, ADRA2A, GAL, TRPV6, SYT12, PLA2G10, BIRC5, CFTR, FOXA2, CES1	701	647	19416	1.71237	0.999463	0.0235853	0.0222714
GOTERM_BP_ALL	GO:0050808~synapse organization	27	3.06818	0.00124401	GRIA1, GPM6A, FRMPD4, CTNND2, NRXN1, LRRK2, CHRDL1, DRP2, ERBB4, TNR, DRD1, NTNG1, MUSK, ACTN2, WNT3A, CNTN6, CACNA2D2, INSYN1, DKK1, C1QL2, CNKSR2, SLC8A3, ARC, ADGRB3, P2RX2, ITPKA, KIF2C	701	376	19416	1.98892	0.999521	0.0238656	0.022536
GOTERM_CC_ALL	GO:0005929~cilium	57	6.47727	0.00127255	CLXN, CHRM2, HHIP, LRRK2, GUCA1A, BUB1B, CFAP107, KIF11, TTC29, CFAP276, AKAP14, PPP4R4, TEKT1, NEK2, CIMIP1, ADGB, CIMAP3, DNAI2, PACRG, CFAP95, MYOC, CFAP90, CKAP2L, SPHK1, TCTE1, CFAP221, SNTN, CATSPERD, HOATZ, CATSPER1, IQCA1, STOML3, C11ORF97, ADH1C, ADH1B, ADH1A, PCDH15, DNAH9, SPATA4, SKA1, GRK1, CDC45, ERICH3, KISS1R, DRD1, PROM1, CFAP65, DNAI1, SPAG6, PCARE, DCDC2, CABCOCO1, CENPF, SPMIP…	758	1010	20747	1.54468	0.57771	0.0132541	0.0112963
GOTERM_CC_ALL	GO:0160110~axonemal microtubule doublet inner sheath	8	0.909091	0.00129634	PACRG, SPMIP6, CFAP276, CFAP95, CFAP90, TEKT1, CFAP107, CFAP77	758	46	20747	4.76012	0.584465	0.0132973	0.0113331
GOTERM_BP_ALL	GO:0055123~digestive system development	15	1.70455	0.00130358	MYOCD, SHOX2, IHH, GATA5, TCF21, ASCL1, SFRP2, WNT11, CPS1, SFRP5, CLDN18, HMGCS2, FGFR2, OTC, STRA6	701	153	19416	2.71545	0.999668	0.0249304	0.0235415
GOTERM_BP_ALL	GO:0008543~fibroblast growth factor receptor signaling pathway	12	1.36364	0.00131608	FGF5, TRIM71, NTRK2, KL, EPHA7, FGFBP1, MUSK, ERBB4, FGFR4, FGFR3, SHCBP1, FGFR2	701	104	19416	3.19587	0.999692	0.0250137	0.0236202
GOTERM_BP_ALL	GO:0051050~positive regulation of transport	51	5.79545	0.00131608	RAB3B, FCN3, CHRM1, LRRK2, FHL1, CLU, SLC6A4, CDH3, UCN3, LOC100652777, CHP2, CD36, FGB, CASR, EDN3, ABCC8, ACTN2, SFTPD, CYP4A11, MYRIP, ECRG4, KLF15, ADRA2A, GREM1, GAL, PLA2G10, PKP2, SCN4B, CFTR, CES1, CPB2, PLA2G1B, ITLN1, PLA2G3, STC1, ADCY8, LRRC52, P2RY6, GPC3, DRD1, SYT4, ANGPT1, CAV3, WNT3A, ABCA3, OPRK1, ABCA8, NR0B2, P2RX2, FXYD1, PLP1	701	890	19416	1.58716	0.999692	0.0250137	0.0236202
GOTERM_BP_ALL	GO:0043269~regulation of monoatomic ion transport	32	3.63636	0.00133376	GRIA1, DPP10, CALCA, CHRM1, PLA2G1B, FHL1, STC1, ATP1A2, LRRC52, SLC6A4, P2RY6, CNR1, DRD1, KCNJ5, CASR, CAV3, EDN3, ACTN2, ABCC8, OPRK1, KCNK16, ADRA2A, TMC2, GAL, PLPP4, P2RX2, FXYD1, PKP2, CASQ2, PLP1, SCN4B, CFTR	701	480	19416	1.8465	0.999724	0.0252715	0.0238637
GOTERM_BP_ALL	GO:0072080~nephron tubule development	11	1.25	0.00135951	IRX1, GREM1, IRX2, WNT11, WT1, LHX1, GREB1L, GPC3, TCF21, NPNT, HOXA11	701	89	19416	3.4233	0.999764	0.0256014	0.0241752
GOTERM_BP_ALL	GO:0001657~ureteric bud development	11	1.25	0.00135951	GREM1, ROBO2, WNT11, WT1, LHX1, GREB1L, GPC3, TCF21, NPNT, FGFR2, HOXA11	701	89	19416	3.4233	0.999764	0.0256014	0.0241752
GOTERM_BP_ALL	GO:0044344~cellular response to fibroblast growth factor stimulus	14	1.59091	0.00137729	TRIM71, NTRK2, KL, EPHA7, FGFBP1, MUSK, SHCBP1, FGF5, CPS1, ERBB4, LHX1, FGFR4, FGFR3, FGFR2	701	137	19416	2.83041	0.999789	0.0258568	0.0244164
GOTERM_MF_ALL	GO:0005215~transporter activity	71	8.06818	0.00138459	CLIC5, SLC2A1, AQP4, AQP5, CLDN2, SLC9C2, SLC6A4, CD36, ADAMTS8, SCN1A, SLC13A2, KCND2, SLC6A17, ABCC8, HTR3C, CACNA2D2, KCNK16, KCNK17, TMC2, SCNN1G, SLCO4A1, SCNN1B, SLC27A6, SCN4B, CFTR, CATSPER1, SLC24A2, GRIA1, GPM6A, SLC22A3, OCA2, SLC47A1, CHRNA2, CLCNKB, KCNA4, ATP1A2, LRP2, LRRC52, SEC14L3, SLCO1B3, SCN7A, APOD, TRPM8, RHBG, SLC17A3, GPIHBP1, STRA6, SLC14A1, KCNJ5, GSDMC, SLC14A2, ATP8B3…	725	1292	19202	1.45547	0.865698	0.0692297	0.0675587
GOTERM_MF_ALL	GO:0004022~alcohol dehydrogenase (NAD+) activity	6	0.681818	0.0014362	ADH1C, ADH1B, ADH1A, HSD17B13, HSD17B6, ADH7	725	23	19202	6.90927	0.875388	0.0694165	0.0677409
GOTERM_BP_ALL	GO:0090266~regulation of mitotic cell cycle spindle assembly checkpoint	6	0.681818	0.00144264	BIRC5, KNL1, SKA3, NDC80, SKA1, AURKB	701	24	19416	6.92439	0.999859	0.0268374	0.0253423
GOTERM_BP_ALL	GO:0034508~centromere complex assembly	6	0.681818	0.00144264	CENPE, CENPF, CENPI, HJURP, CENPA, DLGAP5	701	24	19416	6.92439	0.999859	0.0268374	0.0253423
GOTERM_BP_ALL	GO:1903504~regulation of mitotic spindle checkpoint	6	0.681818	0.00144264	BIRC5, KNL1, SKA3, NDC80, SKA1, AURKB	701	24	19416	6.92439	0.999859	0.0268374	0.0253423
GOTERM_BP_ALL	GO:0072163~mesonephric epithelium development	11	1.25	0.00148116	GREM1, ROBO2, WNT11, WT1, LHX1, GREB1L, GPC3, TCF21, NPNT, FGFR2, HOXA11	701	90	19416	3.38526	0.999888	0.0273058	0.0257846
GOTERM_BP_ALL	GO:0072164~mesonephric tubule development	11	1.25	0.00148116	GREM1, ROBO2, WNT11, WT1, LHX1, GREB1L, GPC3, TCF21, NPNT, FGFR2, HOXA11	701	90	19416	3.38526	0.999888	0.0273058	0.0257846
GOTERM_BP_ALL	GO:0033555~multicellular organismal response to stress	11	1.25	0.00148116	GRIA1, CALCA, TRPA1, P2RX2, PENK, NMUR2, ADRB1, ATP1A2, DRD1, HMGCS2, ADRA2A	701	90	19416	3.38526	0.999888	0.0273058	0.0257846
GOTERM_CC_ALL	GO:0099568~cytoplasmic region	24	2.72727	0.00150613	PACRG, DNAI2, CFAP95, CHRNA2, CFAP90, SPAG6, LRRK2, DCDC2, DNAH9, CFAP107, SPATA4, ARC, CENPF, SPMIP6, CFAP221, RIMS4, CFAP276, SAPCD2, NETO1, KIF4A, AKAP14, TEKT1, DNAI1, CFAP77	758	318	20747	2.06571	0.639556	0.0151018	0.0128711
GOTERM_CC_ALL	GO:0097486~multivesicular body lumen	4	0.454545	0.00151687	SFTPB, NAPSA, SFTPC, CTSH	758	7	20747	15.6404	0.642172	0.0151018	0.0128711
GOTERM_MF_ALL	GO:0022836~gated channel activity	25	2.84091	0.00151997	GRIA1, CATSPER1, CHRNA2, CLCNKB, KCNA4, LRRC52, SCN7A, TRPM8, SLC17A3, SCN1A, KCNJ5, TRPA1, KCND2, ABCC8, HTR3C, CACNA2D2, KCNK16, KCNK17, TMC2, SCNN1G, P2RX2, SCNN1B, NMUR2, KCNK3, CFTR	725	327	19202	2.02489	0.889652	0.0710954	0.0693793
GOTERM_BP_ALL	GO:0055080~monoatomic cation homeostasis	34	3.86364	0.00152571	CCL14, SLC24A2, OCA2, CALCA, CCL11, LRRK2, STC1, ATP1A2, ADCY8, SLC9C2, SCGN, CCL7, CNR1, SCN7A, TRPM8, ELANE, KL, CASR, CAV3, TRPA1, SCARA5, EDN3, CYP4A11, KCNK16, SLC8A3, SCNN1G, TRPV6, SCNN1B, CASQ2, ATP13A4, ALPL, MT1H, TESMIN, CFTR	701	526	19416	1.79034	0.999915	0.0280429	0.0264807
GOTERM_BP_ALL	GO:1901992~positive regulation of mitotic cell cycle phase transition	12	1.36364	0.00153766	CDC20, RRM2, ESPL1, CCNE1, UBE2C, CDCA5, BIRC5, CDC6, CDC25C, SKA3, SKA1, DLGAP5	701	106	19416	3.13557	0.999921	0.0280944	0.0265292
GOTERM_BP_ALL	GO:0060349~bone morphogenesis	12	1.36364	0.00153766	TFAP2A, SCUBE2, MMP13, SHOX2, IHH, ALPL, TWIST1, STC1, FGFR3, FGFR2, HOXA11, LTF	701	106	19416	3.13557	0.999921	0.0280944	0.0265292
GOTERM_BP_ALL	GO:0019725~cellular homeostasis	43	4.88636	0.00155383	CCL14, SLC24A2, OCA2, CPB2, CALCA, CCL11, PTPRN, LRRK2, STC1, ATP1A2, AQP4, ADCY8, AGER, SLC9C2, SCGN, CCL7, CNR1, SCN7A, TRPM8, ELANE, CASR, CAV3, TRPA1, SCARA5, EDN3, ABCC8, UBE2C, SCTR, OPRK1, KCNK16, KLF15, SLC8A3, SCNN1G, AIM2, TH, SCNN1B, GJB6, CASQ2, ATP13A4, ALPL, MT1H, TESMIN, CFTR	701	720	19416	1.65416	0.999929	0.0283054	0.0267286
GOTERM_BP_ALL	GO:0008285~negative regulation of cell population proliferation	47	5.34091	0.00156076	CPB2, BTG2, IHH, IL20RB, ADRA1A, RAP1GAP, SLC6A4, BRIP1, WNT11, ERBB4, APOH, ABI3BP, ATOH8, GPC3, APOD, SLIT3, ADAMTS8, PTGDS, TFAP2A, IL33, H2AC8, MYOCD, FGFBP1, KRT4, ABCC8, ZBTB16, SFTPD, P3H2, CDC6, SSTR1, SULF1, ECRG4, EREG, GREM1, SULT2B1, FOSL1, NELL1, AR, GAL, SFRP2, WT1, SFRP5, DLC1, GJB6, SCGB1A1, FGFR2, CDKN3	701	808	19416	1.61112	0.999932	0.0283477	0.0267685
GOTERM_BP_ALL	GO:0048666~neuron development	52	5.90909	0.00161632	ROBO2, PTPRT, BTG2, PTPRQ, LRRK2, CTNND2, RASGRF1, IHH, PTPRH, TUBB3, CRTAC1, LOC100652777, TNR, PHACTR1, SH3GL2, PITX3, EPHA7, MYOC, EDN3, GFRA1, GFRA3, ARC, ADGRB3, RTN4RL1, PLA2G10, GPM6A, TNXB, SEMA3A, NRXN1, STMND1, LRP2, ASCL1, AGER, GBX2, CNR1, IGF2BP1, SLIT3, APOD, DRD1, NTNG1, NTRK2, WNT3A, SPAG6, CNTN6, PCARE, DCDC2, NFASC, TH, LHX1, PLP1, FOLR1, FGFR2	701	922	19416	1.56212	0.999951	0.0292702	0.0276396
GOTERM_BP_ALL	GO:0033559~unsaturated fatty acid metabolic process	12	1.36364	0.00165939	CYP4Z1, PLA2G4F, CYP2A6, AKR1C1, ALOX15, GSTA1, CYP4A11, PLA2G10, LOC100652777, ELOVL6, PTGDS, CYP2F1	701	107	19416	3.10627	0.999963	0.0299141	0.0282476
GOTERM_BP_ALL	GO:0035137~hindlimb morphogenesis	7	0.795455	0.00166162	ZBTB16, RSPO2, GPC3, TWIST1, AFF3, TBX4, PITX1	701	36	19416	5.38564	0.999963	0.0299141	0.0282476
GOTERM_CC_ALL	GO:0032838~plasma membrane bounded cell projection cytoplasm	22	2.5	0.00166192	PACRG, DNAI2, CFAP95, CHRNA2, CFAP90, SPAG6, LRRK2, DCDC2, DNAH9, CFAP107, SPATA4, ARC, CENPF, SPMIP6, CFAP221, CFAP276, NETO1, KIF4A, AKAP14, TEKT1, DNAI1, CFAP77	758	282	20747	2.1353	0.67569	0.0163061	0.0138975
GOTERM_MF_ALL	GO:0005261~monoatomic cation channel activity	26	2.95455	0.00171337	GRIA1, CATSPER1, SLC24A2, GPM6A, CHRNA2, KCNA4, LRRC52, SLC6A4, SCN7A, TRPM8, SCN1A, KCNJ5, TRPA1, KCND2, ABCC8, HTR3C, CACNA2D2, KCNK16, KCNK17, TMC2, SCNN1G, TRPV6, P2RX2, SCNN1B, SCN4B, KCNK3	725	349	19202	1.97313	0.916658	0.0776371	0.0757631
GOTERM_BP_ALL	GO:0007166~cell surface receptor signaling pathway	105	11.9318	0.00172218	CDA, CNTFR, FCN3, CTNND2, IHH, IL5RA, FGF5, TUBB3, PLAU, MS4A15, IL13RA2, EPHA7, MUSK, IL1R2, INSYN1, NPNT, DKK1, EREG, AR, SFRP2, PLPP4, ADGRB3, CCNE1, SFRP5, ADAM12, AGTR2, GRIA1, CHRNA2, GPR87, SHOX2, IL20RB, AGER, FAM83A, BTNL9, KL, FYB2, TSLP, CNTN6, WNT3A, IL31RA, IL36G, NR0B2, FOSL1, DIAPH3, FGFR4, FGFR3, FGFR2, TRIM71, PTPRT, PIGR, LRRK2, MS4A8, CHRDL1, TMEM100, RSPO2, SOSTDC1, FCER1A, CT…	701	2182	19416	1.33283	0.999975	0.0309136	0.0291914
GOTERM_BP_ALL	GO:0090231~regulation of spindle checkpoint	6	0.681818	0.00175039	BIRC5, KNL1, SKA3, NDC80, SKA1, AURKB	701	25	19416	6.64742	0.999979	0.0313285	0.0295832
GOTERM_BP_ALL	GO:0048546~digestive tract morphogenesis	8	0.909091	0.00176657	SFRP2, WNT11, SFRP5, SHOX2, IHH, TCF21, FGFR2, STRA6	701	49	19416	4.52205	0.999981	0.0314347	0.0296835
GOTERM_BP_ALL	GO:0071715~icosanoid transport	8	0.909091	0.00176657	PLA2G4F, PLA2G12B, PLA2G1B, SLCO4A1, PLA2G10, LOC100652777, PLA2G3, NMUR2	701	49	19416	4.52205	0.999981	0.0314347	0.0296835
GOTERM_BP_ALL	GO:0071840~cellular component organization or biogenesis	269	30.5682	0.00179303	HPSE2, FRMPD4, COL12A1, FRMPD2, AQP4, AQP5, CLDN2, CDC20, RS1, H2AC13, H2AC14, DUSP13B, MYOZ1, EPHA7, KRT4, MUSK, ACTN2, CACNA2D2, DNAAF6, INSYN1, KNL1, DKK1, EREG, AR, ARC, SFRP2, ADGRB3, CLDN8, HOATZ, KIF20A, ALPK2, SPATA18, PADI1, GPM6A, CRABP2, CDCA5, NCAPG, PLA2G3, SKA3, IQGAP3, NCAPH, SKA1, BRIP1, STRIP2, PRDM16, APOD, STXBP6, CFAP65, H3C4, ELANE, NTNG1, NFE4, DNASE2B, ABCA3, XRCC2, PLK1, F…	701	6421	19416	1.16036	0.999984	0.0317318	0.0299641
GOTERM_BP_ALL	GO:0030900~forebrain development	29	3.29545	0.0017936	GRIA1, ROBO2, BTG2, SEMA3A, LRRK2, KIF14, SLC2A1, ATP1A2, LRP2, ASCL1, GBX2, PTCHD1, ERBB4, IGF2BP1, TNR, PHACTR1, DRD1, PITX1, NTRK2, WNT3A, SSTR1, DKK1, ASPM, TH, RTN4RL1, LHX1, DLC1, LHX5, FGFR2	701	427	19416	1.8811	0.999984	0.0317318	0.0299641
GOTERM_BP_ALL	GO:0048609~multicellular organismal reproductive process	58	6.59091	0.00181763	ROBO2, TOP2A, PTPRN, LRRK2, CELF3, IHH, SLC6A4, HOXA11, HOXA10, GGTLC2, DUSP13B, ADGB, PACRG, SSTR1, KNL1, CDC25C, EREG, NR5A1, SPOCD1, ASPM, AR, CFAP221, CATSPERD, TESMIN, HOATZ, CFTR, CATSPER1, OCA2, PLA2G3, STC1, TTK, SKA3, NCAPH, SKA1, CCNB2, BRIP1, TSPAN8, CNR1, SLIT3, DRD1, CFAP65, GDF10, SPAG6, ZBTB16, PLK1, OPRK1, NDC80, FOSL1, GJB2, SPMIP6, TPPP3, TH, GJB3, WT1, SLCO4C1, TRIP13, HROB, FO…	701	1064	19416	1.50983	0.999986	0.0320644	0.0302781
GOTERM_BP_ALL	GO:0045786~negative regulation of cell cycle	27	3.06818	0.00184303	FHL1, FAM107A, BUB1B, TTK, PKMYT1, SKA3, SKA1, AURKB, CDC20, BRIP1, CDC45, ORC1, EME1, NUF2, NEK2, CLSPN, BUB1, MYOCD, SUSD2, PLK1, CDC6, NDC80, TICRR, CENPF, ESPL1, BIRC5, TRIP13	701	387	19416	1.93239	0.999988	0.0323609	0.0305581
GOTERM_BP_ALL	GO:0051785~positive regulation of nuclear division	9	1.02273	0.00184498	CDC20, ESPL1, EDN3, UBE2C, SPHK1, SKA3, SKA1, DLGAP5, EREG	701	63	19416	3.9568	0.999988	0.0323609	0.0305581
GOTERM_BP_ALL	GO:0045930~negative regulation of mitotic cell cycle	19	2.15909	0.0018542	FHL1, PLK1, FAM107A, BUB1B, TTK, CDC6, PKMYT1, NDC80, AURKB, TICRR, CDC20, CENPF, ORC1, EME1, NUF2, BIRC5, TRIP13, CLSPN, BUB1	701	231	19416	2.27816	0.999989	0.0324299	0.0306233
GOTERM_CC_ALL	GO:0005930~axoneme	17	1.93182	0.00186193	PACRG, DNAI2, CFAP95, CFAP90, SPAG6, DCDC2, DNAH9, CFAP107, SPATA4, CENPF, SPMIP6, CFAP221, CFAP276, AKAP14, TEKT1, DNAI1, CFAP77	758	192	20747	2.42345	0.716829	0.0180076	0.0153477
GOTERM_BP_ALL	GO:0051726~regulation of cell cycle	61	6.93182	0.00186366	FHL1, FAM107A, KIF14, BUB1B, KIF11, FOXM1, MKI67, SLC6A4, CDC20, EME1, NUF2, NEK2, DLGAP5, MYOCD, EDN3, SPHK1, KIF23, KNL1, CDC25C, EREG, ASPM, ESPL1, CCNE1, BIRC5, KIF2C, KIF20A, PRR11, BEX2, CDCA2, CDCA5, NCAPG, TTK, PKMYT1, ASCL1, SKA3, NCAPH, SKA1, AURKB, BRIP1, CDC45, ORC1, CLSPN, FAM83D, BUB1, RRM2, UBE2C, SUSD2, PLK1, HMGA2, CDC6, NDC80, TICRR, FOSL1, CENPE, ANLN, TPX2, CENPF, RAD51, TRIP1…	701	1133	19416	1.49122	0.999989	0.0325029	0.0306922
GOTERM_CC_ALL	GO:0097545~axonemal doublet microtubule	8	0.909091	0.00189315	PACRG, SPMIP6, CFAP276, CFAP95, CFAP90, TEKT1, CFAP107, CFAP77	758	49	20747	4.46869	0.722762	0.0180516	0.0153852
GOTERM_BP_ALL	GO:0000281~mitotic cytokinesis	11	1.25	0.00190005	ANLN, ESPL1, KIF4A, PLK1, BIRC5, KIF23, KIF20A, CENPA, IQGAP3, AURKB, CEP55	701	93	19416	3.27606	0.999992	0.0329845	0.031147
GOTERM_BP_ALL	GO:0044706~multi-multicellular organism process	18	2.04545	0.00190202	CLIC5, CALCA, AMBP, ABCC8, IGFBP2, SLC2A1, IHH, STC1, ADRA2A, SLC6A4, FOSL1, AR, GJB2, TPPP3, EPYC, CNR1, SCGB1A1, FOSB	701	213	19416	2.34064	0.999992	0.0329845	0.031147
GOTERM_CC_ALL	GO:0097060~synaptic membrane	31	3.52273	0.00192567	GRIA1, CHRM2, PTPRT, GPM6A, CHRM1, CHRNA2, NRXN1, ADCY8, SLC6A4, RIMS4, NETO1, ERBB4, CNR1, DRD1, NTNG1, CASR, KCND2, MUSK, ACTN2, ABCC8, CNTN6, HTR3C, IL31RA, CACNA2D2, OPRK1, ADRA2A, CNKSR2, FOSL1, ARC, ADGRB3, RGS7BP	758	465	20747	1.82471	0.728809	0.0181066	0.0154321
GOTERM_BP_ALL	GO:0031214~biomineral tissue development	12	1.36364	0.00192648	CLEC3B, MMP13, WNT11, IBSP, ENAM, ODAM, ALOX15, RSPO2, GPC3, ALPL, FGFR3, FGFR2	701	109	19416	3.04927	0.999993	0.0333145	0.0314586
GOTERM_CC_ALL	GO:0097014~ciliary plasm	17	1.93182	0.00196348	PACRG, DNAI2, CFAP95, CFAP90, SPAG6, DCDC2, DNAH9, CFAP107, SPATA4, CENPF, SPMIP6, CFAP221, CFAP276, AKAP14, TEKT1, DNAI1, CFAP77	758	193	20747	2.41089	0.735677	0.0182093	0.0155196
GOTERM_MF_ALL	GO:0004175~endopeptidase activity	30	3.40909	0.00199613	PCSK2, TMPRSS2, CTSV, KLK6, CASP14, CAPN6, PLAU, CTSH, CTSG, PRSS3, ADAMTS8, ELANE, HABP2, ADGB, NAPSA, MMP1, OVCH2, MMP3, F11, TMPRSS11E, PGC, PRSS12, KLK11, TMPRSS11D, MMP13, CPS1, ESPL1, ADAM12, MASP1, LTF	725	431	19202	1.84354	0.944717	0.0877087	0.0855916
GOTERM_BP_ALL	GO:0060065~uterus development	6	0.681818	0.00210364	HOXA10, MYOCD, LHX1, GREB1L, HOXA11, STRA6	701	26	19416	6.39175	0.999998	0.0361744	0.0341592
GOTERM_BP_ALL	GO:0000212~meiotic spindle organization	6	0.681818	0.00210364	ASPM, CCNB2, ESPL1, SKA3, NDC80, SKA1	701	26	19416	6.39175	0.999998	0.0361744	0.0341592
GOTERM_BP_ALL	GO:0035051~cardiocyte differentiation	13	1.47727	0.00215081	MYOCD, CAV3, WNT3A, ACTN2, SHOX2, FHL2, TWIST1, SORBS2, ADRA1A, GREM1, WT1, ALPK2, FOLR1	701	127	19416	2.83518	0.999998	0.0367607	0.0347128
GOTERM_BP_ALL	GO:0072176~nephric duct development	5	0.568182	0.0021557	EPHA7, WNT11, LHX1, GREB1L, GPC3	701	16	19416	8.65549	0.999998	0.0367607	0.0347128
GOTERM_BP_ALL	GO:0043278~response to morphine	5	0.568182	0.0021557	GRIA1, ARC, FOSB, ADCY8, ADRA2A	701	16	19416	8.65549	0.999998	0.0367607	0.0347128
GOTERM_BP_ALL	GO:0001666~response to hypoxia	23	2.61364	0.00222268	CASR, MYOCD, KCND2, CAV3, SLC2A1, TWIST1, STC1, VEGFD, HIF3A, AGER, SLC6A4, LOXL2, SLC8A3, CCNA2, BRIP1, TH, UCN3, P2RX2, PLAU, PENK, ANGPTL4, KCNK3, FGFR2	701	312	19416	2.04181	0.999999	0.037798	0.0356923
GOTERM_BP_ALL	GO:0061326~renal tubule development	11	1.25	0.00222893	IRX1, GREM1, IRX2, WNT11, WT1, LHX1, GREB1L, GPC3, TCF21, NPNT, HOXA11	701	95	19416	3.20709	0.999999	0.0377995	0.0356937
GOTERM_CC_ALL	GO:0150034~distal axon	22	2.5	0.0022371	CHRM2, GPM6A, NTRK2, CASR, CALCA, CHRM1, NRXN1, PTPRN, LRRK2, RASGRF1, OPRK1, PRSS12, ADRA2A, SLC8A3, SCGN, TH, UCN3, TUBB3, CNR1, PENK, IGF2BP1, CDHR3	758	289	20747	2.08358	0.780458	0.0203709	0.0173619
GOTERM_BP_ALL	GO:0030001~metal ion transport	40	4.54545	0.00224491	CATSPER1, SLC24A2, GPM6A, CLCNKB, KCNA4, ATP1A2, LRP2, TMEM163, SLC9C2, LRRC52, SLC6A4, SCN7A, TRPM8, SLC17A3, SCN1A, SLC13A2, KCNJ5, CASR, CAV3, TRPA1, KCND2, SCARA5, SLC6A17, EDN3, ABCC8, WNT3A, SLC10A2, CACNA2D2, KCNK16, KCNK17, TMC2, SLC8A3, SCNN1G, TRPV6, P2RX2, SCNN1B, FXYD1, SCN4B, KCNK3, LTF	701	669	19416	1.65606	0.999999	0.0379656	0.0358506
GOTERM_CC_ALL	GO:0042383~sarcolemma	14	1.59091	0.00225674	CAV3, ABCC8, AHNAK2, SLC2A1, OPRK1, AQP4, ATP1A2, SLC8A3, DES, SGCA, FXYD1, SLC27A6, SGCG, SCN1A	758	143	20747	2.67965	0.783365	0.0203709	0.0173619
GOTERM_BP_ALL	GO:1901989~positive regulation of cell cycle phase transition	13	1.47727	0.00229756	RRM2, UBE2C, CDCA5, CDC6, CDC25C, SKA3, SKA1, CDC20, ESPL1, CCNE1, BIRC5, FAM83D, DLGAP5	701	128	19416	2.81303	0.999999	0.0387493	0.0365906
GOTERM_BP_ALL	GO:0008016~regulation of heart contraction	18	2.04545	0.00231893	CHRM2, KCNJ5, KCND2, EDN3, CAV3, SHOX2, STC1, ADRB1, ATP1A2, ADRA1A, SLC8A3, DES, TH, FXYD1, PKP2, CASQ2, AGTR2, SCN4B	701	217	19416	2.29749	0.999999	0.0390024	0.0368296
GOTERM_MF_ALL	GO:0061135~endopeptidase regulator activity	18	2.04545	0.0023564	WFDC12, ITIH5, SERPINB4, WFDC6, AMBP, TFPI2, SERPINA10, SERPINA6, CST5, AIM2, SFRP2, SLPI, SLCO1B3, CPAMD8, SPOCK1, BIRC5, WFDC10B, LTF	725	208	19202	2.29202	0.967237	0.0998292	0.0974196
GOTERM_MF_ALL	GO:0030280~structural constituent of skin epidermis	7	0.795455	0.00240967	KRT81, KRT80, KRT4, KRT78, KRT6C, KRT6B, KRT6A	725	37	19202	5.01077	0.969676	0.0998292	0.0974196
GOTERM_BP_ALL	GO:0055007~cardiac muscle cell differentiation	11	1.25	0.00240972	GREM1, MYOCD, CAV3, WT1, WNT3A, ACTN2, SHOX2, FHL2, SORBS2, ALPK2, ADRA1A	701	96	19416	3.17368	1	0.0404188	0.0381671
GOTERM_BP_ALL	GO:0140694~membraneless organelle assembly	26	2.95455	0.00247551	UHRF1, KIF11, SKA3, CENPA, SKA1, AURKB, CDC20, CCNB2, NEK2, MYBL2, MYOZ1, DLGAP5, MYBPC1, ACTN2, KIF23, NDC80, ASPM, CENPE, ANLN, AR, TPX2, CENPF, DIAPH3, TNNT1, KIF4A, BIRC5	701	375	19416	1.92037	1	0.0414092	0.0391023
GOTERM_BP_ALL	GO:0006814~sodium ion transport	17	1.93182	0.00249017	SLC24A2, SLC13A2, SLC6A17, SLC10A2, CLCNKB, ATP1A2, SLC9C2, SLC6A4, SLC8A3, SCNN1G, SCNN1B, FXYD1, SCN7A, SCN4B, KCNK3, SLC17A3, SCN1A	701	200	19416	2.35429	1	0.0415412	0.039227
GOTERM_MF_ALL	GO:0019841~retinol binding	5	0.568182	0.00253831	CYP27C1, CRABP2, RBP2, ADH7, STRA6	725	16	19202	8.27672	0.974845	0.102238	0.0997697
GOTERM_BP_ALL	GO:0003073~regulation of systemic arterial blood pressure	12	1.36364	0.00256569	KL, AR, CALCA, TTR, EDN3, P2RX2, CYP4A11, CTSG, ADRB1, AGTR2, ADRA1A, KCNK3	701	113	19416	2.94134	1	0.042685	0.040307
GOTERM_CC_ALL	GO:0098978~glutamatergic synapse	37	4.20455	0.00265288	GRIA1, CHRM2, PTPRT, GPM6A, SH3GL3, CHRM1, FRMPD4, SEMA3A, NRXN1, LRRK2, ADCY8, DRP2, NETO1, ERBB4, CNR1, TNR, DRD1, GPC6, SH3GL2, NTNG1, SYT4, CASR, PRMT8, EPHA7, KCND2, SLC6A17, ACTN2, WNT3A, PRSS12, C1QL2, ADRA2A, CNKSR2, ARC, ADGRB3, ITPKA, KIF2C, RGS7BP	758	602	20747	1.68225	0.834435	0.0236316	0.020141
GOTERM_BP_ALL	GO:0055085~transmembrane transport	68	7.72727	0.00267129	CLIC5, SLC2A1, AQP4, AQP5, SLC9C2, SLC6A4, CD36, SCN1A, SLC13A2, CASR, KCND2, SCARA5, SLC6A17, EDN3, ABCC8, HTR3C, CACNA2D2, KCNK16, KCNK17, TMC2, SCNN1G, SLCO4A1, SCNN1B, SCN4B, CFTR, CATSPER1, SLC24A2, GRIA1, GPM6A, SLC22A3, OCA2, SLC47A1, CHRNA2, CLCNKB, KCNA4, ATP1A2, LRP2, TMEM163, LRRC52, SEC14L3, SLCO1B3, SCN7A, DRD1, TRPM8, RHBG, SLC17A3, STRA6, SLC14A1, KCNJ5, GSDMC, SLC14A2, TRPA1, WNT3…	701	1317	19416	1.43009	1	0.0443218	0.0418526
GOTERM_BP_ALL	GO:0050790~regulation of catalytic activity	49	5.56818	0.00270261	PTPRT, LRRK2, RASGRF1, KIF14, GUCA1A, CDC20, CDH3, CHP2, CTSH, RGS6, CIMAP3, SERPINB4, MYOCD, EDN3, CDC25C, ADRA2A, EREG, EEF1A2, ANGPTL4, LTF, CALCA, CCL11, PLA2G1B, UHRF1, PKMYT1, ADCY8, AGER, RAP1GAP, APOH, SPOCK1, DRD1, CLSPN, ELANE, GPIHBP1, NTRK2, ANGPT1, ODAM, UBE2C, PLK1, HMGA2, CDC6, SLC8A3, CENPE, TPX2, FGFR4, FGFR3, FGFR2, CDKN3, CCL26	701	877	19416	1.54753	1	0.0447205	0.0422292
GOTERM_BP_ALL	GO:0014072~response to isoquinoline alkaloid	5	0.568182	0.00273933	GRIA1, ARC, FOSB, ADCY8, ADRA2A	701	17	19416	8.14635	1	0.0450851	0.0425734
GOTERM_BP_ALL	GO:0001976~nervous system process involved in regulation of systemic arterial blood pressure	5	0.568182	0.00273933	CALCA, P2RX2, AGTR2, ADRA1A, KCNK3	701	17	19416	8.14635	1	0.0450851	0.0425734
GOTERM_MF_ALL	GO:0022857~transmembrane transporter activity	64	7.27273	0.00285017	CLIC5, SLC2A1, AQP4, AQP5, SLC9C2, SLC6A4, CD36, ADAMTS8, SCN1A, SLC13A2, KCND2, SLC6A17, ABCC8, HTR3C, CACNA2D2, KCNK16, KCNK17, TMC2, SCNN1G, SLCO4A1, SCNN1B, SLC27A6, SCN4B, CFTR, CATSPER1, SLC24A2, GRIA1, GPM6A, SLC22A3, OCA2, SLC47A1, CHRNA2, CLCNKB, KCNA4, ATP1A2, LRRC52, SEC14L3, SLCO1B3, SCN7A, TRPM8, RHBG, SLC17A3, STRA6, SLC14A1, KCNJ5, GSDMC, SLC14A2, TRPA1, ABCA3, SLC10A2, ABCA8, SLC8…	725	1171	19202	1.44754	0.98401	0.111696	0.109
GOTERM_BP_ALL	GO:0030003~intracellular monoatomic cation homeostasis	29	3.29545	0.00287277	CCL14, SLC24A2, OCA2, CALCA, CCL11, LRRK2, STC1, ATP1A2, ADCY8, SLC9C2, SCGN, CCL7, CNR1, TRPM8, ELANE, CASR, CAV3, TRPA1, SCARA5, EDN3, KCNK16, SLC8A3, SCNN1G, SCNN1B, CASQ2, ATP13A4, MT1H, TESMIN, CFTR	701	441	19416	1.82138	1	0.0471549	0.0445279
GOTERM_BP_ALL	GO:0031175~neuron projection development	43	4.88636	0.00290415	ROBO2, PTPRT, GPM6A, BTG2, TNXB, SEMA3A, CTNND2, NRXN1, LRRK2, RASGRF1, STMND1, LRP2, PTPRH, AGER, GBX2, TUBB3, CRTAC1, CNR1, IGF2BP1, LOC100652777, TNR, APOD, SLIT3, PHACTR1, SH3GL2, NTNG1, EPHA7, MYOC, EDN3, SPAG6, WNT3A, CNTN6, DCDC2, GFRA1, GFRA3, ARC, NFASC, RTN4RL1, LHX1, PLA2G10, PLP1, FOLR1, FGFR2	701	745	19416	1.59865	1	0.0475429	0.0448943
GOTERM_BP_ALL	GO:0051216~cartilage development	16	1.81818	0.00294711	COL11A1, ZBTB16, SHOX2, IHH, HMGA2, STC1, SULF1, HOXA11, SCUBE2, MMP13, SFRP2, EPYC, MGP, RSPO2, FGFR3, PITX1	701	185	19416	2.39547	1	0.0480693	0.0453914
GOTERM_BP_ALL	GO:0035296~regulation of tube diameter	15	1.70455	0.0029598	FGB, CASR, CALCA, EDN3, HTR1D, HBB, ADRB1, ATP1A2, ADRA1A, ADRA2A, SLC6A4, CPS1, SCNN1B, DRD1, AGTR2	701	167	19416	2.48781	1	0.0480693	0.0453914
GOTERM_BP_ALL	GO:0097746~blood vessel diameter maintenance	15	1.70455	0.0029598	FGB, CASR, CALCA, EDN3, HTR1D, HBB, ADRB1, ATP1A2, ADRA1A, ADRA2A, SLC6A4, CPS1, SCNN1B, DRD1, AGTR2	701	167	19416	2.48781	1	0.0480693	0.0453914
GOTERM_CC_ALL	GO:0014704~intercalated disc	8	0.909091	0.00299643	DES, CAV3, FXYD1, SLC2A1, PKP2, ATP1A2, SCN4B, SCN1A	758	53	20747	4.13143	0.868878	0.0263452	0.0224538
GOTERM_BP_ALL	GO:0007188~adenylate cyclase-modulating G protein-coupled receptor signaling pathway	20	2.27273	0.00303586	CHRM2, CASR, CALCA, CHRM1, HTR1D, SCTR, OPRK1, ADCY2, ADRB1, ADCY8, ADRA1A, ADRA2A, ADGRD1, UCN3, ADGRB3, UCN2, CNR1, ADGRF4, ADGRF5, DRD1	701	261	19416	2.12242	1	0.0491745	0.046435
GOTERM_CC_ALL	GO:0051233~spindle midzone	7	0.795455	0.00307875	CENPE, KIF18B, PLK1, KIF14, BIRC5, CDC6, AURKB	758	40	20747	4.78987	0.876007	0.026722	0.0227749
GOTERM_BP_ALL	GO:0035150~regulation of tube size	15	1.70455	0.003125	FGB, CASR, CALCA, EDN3, HTR1D, HBB, ADRB1, ATP1A2, ADRA1A, ADRA2A, SLC6A4, CPS1, SCNN1B, DRD1, AGTR2	701	168	19416	2.473	1	0.0504852	0.0476727
GOTERM_BP_ALL	GO:0051049~regulation of transport	84	9.54545	0.00319412	DPP10, RAB3B, SH3GL3, RAB3C, FCN3, CHRM1, PTPRN, LRRK2, FHL1, CLDN2, CLU, SLC6A4, RIMS4, CDH3, UCN3, LOC100652777, CHP2, FAM3D, CD36, RSPO1, IL13RA2, FGB, IL11, CASR, EDN3, ABCC8, ACTN2, SPHK1, TNNC1, SFTPD, CYP4A11, KCNK16, MYRIP, DKK1, ECRG4, KLF15, ADRA2A, TMC2, GREM1, ARC, GAL, PLPP4, PLA2G10, PKP2, CASQ2, BIRC5, SCN4B, CFTR, CES1, GRIA1, CALCA, CPB2, PLA2G1B, ALOX15, ITLN1, PLA2G3, STC1, ATP…	701	1709	19416	1.36138	1	0.0514664	0.0485992
GOTERM_BP_ALL	GO:0140962~multicellular organismal-level chemical homeostasis	10	1.13636	0.0032307	SCNN1G, NAPSA, SCNN1B, ABCA3, ADGRF5, SFTPD, CYP4A11, CTSH, AQP4, CFTR	701	84	19416	3.29733	1	0.0519196	0.0490272
GOTERM_BP_ALL	GO:1903035~negative regulation of response to wounding	11	1.25	0.00325395	FGB, IL33, CPB2, MMRN1, TSPAN8, PLAU, RTN4RL1, APOH, F11, TNR, MYOZ1	701	100	19416	3.04673	1	0.0521566	0.049251
GOTERM_BP_ALL	GO:0035136~forelimb morphogenesis	7	0.795455	0.00329425	TFAP2A, CRABP2, ZBTB16, SHOX2, RSPO2, TWIST1, HOXA11	701	41	19416	4.72885	1	0.052665	0.0497311
GOTERM_BP_ALL	GO:0031401~positive regulation of protein modification process	35	3.97727	0.00331584	CALCA, PLA2G1B, LRRK2, KIF14, FAM107A, ITLN1, ADCY8, AGER, CDC20, ERBB4, CLSPN, RSPO1, CD36, ELANE, IL11, NTRK2, ANGPT1, MUSK, EDN3, ODAM, WNT3A, UBE2C, SPHK1, PLK1, IL31RA, HMGA2, GFRA1, ADRA2A, EREG, GREM1, CENPE, TPX2, SFRP2, FGFR3, LTF	701	575	19416	1.68594	1	0.0528726	0.0499271
GOTERM_BP_ALL	GO:0072177~mesonephric duct development	4	0.454545	0.0033304	WNT11, LHX1, GREB1L, GPC3	701	9	19416	12.31	1	0.0529671	0.0500164
GOTERM_BP_ALL	GO:0030111~regulation of Wnt signaling pathway	25	2.84091	0.00343768	CTNND2, LRRK2, CDH3, WNT11, WIF1, RSPO2, GPC3, SOSTDC1, RSPO1, RSPO4, WNT3A, IGFBP2, APCDD1L, DCDC2, SULF1, KLF15, DKK1, GREM1, ASPM, DEPDC1B, SFRP2, SFRP5, ALPK2, FOLR1, FGFR2	701	364	19416	1.90231	1	0.0545321	0.0514941
GOTERM_CC_ALL	GO:0031906~late endosome lumen	4	0.454545	0.00344632	SFTPB, NAPSA, SFTPC, CTSH	758	9	20747	12.1648	0.903401	0.0295337	0.0251712
GOTERM_MF_ALL	GO:0004866~endopeptidase inhibitor activity	16	1.81818	0.00345032	WFDC12, ITIH5, SERPINB4, WFDC6, AMBP, TFPI2, SERPINA10, SERPINA6, CST5, SLPI, SLCO1B3, CPAMD8, SPOCK1, BIRC5, WFDC10B, LTF	725	180	19202	2.35427	0.993317	0.130067	0.126927
GOTERM_BP_ALL	GO:0048333~mesodermal cell differentiation	6	0.681818	0.00347419	SFRP2, WNT3A, HMGA2, TRIM15, FGFR2, HOXA11	701	29	19416	5.73053	1	0.0549692	0.0519069
GOTERM_MF_ALL	GO:0018455~alcohol dehydrogenase [NAD(P)+] activity	8	0.909091	0.00358805	ALDH3A1, ADH1C, ADH1B, ADH1A, AKR1C1, HSD17B13, HSD17B6, ADH7	725	53	19202	3.99781	0.99453	0.130067	0.126927
GOTERM_MF_ALL	GO:0005030~neurotrophin receptor activity	8	0.909091	0.00358805	NTRK2, EPHA7, MUSK, ERBB4, GFRA1, FGFR4, FGFR3, FGFR2	725	53	19202	3.99781	0.99453	0.130067	0.126927
GOTERM_CC_ALL	GO:0031410~cytoplasmic vesicle	122	13.8636	0.0035884	CHRM2, RAB3B, SH3GL3, RAB3C, CDA, LY6K, AQP4, AQP5, CLU, SCGN, DMBT1, IYD, PLAU, LAMP3, LOC100652777, PRSS3, SH3GL2, SLC6A17, ACTN2, KNL1, DKK1, EREG, CHIT1, ARC, SLPI, SCNN1B, SELENOP, PLA2G10, STEAP1, CFTR, S100A7, ASTN1, GRIA1, CALCA, PLA2G3, CD1E, ADRB1, CD1B, RAP1GAP, KIR2DL4, KLK6, SEC14L3, APOH, PENK, CFAP65, CD300LG, ELANE, SYT4, NAPSA, ATP8B3, OSBPL6, WNT3A, ABCA3, DIAPH3, TH, CD207, SCG…	758	2625	20747	1.27209	0.91229	0.0303668	0.0258813
GOTERM_BP_ALL	GO:0035725~sodium ion transmembrane transport	14	1.59091	0.00366092	SLC24A2, SLC13A2, SLC6A17, ATP1A2, SLC9C2, SLC6A4, SLC8A3, SCNN1G, SCNN1B, SCN7A, SCN4B, KCNK3, SLC17A3, SCN1A	701	153	19416	2.53442	1	0.0577747	0.0545561
GOTERM_BP_ALL	GO:0008217~regulation of blood pressure	17	1.93182	0.00367188	KL, CALCA, EDN3, CYP4A11, HBB, ADRB1, ATP1A2, ADRA1A, SCNN1G, AR, TTR, P2RX2, CNR1, SCNN1B, CTSG, AGTR2, KCNK3	701	208	19416	2.26374	1	0.0577991	0.0545792
GOTERM_BP_ALL	GO:0051347~positive regulation of transferase activity	20	2.27273	0.00373661	CIMAP3, CALCA, EDN3, ANGPT1, PLA2G1B, UBE2C, LRRK2, PLK1, KIF14, HMGA2, ADCY8, ADRA2A, EREG, CDC20, CENPE, TPX2, EEF1A2, CLSPN, ELANE, LTF	701	266	19416	2.08252	1	0.0586676	0.0553992
GOTERM_BP_ALL	GO:0006873~intracellular monoatomic ion homeostasis	29	3.29545	0.00375995	CCL14, SLC24A2, OCA2, CALCA, CCL11, LRRK2, STC1, ATP1A2, ADCY8, SLC9C2, SCGN, CCL7, CNR1, TRPM8, ELANE, CASR, CAV3, TRPA1, SCARA5, EDN3, KCNK16, SLC8A3, SCNN1G, SCNN1B, CASQ2, ATP13A4, MT1H, TESMIN, CFTR	701	450	19416	1.78495	1	0.0588835	0.0556031
GOTERM_CC_ALL	GO:0005876~spindle microtubule	10	1.13636	0.00379255	CENPE, KIF18B, CAPN6, KIF4A, PLK1, BIRC5, KIF11, SKA3, SKA1, AURKB	758	85	20747	3.22008	0.923651	0.0316983	0.0270161
GOTERM_BP_ALL	GO:2000241~regulation of reproductive process	17	1.93182	0.00384757	CLXN, TTK, KNL1, PKMYT1, CDC25C, SULF1, NR5A1, CDC20, ASPM, AR, WT1, CNR1, PLA2G10, LOC100652777, PAEP, TRIP13, PTGDS	701	209	19416	2.25291	1	0.0601023	0.0567541
GOTERM_MF_ALL	GO:0008289~lipid binding	50	5.68182	0.00399403	SH3GL3, FRMPD4, FRMPD2, SERPINA6, RS1, ACADL, DMBT1, LOC100652777, CD36, LBP, PTGDS, SH3GL2, PLA2G4F, ACTN2, SPHK1, SULT2B1, NR5A1, AR, MELK, RBP2, PLA2G10, SPATA18, LTF, CRABP2, PLA2G1B, ALOX15, CD1E, ATP1A2, ADH7, CD1B, SCUBE2, SEC14L3, APOH, APOD, PROM1, GPIHBP1, STRA6, KL, SYT4, GSDMC, OSBPL6, SYT15, CYP27C1, FABP4, SYT12, CPS1, DLC1, VEPH1, GSTA1, OTC	725	876	19202	1.51173	0.996969	0.141252	0.137843
GOTERM_BP_ALL	GO:0036293~response to decreased oxygen levels	23	2.61364	0.0040559	CASR, MYOCD, KCND2, CAV3, SLC2A1, TWIST1, STC1, VEGFD, HIF3A, AGER, SLC6A4, LOXL2, SLC8A3, CCNA2, BRIP1, TH, UCN3, P2RX2, PLAU, PENK, ANGPTL4, KCNK3, FGFR2	701	328	19416	1.94221	1	0.0631958	0.0596752
GOTERM_BP_ALL	GO:0051094~positive regulation of developmental process	72	8.18182	0.00406996	ROBO2, SH3GL3, IHH, HOXA11, LOXL2, CDC20, TMEM100, DUOXA1, LOC100652777, CTSH, CD36, MYOCD, EDN3, SPHK1, CACNA2D2, NPNT, DKK1, SULT2B1, NR5A1, GREM1, ASPM, AR, GAL, SFRP2, ENAM, ADGRB3, PLA2G10, ADAM12, ITPKA, ANGPTL4, AGTR2, ASPA, CFTR, LTF, CALCA, CCL11, TNXB, CRABP2, NRXN1, SHOX2, PLA2G3, LPL, GATA5, TWIST1, LRP2, ASCL1, AGER, IQGAP3, SCUBE2, ERBB4, WIF1, ABI3BP, ATOH8, PROM1, GDF10, TFAP2A, K…	701	1437	19416	1.38777	1	0.0632543	0.0597305
GOTERM_BP_ALL	GO:0099173~postsynapse organization	12	1.36364	0.00408904	CNKSR2, ARC, MUSK, ACTN2, FRMPD4, NRXN1, CTNND2, ITPKA, INSYN1, KIF2C, CHRDL1, C1QL2	701	120	19416	2.76976	1	0.0633905	0.0598591
GOTERM_CC_ALL	GO:0097708~intracellular vesicle	122	13.8636	0.0041041	CHRM2, RAB3B, SH3GL3, RAB3C, CDA, LY6K, AQP4, AQP5, CLU, SCGN, DMBT1, IYD, PLAU, LAMP3, LOC100652777, PRSS3, SH3GL2, SLC6A17, ACTN2, KNL1, DKK1, EREG, CHIT1, ARC, SLPI, SCNN1B, SELENOP, PLA2G10, STEAP1, CFTR, S100A7, ASTN1, GRIA1, CALCA, PLA2G3, CD1E, ADRB1, CD1B, RAP1GAP, KIR2DL4, KLK6, SEC14L3, APOH, PENK, CFAP65, CD300LG, ELANE, SYT4, NAPSA, ATP8B3, OSBPL6, WNT3A, ABCA3, DIAPH3, TH, CD207, SCG…	758	2634	20747	1.26774	0.938221	0.0337809	0.0287911
GOTERM_CC_ALL	GO:0098984~neuron to neuron synapse	28	3.18182	0.00414153	GRIA1, CHRM2, PTPRT, SH3GL3, CALCA, CHRM1, FRMPD4, CTNND2, FRMPD2, ADCY8, DRP2, RS1, NETO1, ERBB4, PENK, SPOCK1, SH2D5, NTRK2, ACTN2, INSYN1, C1QL2, ADRA2A, CNKSR2, SLC8A3, ARC, SYT12, ADGRB3, RGS7BP	758	427	20747	1.7948	0.939773	0.0337809	0.0287911
GOTERM_BP_ALL	GO:0051234~establishment of localization	178	20.2273	0.00414431	RAB3B, SH3GL3, RAB3C, FCN3, CHRM1, AQP4, AQP5, CLDN2, CLU, SLC9C2, RIMS4, DMBT1, DUOXA1, LAMP3, LOC100652777, CHP2, PTGDS, SH3GL2, SCN1A, CASR, SCARA3, SLC6A17, SCARA5, CACNA2D2, KCNK16, KCNK17, KNL1, NPNT, SGO1, SCNN1G, ARC, PLPP4, RBP2, SCNN1B, PLA2G10, SLC27A6, KIF20A, CLEC4F, CFTR, CES1, GRIA1, GPM6A, SLC22A3, CALCA, CHRNA2, CRABP2, CDCA5, ALOX15, CLCNKB, PLA2G3, HMMR, SKA3, AGER, LRRC52, SKA…	701	4106	19416	1.20072	1	0.0640855	0.0605153
GOTERM_BP_ALL	GO:0090306~meiotic spindle assembly	5	0.568182	0.0042131	ASPM, CCNB2, SKA3, NDC80, SKA1	701	19	19416	7.28884	1	0.0649854	0.0613651
GOTERM_BP_ALL	GO:0045931~positive regulation of mitotic cell cycle	13	1.47727	0.00426473	RRM2, UBE2C, CDCA5, SPHK1, CDC6, CDC25C, SKA3, SKA1, CDC20, ESPL1, CCNE1, BIRC5, DLGAP5	701	138	19416	2.60919	1	0.0654874	0.0618391
GOTERM_BP_ALL	GO:0044419~biological process involved in interspecies interaction between organisms	83	9.43182	0.00426697	CHRM2, FCN3, C4BPA, AQP4, C8B, CLDN2, CLU, LGALS4, DMBT1, CA3, LOC100652777, CTSG, CD36, MACROD2, HMGCS2, LBP, PRSS3, KRT6A, FGB, TRIM63, ABCC8, SFTPD, MMP3, GKN2, RNASE1, C15ORF48, CHIT1, AIM2, SLPI, SCNN1B, PLA2G10, CDHR3, TRIM15, MASP1, WFDC10B, S100A7, LTF, CCL14, WFDC12, GPM6A, LRRC15, CALCA, CCL11, PLA2G1B, ITLN1, LPL, ADH7, SEC14L3, C6, CCL7, C7, CNR1, PENK, GPC3, SCN7A, IL36RN, ELANE, H2B…	701	1707	19416	1.34675	1	0.0654874	0.0618391
GOTERM_MF_ALL	GO:0038024~cargo receptor activity	9	1.02273	0.00432222	SCARA3, SCARA5, DMBT1, PRG4, CD36, LRP2, HMMR, AGER, FOLR1	725	69	19202	3.45463	0.99812	0.14922	0.145618
GOTERM_BP_ALL	GO:0009967~positive regulation of signal transduction	82	9.31818	0.00435346	ROBO2, LRRK2, RASGRF1, IHH, GUCA1A, CTSV, ADRA1A, CLU, FGF5, TMEM100, CDH3, NETO1, CHP2, RSPO2, CTSH, CD36, LBP, RSPO1, CA8, RSPO4, FGB, IL11, CASR, MYOCD, FGFBP1, MYOC, MUSK, EDN3, SPHK1, KNL1, NPNT, DKK1, ADRA2A, GREM1, ASPM, AR, DEPDC1B, SFRP2, BIRC5, TRIM15, AGTR2, S100A7, LTF, GRIA1, TNXB, PLA2G1B, SEMA3A, NRXN1, SHOX2, ALOX15, GATA5, ADRB1, TTK, ASCL1, AGER, IQGAP3, AURKB, KLK6, SCUBE2, P2R…	701	1681	19416	1.3511	1	0.0666481	0.0629351
GOTERM_BP_ALL	GO:0046883~regulation of hormone secretion	20	2.27273	0.00440025	FGB, IL11, CASR, EDN3, ABCC8, PLA2G3, OPRK1, KCNK16, MYRIP, ADCY8, ECRG4, NR0B2, ADRA2A, GAL, UCN3, CNR1, BIRC5, FAM3D, CFTR, FOXA2	701	270	19416	2.05167	1	0.0671968	0.0634533
GOTERM_BP_ALL	GO:0021537~telencephalon development	21	2.38636	0.00441658	GRIA1, ROBO2, NTRK2, BTG2, WNT3A, SEMA3A, LRRK2, KIF14, SLC2A1, ATP1A2, ASCL1, ASPM, TH, RTN4RL1, ERBB4, LHX1, IGF2BP1, TNR, LHX5, PHACTR1, DRD1	701	290	19416	2.00569	1	0.0672789	0.0635308
GOTERM_BP_ALL	GO:0048468~cell development	109	12.3864	0.00451018	CTNND2, IHH, CLU, HOXA11, TUBB3, LOC100652777, TNR, MYOZ1, SH3GL2, PITX3, ADGB, EPHA7, ACTN2, CACNA2D2, KNL1, EREG, AR, ARC, SFRP2, MELK, ADGRB3, PLA2G10, LY6D, ALPK2, CFTR, GPM6A, SHOX2, PLA2G3, TWIST1, STC1, AGER, BRIP1, APOD, DRD1, TPPP, CFAP65, NTNG1, CAV3, CNTN6, WNT3A, ZBTB16, IL31RA, DCDC2, ANLN, DIAPH3, TH, LHX1, FGFR2, PTPRT, ROBO2, TOP2A, BTG2, PTPRQ, LRRK2, RASGRF1, FHL2, PTPRH, ADRA1A…	701	2351	19416	1.28415	1	0.0685346	0.0647166
GOTERM_CC_ALL	GO:0005879~axonemal microtubule	8	0.909091	0.00453473	PACRG, SPMIP6, CFAP276, CFAP95, CFAP90, TEKT1, CFAP107, CFAP77	758	57	20747	3.8415	0.953902	0.0365478	0.0311493
GOTERM_BP_ALL	GO:0042573~retinoic acid metabolic process	6	0.681818	0.00468493	CYP27C1, CRABP2, ADH1C, ADH1B, ADH1A, ADH7	701	31	19416	5.36082	1	0.0710142	0.0670581
GOTERM_BP_ALL	GO:0034765~regulation of monoatomic ion transmembrane transport	24	2.72727	0.00476741	GRIA1, DPP10, KCNJ5, CALCA, EDN3, CAV3, PLA2G1B, ACTN2, FHL1, OPRK1, KCNK16, ATP1A2, ADRA2A, LRRC52, TMC2, P2RY6, GAL, P2RX2, FXYD1, PLP1, CASQ2, DRD1, SCN4B, CFTR	701	353	19416	1.88312	1	0.0720866	0.0680707
GOTERM_BP_ALL	GO:0046683~response to organophosphorus	13	1.47727	0.00478573	AKR1C1, STC1, SLC6A4, FOSL1, DUOX1, P2RY6, CPS1, WT1, P2RX2, PENK, FOSB, HMGCS2, CFTR	701	140	19416	2.57192	1	0.0721857	0.0681642
GOTERM_BP_ALL	GO:0009913~epidermal cell differentiation	17	1.93182	0.00483448	KRT81, KRT80, KRT4, PTPRQ, KRT78, EREG, CASP14, CDH3, KRT16, KRT14, LIPK, KRT6C, SPRR1B, KRT6B, S100A7, KRT6A, SPRR2D	701	214	19416	2.20027	1	0.0727423	0.0686899
GOTERM_MF_ALL	GO:0170055~lipid transmembrane transporter activity	8	0.909091	0.00489953	FABP4, SLCO4A1, SLC10A2, SLCO1B3, SLC2A1, SLC27A6, CD36, STRA6	725	56	19202	3.78365	0.999189	0.165217	0.161229
GOTERM_BP_ALL	GO:2000177~regulation of neural precursor cell proliferation	11	1.25	0.00494424	TRIM71, ASPM, BTG2, WNT3A, LRRK2, LHX5, LRP2, ASCL1, SHCBP1, SLC6A4, PITX3	701	106	19416	2.87428	1	0.0741866	0.0700537
GOTERM_BP_ALL	GO:1903530~regulation of secretion by cell	35	3.97727	0.00495865	RAB3C, CPB2, PLA2G1B, LRRK2, PLA2G3, ADCY8, SLC6A4, RIMS4, UCN3, CNR1, LOC100652777, FAM3D, STXBP6, IL13RA2, FGB, IL11, SYT4, CASR, EDN3, ABCC8, LGI3, SYT15, OPRK1, KCNK16, MYRIP, ECRG4, NR0B2, ADRA2A, GAL, TRPV6, SYT12, PLA2G10, BIRC5, CFTR, FOXA2	701	590	19416	1.64308	1	0.0741866	0.0700537
GOTERM_BP_ALL	GO:0031399~regulation of protein modification process	50	5.68182	0.0049676	PTPRT, LRRK2, FAM107A, KIF14, CDC20, CD36, RSPO1, SH3GL2, IL11, MYOCD, EPHA7, MUSK, EDN3, SPHK1, GFRA1, CDC25C, DKK1, KLF15, ADRA2A, EREG, GREM1, SFRP2, LTF, CALCA, BEX2, BEX1, PLA2G1B, ITLN1, PKMYT1, ADCY8, AGER, ERBB4, TPPP, CLSPN, ELANE, NTRK2, ANGPT1, ODAM, WNT3A, UBE2C, PLK1, IL31RA, HMGA2, CDC6, SLC8A3, CENPE, TPX2, FXYD1, FGFR3, CDKN3	701	929	19416	1.49072	1	0.0741866	0.0700537
GOTERM_BP_ALL	GO:0007189~adenylate cyclase-activating G protein-coupled receptor signaling pathway	15	1.70455	0.00497881	CALCA, SCTR, ADCY2, ADRB1, ADCY8, ADRA1A, ADRA2A, ADGRD1, UCN3, ADGRB3, UCN2, CNR1, ADGRF4, ADGRF5, DRD1	701	177	19416	2.34725	1	0.0741866	0.0700537
GOTERM_CC_ALL	GO:0031045~dense core granule	7	0.795455	0.00500711	SYT4, CALCA, P2RX2, PENK, ADRB1, MYRIP, ECRG4	758	44	20747	4.35443	0.966571	0.0398802	0.0339894
GOTERM_BP_ALL	GO:0007596~blood coagulation	16	1.81818	0.00505364	FGB, CPB2, ANGPT1, WNT3A, TFPI2, F11, SERPINA10, HBB, ADRA2A, SLC6A4, MMRN1, PLAU, APOH, CTSG, CD36, ANGPTL4	701	196	19416	2.26103	1	0.0749199	0.0707461
GOTERM_BP_ALL	GO:0001578~microtubule bundle formation	13	1.47727	0.00506463	CLXN, DNAI2, SPAG6, PLK1, DNAAF6, PLA2G3, TPPP3, CAPN6, KIF20A, TPPP, HOATZ, CFAP65, DNAI1	701	141	19416	2.55368	1	0.0749199	0.0707461
GOTERM_BP_ALL	GO:0045471~response to ethanol	13	1.47727	0.00506463	GRIA1, OPRK1, ADH7, NR0B2, ARC, TH, CCL7, CNR1, PENK, CLDN18, FOSB, HMGCS2, FGFR2	701	141	19416	2.55368	1	0.0749199	0.0707461
GOTERM_BP_ALL	GO:0000076~DNA replication checkpoint signaling	5	0.568182	0.00511814	CDC45, ORC1, CDC6, CLSPN, TICRR	701	20	19416	6.92439	1	0.0753483	0.0711507
GOTERM_BP_ALL	GO:0002532~production of molecular mediator involved in inflammatory response	5	0.568182	0.00511814	CHIA, PLA2G10, LOC100652777, PLA2G3, CD36	701	20	19416	6.92439	1	0.0753483	0.0711507
GOTERM_BP_ALL	GO:0036005~response to macrophage colony-stimulating factor	8	0.909091	0.00514927	NTRK2, EPHA7, MUSK, ERBB4, ALPL, FGFR4, FGFR3, FGFR2	701	59	19416	3.7556	1	0.0756252	0.0714122
GOTERM_MF_ALL	GO:0005198~structural molecule activity	50	5.68182	0.00519341	ELN, COL12A1, CLDN2, H2AC13, RIMS4, H2AC14, TUBB3, KRT27, KRT6C, KRT6B, KRT6A, FGB, H2AC8, MYBPC1, KRT4, H2AC7, ACTN2, COL25A1, KRT78, NPNT, ARC, MMRN1, ENAM, CLDN8, CLDN18, COL6A6, KRT81, FBN3, KRT80, TNXB, COL11A1, CENPA, ABI3BP, SPOCK1, H3C4, H2BC9, H2BC7, H2BC8, TFPI2, SORBS2, PRG4, MFAP5, MFAP4, DES, FRAS1, KRT16, KRT14, MGP, PLP1, SPRR1B	725	890	19202	1.48795	0.999471	0.171146	0.167015
GOTERM_BP_ALL	GO:0033280~response to vitamin D	6	0.681818	0.00539074	KL, CASR, CYP24A1, PENK, ALPL, STC1	701	32	19416	5.1933	1	0.0789828	0.0745827
GOTERM_BP_ALL	GO:0033273~response to vitamin	10	1.13636	0.00551217	KL, BRIP1, CASR, CYP24A1, PENK, ALPL, STC1, ASCL1, FOLR1, OTC	701	91	19416	3.04369	1	0.0805695	0.076081
GOTERM_BP_ALL	GO:0050817~coagulation	16	1.81818	0.00554343	FGB, CPB2, ANGPT1, WNT3A, TFPI2, F11, SERPINA10, HBB, ADRA2A, SLC6A4, MMRN1, PLAU, APOH, CTSG, CD36, ANGPTL4	701	198	19416	2.23819	1	0.080834	0.0763308
GOTERM_CC_ALL	GO:0098687~chromosomal region	27	3.06818	0.00556689	TOP2A, ERCC6L, CDCA5, HJURP, NCAPG, BUB1B, TTK, SKA3, CENPA, SKA1, AURKB, CDC20, ORC1, NUF2, NEK2, BUB1, H2AC8, PLK1, KNL1, NDC80, SGO1, CENPE, CENPF, RAD51, CENPI, BIRC5, KIF2C	758	415	20747	1.78075	0.977162	0.0438231	0.0373499
GOTERM_BP_ALL	GO:0006939~smooth muscle contraction	8	0.909091	0.00565243	CALCA, EDN3, P2RX2, SCNN1B, HTR1D, DRD1, SULF1, ADRA1A	701	60	19416	3.69301	1	0.0822282	0.0776473
GOTERM_BP_ALL	GO:0001658~branching involved in ureteric bud morphogenesis	7	0.795455	0.00589723	WT1, LHX1, GREB1L, GPC3, TCF21, NPNT, HOXA11	701	46	19416	4.21485	1	0.0853129	0.0805602
GOTERM_CC_ALL	GO:0043204~perikaryon	14	1.59091	0.00590284	PCSK2, KCND2, PTPRN, LRRK2, CTNND2, OPRK1, TMEM100, SLC8A3, DRP2, TH, RTN4RL1, PENK, RGS7BP, ASTN1	758	160	20747	2.39494	0.981831	0.0459336	0.0391487
GOTERM_BP_ALL	GO:0001704~formation of primary germ layer	12	1.36364	0.0059033	SFRP2, WNT11, WNT3A, COL11A1, LHX1, ATOH8, COL12A1, HMGA2, TRIM15, DKK1, FGFR2, HOXA11	701	126	19416	2.63786	1	0.0853129	0.0805602
GOTERM_BP_ALL	GO:0007631~feeding behavior	10	1.13636	0.00592	DMBX1, NTRK2, CNTFR, CALCA, GAL, TH, OPRK1, NMUR2, DRD1, STRA6	701	92	19416	3.01061	1	0.0853129	0.0805602
GOTERM_BP_ALL	GO:0002274~myeloid leukocyte activation	14	1.59091	0.00592007	IL33, PLA2G3, GKN2, CLU, AGER, SCNN1B, PLA2G10, ADGRF5, LOC100652777, FCER1A, CTSG, LBP, PTGDS, DNASE1L3	701	162	19416	2.39362	1	0.0853129	0.0805602
GOTERM_MF_ALL	GO:0016918~retinal binding	5	0.568182	0.00599505	CYP27C1, CRABP2, RBP2, ADH7, STRA6	725	20	19202	6.62138	0.999836	0.193174	0.188511
GOTERM_CC_ALL	GO:0030425~dendrite	38	4.31818	0.00608836	PCSK2, GRIA1, CHRM2, GPM6A, CHRM1, FRMPD4, SEMA3A, CTNND2, LRRK2, KCNA4, ATP1A2, ADCY2, LRP2, ADCY8, CLU, RAP1GAP, DRP2, SCGN, PTCHD1, TUBB3, PENK, IGF2BP1, APOD, DRD1, SYT4, NTRK2, EPHA7, KCND2, ACTN2, HTR1D, OPRK1, SORBS2, PRSS12, SLC8A3, ARC, TH, ITPKA, RGS7BP	758	656	20747	1.5855	0.983988	0.0468389	0.0399203
GOTERM_BP_ALL	GO:0043129~surfactant homeostasis	5	0.568182	0.00614468	NAPSA, ABCA3, ADGRF5, SFTPD, CTSH	701	21	19416	6.59466	1	0.087677	0.0827925
GOTERM_BP_ALL	GO:0072210~metanephric nephron development	6	0.681818	0.00616847	IRX1, GREM1, IRX2, WT1, LHX1, TCF21	701	33	19416	5.03592	1	0.087677	0.0827925
GOTERM_BP_ALL	GO:0035115~embryonic forelimb morphogenesis	6	0.681818	0.00616847	TFAP2A, CRABP2, SHOX2, RSPO2, TWIST1, HOXA11	701	33	19416	5.03592	1	0.087677	0.0827925
GOTERM_BP_ALL	GO:0070633~transepithelial transport	6	0.681818	0.00616847	P2RY6, SCNN1B, CLCNKB, CLDN18, RHBG, CFTR	701	33	19416	5.03592	1	0.087677	0.0827925
GOTERM_BP_ALL	GO:0033314~mitotic DNA replication checkpoint signaling	4	0.454545	0.00619837	ORC1, CDC6, CLSPN, TICRR	701	11	19416	10.0718	1	0.087677	0.0827925
GOTERM_BP_ALL	GO:0000022~mitotic spindle elongation	4	0.454545	0.00619837	KIF4A, BIRC5, KIF23, AURKB	701	11	19416	10.0718	1	0.087677	0.0827925
GOTERM_BP_ALL	GO:0051256~mitotic spindle midzone assembly	4	0.454545	0.00619837	KIF4A, BIRC5, KIF23, AURKB	701	11	19416	10.0718	1	0.087677	0.0827925
GOTERM_BP_ALL	GO:0031639~plasminogen activation	4	0.454545	0.00619837	FGB, PLAU, APOH, F11	701	11	19416	10.0718	1	0.087677	0.0827925
GOTERM_BP_ALL	GO:0003205~cardiac chamber development	15	1.70455	0.00634127	ROBO2, MYOCD, CAV3, COL11A1, TNNC1, SHOX2, GREB1L, FHL2, LRP2, SFRP2, WNT11, PKP2, SLIT3, FGFR2, STRA6	701	182	19416	2.28277	1	0.089492	0.0845065
GOTERM_CC_ALL	GO:0097447~dendritic tree	38	4.31818	0.00634776	PCSK2, GRIA1, CHRM2, GPM6A, CHRM1, FRMPD4, SEMA3A, CTNND2, LRRK2, KCNA4, ATP1A2, ADCY2, LRP2, ADCY8, CLU, RAP1GAP, DRP2, SCGN, PTCHD1, TUBB3, PENK, IGF2BP1, APOD, DRD1, SYT4, NTRK2, EPHA7, KCND2, ACTN2, HTR1D, OPRK1, SORBS2, PRSS12, SLC8A3, ARC, TH, ITPKA, RGS7BP	758	658	20747	1.58068	0.986582	0.0481269	0.0410181
GOTERM_CC_ALL	GO:0031514~motile cilium	23	2.61364	0.00639797	ADGB, CATSPER1, CLXN, IQCA1, PACRG, DNAI2, CFAP95, CFAP90, SPAG6, DNAH9, CFAP107, TTC29, CABCOCO1, TCTE1, SPMIP6, CFAP221, CFAP276, CATSPERD, MORN5, TEKT1, CFAP65, DNAI1, CFAP77	758	337	20747	1.86803	0.987033	0.0481269	0.0410181
GOTERM_BP_ALL	GO:0010389~regulation of G2/M transition of mitotic cell cycle	11	1.25	0.00640865	CENPF, ORC1, FHL1, PLK1, KIF14, CDC6, CLSPN, PKMYT1, CDC25C, AURKB, TICRR	701	110	19416	2.76976	1	0.0902356	0.0852086
GOTERM_BP_ALL	GO:0051179~localization	198	22.5	0.00646462	AQP4, AQP5, CLDN2, PTGDS, TNS4, SCN1A, SLC6A17, MUSK, ACTN2, CACNA2D2, KCNK16, KCNK17, KNL1, ARC, PLPP4, RBP2, KIF20A, CFTR, CES1, GPM6A, SLC22A3, CRABP2, CDCA5, CLCNKB, PLA2G3, SKA3, SKA1, SEC14L3, APOH, APOD, TRPM8, STXBP6, ELANE, GPIHBP1, GSDMC, FYB2, ABCA3, SLC10A2, PLK1, PRG4, ABCA8, NR0B2, GJB2, GJB1, TH, GJB3, GJB6, FXYD1, CLIC5, PIGR, PTPRN, KIF14, HBB, CHRDL1, SLC6A4, NUF2, FCER1A, CD36,…	701	4676	19416	1.17282	1	0.0906185	0.0855702
GOTERM_BP_ALL	GO:0050818~regulation of coagulation	9	1.02273	0.00646537	FGB, CPB2, ANGPT1, TSPAN8, PLAU, APOH, F11, CD36, FOXA2	701	77	19416	3.23738	1	0.0906185	0.0855702
GOTERM_BP_ALL	GO:0002385~mucosal immune response	7	0.795455	0.00655883	H2BC9, PIGR, H2BC7, H2BC8, PLA2G1B, CLDN2, LTF	701	47	19416	4.12517	1	0.0917191	0.0866095
GOTERM_BP_ALL	GO:0007599~hemostasis	16	1.81818	0.00663799	FGB, CPB2, ANGPT1, WNT3A, TFPI2, F11, SERPINA10, HBB, ADRA2A, SLC6A4, MMRN1, PLAU, APOH, CTSG, CD36, ANGPTL4	701	202	19416	2.19387	1	0.092615	0.0874555
GOTERM_BP_ALL	GO:0099537~trans-synaptic signaling	28	3.18182	0.00665771	GRIA1, CHRM2, CHRM1, CHRNA2, NRXN1, LRRK2, CHRDL1, RIMS4, PTCHD1, CNR1, PENK, TNR, DRD1, SYT4, NTRK2, RIC3, KCND2, ABCC8, HTR1D, HTR3C, OPRK1, INSYN1, TH, SYT12, P2RX2, RIMBP2, PLP1, KCNK3	701	448	19416	1.7311	1	0.0926796	0.0875165
GOTERM_BP_ALL	GO:0061351~neural precursor cell proliferation	11	1.25	0.00682262	ASPM, BTG2, MELK, GBX2, WNT3A, HHIP, IGF2BP1, KIF14, LHX5, ASCL1, FGFR2	701	111	19416	2.7448	1	0.0947604	0.0894813
GOTERM_CC_ALL	GO:0005875~microtubule associated complex	14	1.59091	0.00687465	DNAI2, KIF14, DNAH9, KIF23, KIF11, KIF6, AURKB, KIF18B, KIF4A, BIRC5, DYNLRB2, KIF2C, KIF20A, DNAI1	758	163	20747	2.35086	0.99063	0.0511443	0.0435898
GOTERM_BP_ALL	GO:1903034~regulation of response to wounding	15	1.70455	0.00696343	FGB, IL33, CPB2, F11, ADRA2A, DUOX1, MMRN1, TSPAN8, RTN4RL1, PLAU, APOH, TNR, CD36, MYOZ1, FOXA2	701	184	19416	2.25795	1	0.0964977	0.0911219
GOTERM_BP_ALL	GO:0050795~regulation of behavior	9	1.02273	0.00698301	GRIA1, AIM2, CNR1, HTR1D, PENK, OPRK1, ADRB1, PTGDS, STRA6	701	78	19416	3.19587	1	0.0965512	0.0911724
GOTERM_BP_ALL	GO:0009954~proximal/distal pattern formation	6	0.681818	0.00702174	HOXA10, IRX1, GREM1, IRX2, SP8, HOXA11	701	34	19416	4.88781	1	0.0967077	0.0913202
GOTERM_BP_ALL	GO:0098660~inorganic ion transmembrane transport	43	4.88636	0.00702584	CATSPER1, SLC24A2, GPM6A, OCA2, CLIC5, SLC47A1, CLCNKB, KCNA4, ATP1A2, TMEM163, SLC9C2, LRRC52, SLC6A4, SCN7A, TRPM8, RHBG, SLC17A3, SCN1A, SLC13A2, KCNJ5, CASR, TRPA1, KCND2, SCARA5, SLC6A17, EDN3, ABCC8, WNT3A, HTR3C, CACNA2D2, KCNK16, KCNK17, TMC2, SLC8A3, SCNN1G, TRPV6, P2RX2, SCNN1B, FXYD1, NMUR2, SCN4B, KCNK3, CFTR	701	784	19416	1.51913	1	0.0967077	0.0913202
GOTERM_BP_ALL	GO:0010959~regulation of metal ion transport	26	2.95455	0.00714435	DPP10, CALCA, PLA2G1B, FHL1, STC1, ATP1A2, LRRC52, P2RY6, DRD1, CASR, CAV3, EDN3, ACTN2, ABCC8, OPRK1, KCNK16, ADRA2A, TMC2, GAL, PLPP4, P2RX2, FXYD1, PKP2, CASQ2, PLP1, SCN4B	701	408	19416	1.76504	1	0.098119	0.0926528
GOTERM_BP_ALL	GO:0031099~regeneration	14	1.59091	0.00722817	CPB2, SERPINA10, IHH, BAAT, NR0B2, KLK6, CCNA2, SGCA, RTN4RL1, ERBB4, XIRP1, TNR, APOD, FOLR1	701	166	19416	2.33594	1	0.0990485	0.0935306
GOTERM_BP_ALL	GO:0060193~positive regulation of lipase activity	5	0.568182	0.00729933	PLA2G1B, APOH, FGFR3, FGFR2, GPIHBP1	701	22	19416	6.2949	1	0.0991385	0.0936156
GOTERM_BP_ALL	GO:0010744~positive regulation of macrophage derived foam cell differentiation	5	0.568182	0.00729933	PLA2G10, LOC100652777, PLA2G3, LPL, CD36	701	22	19416	6.2949	1	0.0991385	0.0936156
GOTERM_BP_ALL	GO:0060004~reflex	5	0.568182	0.00729933	ZPLD1, NPNT, ASCL1, ADRA1A, TMC2	701	22	19416	6.2949	1	0.0991385	0.0936156
GOTERM_BP_ALL	GO:0140058~neuron projection arborization	5	0.568182	0.00729933	SEMA3A, LRRK2, IGF2BP1, PHACTR1, LRP2	701	22	19416	6.2949	1	0.0991385	0.0936156
GOTERM_BP_ALL	GO:0019369~arachidonate metabolic process	8	0.909091	0.00738333	CYP4Z1, CYP2A6, ALOX15, CYP4A11, PLA2G10, LOC100652777, PTGDS, CYP2F1	701	63	19416	3.51715	1	0.0997879	0.0942288
GOTERM_BP_ALL	GO:0044771~meiotic cell cycle phase transition	3	0.340909	0.00741974	CDC20, CCNB2, NDC80	701	4	19416	20.7732	1	0.0997879	0.0942288
GOTERM_BP_ALL	GO:0061205~paramesonephric duct development	3	0.340909	0.00741974	LHX1, GREB1L, STRA6	701	4	19416	20.7732	1	0.0997879	0.0942288
GOTERM_BP_ALL	GO:0033674~positive regulation of kinase activity	17	1.93182	0.0074212	CIMAP3, CALCA, EDN3, ANGPT1, PLA2G1B, LRRK2, KIF14, HMGA2, ADCY8, ADRA2A, EREG, CENPE, TPX2, EEF1A2, CLSPN, ELANE, LTF	701	224	19416	2.10205	1	0.0997879	0.0942288
GOTERM_BP_ALL	GO:0030278~regulation of ossification	12	1.36364	0.00742842	GDF10, GREM1, TFAP2A, SCUBE2, KL, NELL1, CALCA, ZBTB16, MGP, TWIST1, DKK1, LTF	701	130	19416	2.5567	1	0.0997879	0.0942288
GOTERM_BP_ALL	GO:0061448~connective tissue development	18	2.04545	0.00747394	CASR, COL11A1, ZBTB16, SHOX2, IHH, HMGA2, STC1, SULF1, HOXA11, SCUBE2, MMP13, SFRP2, EPYC, MGP, RSPO2, HMGCS2, FGFR3, PITX1	701	244	19416	2.04326	1	0.10018	0.0945992
GOTERM_BP_ALL	GO:0070372~regulation of ERK1 and ERK2 cascade	21	2.38636	0.00758336	FGB, CASR, EPHA7, ANGPT1, NRXN1, ALOX15, DUSP26, NPNT, AGER, ADRA1A, DUSP9, SPRED3, P2RY6, ERBB4, ALKAL2, CD36, FAM83D, FGFR4, FGFR3, FGFR2, S100A7	701	305	19416	1.90705	1	0.101205	0.0955668
GOTERM_BP_ALL	GO:0071375~cellular response to peptide hormone stimulus	21	2.38636	0.00758336	GRIA1, NTRK2, EPHA7, MUSK, PLA2G1B, ACTN2, CDC6, ADCY8, CCNA2, SCNN1G, GJB2, BRIP1, CPS1, ERBB4, SCNN1B, HMGCS2, AGTR2, FGFR4, DNAI1, FGFR3, FGFR2	701	305	19416	1.90705	1	0.101205	0.0955668
GOTERM_CC_ALL	GO:0000922~spindle pole	15	1.70455	0.0077173	CKAP2L, PLK1, KIF11, CDC6, AURKB, SGO1, CDC20, ASPM, TPX2, CENPF, DIAPH3, NEK2, AUNIP, FAM83D, DLGAP5	758	184	20747	2.23131	0.994726	0.0567892	0.0484009
GOTERM_CC_ALL	GO:0043292~contractile muscle fiber	19	2.15909	0.00785287	UNC45B, MYBPC1, TRIM63, CAV3, ACTN2, TNNC1, AHNAK2, FHL2, SLC2A1, SORBS2, FHL5, NPNT, MYH2, DES, MYBPHL, TNNT1, CASQ2, MYOZ1, SCN1A	758	262	20747	1.9849	0.995192	0.0571655	0.0487216
GOTERM_BP_ALL	GO:0007043~cell-cell junction assembly	12	1.36364	0.00785383	GJB2, GJB1, CDH3, WNT11, CLDN8, GJB6, FRMPD2, CDHR3, PKP2, CLDN18, CLDN2, CDH19	701	131	19416	2.53718	1	0.104563	0.0987376
GOTERM_BP_ALL	GO:0034329~cell junction assembly	21	2.38636	0.00786903	GRIA1, GPM6A, WNT3A, ACTN2, NRXN1, FRMPD2, CLDN2, C1QL2, GJB2, CDH3, GJB1, WNT11, ERBB4, CLDN8, GJB6, DLC1, PKP2, CDHR3, CLDN18, DRD1, CDH19	701	306	19416	1.90081	1	0.104563	0.0987376
GOTERM_BP_ALL	GO:0060348~bone development	16	1.81818	0.00789961	TFAP2A, MYOC, ZBTB16, SHOX2, IHH, TWIST1, STC1, SULF1, HOXA11, SCUBE2, MMP13, EPYC, ALPL, FGFR3, FGFR2, LTF	701	206	19416	2.15127	1	0.104639	0.0988098
GOTERM_BP_ALL	GO:0060351~cartilage development involved in endochondral bone morphogenesis	6	0.681818	0.00795409	SCUBE2, MMP13, SHOX2, IHH, STC1, HOXA11	701	35	19416	4.74816	1	0.104639	0.0988098
GOTERM_BP_ALL	GO:0048048~embryonic eye morphogenesis	6	0.681818	0.00795409	TFAP2A, MFAP5, TH, IHH, TWIST1, STRA6	701	35	19416	4.74816	1	0.104639	0.0988098
GOTERM_BP_ALL	GO:1901889~negative regulation of cell junction assembly	6	0.681818	0.00795409	ROBO2, EPHA7, DLC1, FAM107A, APOD, DKK1	701	35	19416	4.74816	1	0.104639	0.0988098
GOTERM_BP_ALL	GO:0006811~monoatomic ion transport	54	6.13636	0.00796843	CLIC5, SLC9C2, SLC6A4, SCN1A, SLC13A2, CASR, KCND2, SCARA5, SLC6A17, EDN3, ABCC8, HTR3C, CACNA2D2, KCNK16, KCNK17, TMC2, SCNN1G, SLCO4A1, SCNN1B, SCN4B, CFTR, LTF, CATSPER1, SLC24A2, GRIA1, GPM6A, SLC22A3, OCA2, SLC47A1, CHRNA2, CLCNKB, KCNA4, ATP1A2, LRP2, TMEM163, LRRC52, P2RY6, SLCO1B3, SCN7A, TRPM8, SLC17A3, KCNJ5, TRPA1, CAV3, WNT3A, SLC10A2, SLC8A3, TRPV6, P2RX2, SLCO4C1, FXYD1, ATP13A4, NM…	701	1048	19416	1.42717	1	0.104639	0.0988098
GOTERM_BP_ALL	GO:0043030~regulation of macrophage activation	8	0.909091	0.00803912	IL33, LRRK2, SPHK1, ADGRF5, PLA2G10, IL31RA, LOC100652777, LBP	701	64	19416	3.4622	1	0.104639	0.0988098
GOTERM_BP_ALL	GO:0060350~endochondral bone morphogenesis	8	0.909091	0.00803912	SCUBE2, MMP13, SHOX2, IHH, ALPL, STC1, FGFR3, HOXA11	701	64	19416	3.4622	1	0.104639	0.0988098
GOTERM_BP_ALL	GO:0036323~vascular endothelial growth factor receptor-1 signaling pathway	7	0.795455	0.00804097	NTRK2, EPHA7, MUSK, ERBB4, FGFR4, FGFR3, FGFR2	701	49	19416	3.9568	1	0.104639	0.0988098
GOTERM_BP_ALL	GO:1901976~regulation of cell cycle checkpoint	7	0.795455	0.00804097	RAD51, BIRC5, KNL1, SKA3, NDC80, SKA1, AURKB	701	49	19416	3.9568	1	0.104639	0.0988098
GOTERM_BP_ALL	GO:0021527~spinal cord association neuron differentiation	4	0.454545	0.00804523	WNT3A, LHX1, LHX5, ASCL1	701	12	19416	9.23252	1	0.104639	0.0988098
GOTERM_CC_ALL	GO:0043197~dendritic spine	15	1.70455	0.00807843	GRIA1, GPM6A, NTRK2, KCND2, ACTN2, FRMPD4, KCNA4, ATP1A2, SLC8A3, ARC, PTCHD1, ITPKA, IGF2BP1, RGS7BP, DRD1	758	185	20747	2.21925	0.995878	0.0581819	0.0495878
GOTERM_BP_ALL	GO:0048010~vascular endothelial growth factor receptor signaling pathway	9	1.02273	0.00811146	NTRK2, EPHA7, MUSK, ERBB4, VEGFD, FGFR4, SULF1, FGFR3, FGFR2	701	80	19416	3.11598	1	0.105277	0.0994125
GOTERM_BP_ALL	GO:0090066~regulation of anatomical structure size	31	3.52273	0.00822004	RAB3B, CALCA, CCL11, CRABP2, SEMA3A, ELN, LRRK2, ALOX15, HBB, ADRB1, ATP1A2, AQP4, ADRA1A, IQGAP3, SLC6A4, TNR, DRD1, FGB, CASR, EPHA7, CAV3, EDN3, ACTN2, WNT3A, HTR1D, SCTR, ADRA2A, CPS1, SCNN1B, AGTR2, CCL26	701	521	19416	1.64803	1	0.106324	0.100401
GOTERM_BP_ALL	GO:0070374~positive regulation of ERK1 and ERK2 cascade	16	1.81818	0.00824311	FGB, CASR, ANGPT1, NRXN1, ALOX15, NPNT, AGER, ADRA1A, P2RY6, ERBB4, ALKAL2, CD36, FGFR4, FGFR3, FGFR2, S100A7	701	207	19416	2.14088	1	0.106324	0.100401
GOTERM_BP_ALL	GO:0006954~inflammatory response	35	3.97727	0.00824405	CCL14, CALCA, CCL11, ALOX15, IL20RB, IL5RA, PLA2G3, ADCY8, CLU, AGER, CCL7, LOC100652777, FCER1A, IL36RN, LBP, CD36, ELANE, GSDMC, IL33, CHIA, ODAM, SPHK1, IL31RA, IL36G, GKN2, FOSL1, AIM2, KRT16, SCNN1B, PLA2G10, PLP1, ACKR1, AGTR2, IL17C, CCL26	701	611	19416	1.5866	1	0.106324	0.100401
GOTERM_CC_ALL	GO:0098794~postsynapse	44	5	0.00832307	GRIA1, CHRM2, SLC24A2, PTPRT, GPM6A, SH3GL3, CHRM1, CHRNA2, FRMPD4, CTNND2, LRRK2, FRMPD2, KCNA4, ATP1A2, ADCY8, AGER, SLC6A4, DRP2, PTCHD1, NETO1, ERBB4, IGF2BP1, SPOCK1, TPPP, DRD1, SH2D5, NTRK2, PRMT8, KCND2, MUSK, SLC6A17, ACTN2, HTR3C, OPRK1, INSYN1, ADRA2A, CNKSR2, SLC8A3, ARC, ADGRB3, P2RX2, ITPKA, KIF2C, RGS7BP	758	804	20747	1.4979	0.996512	0.0593129	0.0505517
GOTERM_MF_ALL	GO:0044325~transmembrane transporter binding	13	1.47727	0.00840384	DPP10, CASR, CAV3, ABCC8, ACTN2, LRRK2, FHL1, LRRC52, RIMS4, FXYD1, PKP2, SCN7A, SCN4B	725	144	19202	2.39105	0.999995	0.264904	0.258509
GOTERM_BP_ALL	GO:0034104~negative regulation of tissue remodeling	5	0.568182	0.00858832	GREM1, CALCA, ABI3BP, CLDN18, AGER	701	23	19416	6.02121	1	0.11007	0.103938
GOTERM_BP_ALL	GO:0001759~organ induction	5	0.568182	0.00858832	ROBO2, AR, GATA5, DKK1, HOXA11	701	23	19416	6.02121	1	0.11007	0.103938
GOTERM_BP_ALL	GO:0010955~negative regulation of protein processing	5	0.568182	0.00858832	CPB2, PLAU, IL1R2, LRRK2, MAGEA3	701	23	19416	6.02121	1	0.11007	0.103938
GOTERM_CC_ALL	GO:0030139~endocytic vesicle	24	2.72727	0.00864289	CHRM2, GRIA1, SFTPB, SFTPA2, WNT3A, NRXN1, SFTPC, SPHK1, LRRK2, SFTPD, TYRP1, HBB, LRP2, EREG, SEC14L3, DMBT1, CD207, SCGB3A2, SFTPA1, CD36, ELANE, SH3GL2, CFTR, LTF	758	367	20747	1.78991	0.997196	0.0609504	0.0519474
GOTERM_BP_ALL	GO:0042116~macrophage activation	8	0.909091	0.00873685	IL33, ADGRF5, PLA2G10, LOC100652777, PLA2G3, LBP, AGER, CLU	701	65	19416	3.40893	1	0.111508	0.105296
GOTERM_BP_ALL	GO:0038084~vascular endothelial growth factor signaling pathway	8	0.909091	0.00873685	NTRK2, EPHA7, MUSK, ERBB4, VEGFD, FGFR4, FGFR3, FGFR2	701	65	19416	3.40893	1	0.111508	0.105296
GOTERM_BP_ALL	GO:0003231~cardiac ventricle development	12	1.36364	0.0087613	ROBO2, MYOCD, SFRP2, WNT11, COL11A1, TNNC1, GREB1L, PKP2, SLIT3, LRP2, FGFR2, STRA6	701	133	19416	2.49903	1	0.111588	0.105372
GOTERM_BP_ALL	GO:0042742~defense response to bacterium	23	2.61364	0.00882579	FGB, WFDC12, H2BC9, GSDMC, IL33, H2BC7, CALCA, H2BC8, TSLP, PLA2G1B, SFTPD, RNASE1, LGALS4, DMBT1, SLPI, SCNN1B, CTSG, CD36, LBP, WFDC10B, ELANE, KRT6A, LTF	701	351	19416	1.81494	1	0.112177	0.105928
GOTERM_BP_ALL	GO:0035790~platelet-derived growth factor receptor-alpha signaling pathway	7	0.795455	0.00886591	NTRK2, EPHA7, MUSK, ERBB4, FGFR4, FGFR3, FGFR2	701	50	19416	3.87766	1	0.112454	0.106189
GOTERM_MF_ALL	GO:0046873~metal ion transmembrane transporter activity	29	3.29545	0.00901691	GRIA1, CATSPER1, SLC24A2, GPM6A, KCNA4, ATP1A2, SLC9C2, LRRC52, SLC6A4, SCN7A, TRPM8, SLC17A3, SCN1A, SLC13A2, KCNJ5, TRPA1, KCND2, ABCC8, SLC10A2, CACNA2D2, KCNK16, KCNK17, TMC2, SLC8A3, SCNN1G, TRPV6, SCNN1B, SCN4B, KCNK3	725	460	19202	1.66974	0.999998	0.267256	0.260805
GOTERM_BP_ALL	GO:0051146~striated muscle cell differentiation	17	1.93182	0.0090937	MYOCD, MYBPC1, CAV3, WNT3A, ACTN2, SHOX2, FHL2, SORBS2, ADRA1A, GREM1, ADGRB3, TNNT1, WT1, P2RX2, ADAM12, ALPK2, MYOZ1	701	229	19416	2.05615	1	0.115106	0.108693
GOTERM_BP_ALL	GO:1905954~positive regulation of lipid localization	11	1.25	0.00921188	GAL, ABCA3, CYP4A11, PLA2G10, LOC100652777, PLA2G3, LPL, CD36, ABCA8, ECRG4, CES1	701	116	19416	2.62649	1	0.116362	0.109879
GOTERM_CC_ALL	GO:0044309~neuron spine	15	1.70455	0.0092427	GRIA1, GPM6A, NTRK2, KCND2, ACTN2, FRMPD4, KCNA4, ATP1A2, SLC8A3, ARC, PTCHD1, ITPKA, IGF2BP1, RGS7BP, DRD1	758	188	20747	2.18383	0.998139	0.0645083	0.0549797
GOTERM_MF_ALL	GO:0140657~ATP-dependent activity	36	4.09091	0.00939816	TOP2A, IQCA1, ERCC6L, KIF14, ACSM5, ATP1A2, DNAH9, KIF11, SEC14L3, BRIP1, ORC1, RAD54L, SHOC1, POLQ, DNAI2, ATP8B3, ABCC8, ABCA3, XRCC2, KIF23, CDC6, ABCA8, KIF6, CENPE, MYH2, RAD51, KIF18B, KIF4A, ATP13A4, SLC27A6, ALPL, DYNLRB2, KIF2C, KIF20A, TRIP13, CFTR	725	610	19202	1.56308	0.999999	0.267256	0.260805
GOTERM_BP_ALL	GO:0035825~homologous recombination	8	0.909091	0.00947799	TOP2A, BRIP1, RAD51, EME1, UHRF1, RAD54L, SHOC1, TRIP13	701	66	19416	3.35728	1	0.119127	0.112491
GOTERM_BP_ALL	GO:0019226~transmission of nerve impulse	8	0.909091	0.00947799	GRIA1, NTRK2, KCND2, PENK, ATP1A2, DRD1, SCN4B, SCN1A	701	66	19416	3.35728	1	0.119127	0.112491
GOTERM_BP_ALL	GO:0043549~regulation of kinase activity	25	2.84091	0.00948902	PTPRT, CALCA, PLA2G1B, LRRK2, KIF14, PKMYT1, ADCY8, CLSPN, ELANE, CIMAP3, MYOCD, ANGPT1, EDN3, PLK1, HMGA2, CDC6, CDC25C, ADRA2A, EREG, SLC8A3, CENPE, TPX2, EEF1A2, CDKN3, LTF	701	396	19416	1.74858	1	0.119127	0.112491
GOTERM_BP_ALL	GO:0002437~inflammatory response to antigenic stimulus	7	0.795455	0.00974966	IL31RA, IL5RA, IL20RB, IL36G, FCER1A, IL36RN, ELANE	701	51	19416	3.80163	1	0.120777	0.114049
GOTERM_BP_ALL	GO:0036216~cellular response to stem cell factor stimulus	7	0.795455	0.00974966	NTRK2, EPHA7, MUSK, ERBB4, FGFR4, FGFR3, FGFR2	701	51	19416	3.80163	1	0.120777	0.114049
GOTERM_BP_ALL	GO:0036215~response to stem cell factor	7	0.795455	0.00974966	NTRK2, EPHA7, MUSK, ERBB4, FGFR4, FGFR3, FGFR2	701	51	19416	3.80163	1	0.120777	0.114049
GOTERM_BP_ALL	GO:0038145~macrophage colony-stimulating factor signaling pathway	7	0.795455	0.00974966	NTRK2, EPHA7, MUSK, ERBB4, FGFR4, FGFR3, FGFR2	701	51	19416	3.80163	1	0.120777	0.114049
GOTERM_BP_ALL	GO:0002251~organ or tissue specific immune response	7	0.795455	0.00974966	H2BC9, PIGR, H2BC7, H2BC8, PLA2G1B, CLDN2, LTF	701	51	19416	3.80163	1	0.120777	0.114049
GOTERM_BP_ALL	GO:0038109~Kit signaling pathway	7	0.795455	0.00974966	NTRK2, EPHA7, MUSK, ERBB4, FGFR4, FGFR3, FGFR2	701	51	19416	3.80163	1	0.120777	0.114049
GOTERM_BP_ALL	GO:0038127~ERBB signaling pathway	11	1.25	0.0097582	NTRK2, PIGR, EPHA7, MUSK, MYOC, ERBB4, FGFR4, FGFR3, FGFR2, EREG, FAM83A	701	117	19416	2.60405	1	0.120777	0.114049
GOTERM_BP_ALL	GO:0099536~synaptic signaling	29	3.29545	0.00980651	GRIA1, CHRM2, CHRM1, CHRNA2, NRXN1, LRRK2, CHRDL1, DRP2, RIMS4, PTCHD1, CNR1, PENK, TNR, DRD1, SYT4, NTRK2, RIC3, KCND2, ABCC8, HTR1D, HTR3C, OPRK1, INSYN1, TH, SYT12, P2RX2, RIMBP2, PLP1, KCNK3	701	484	19416	1.65957	1	0.121131	0.114383
GOTERM_BP_ALL	GO:0051302~regulation of cell division	15	1.70455	0.00995422	SUSD2, PLK1, KIF14, VEGFD, KIF23, CDC6, AURKB, EREG, FGF5, ASPM, SFRP2, KIF18B, BIRC5, KIF20A, FGFR2	701	192	19416	2.16387	1	0.122709	0.115873
GOTERM_BP_ALL	GO:0071295~cellular response to vitamin	5	0.568182	0.0100175	BRIP1, CASR, CYP24A1, PENK, FOLR1	701	24	19416	5.77033	1	0.123145	0.116285
GOTERM_MF_ALL	GO:0017134~fibroblast growth factor binding	5	0.568182	0.0100208	KL, FGFBP1, FGFR4, FGFR3, FGFR2	725	23	19202	5.75772	1	0.267256	0.260805
GOTERM_BP_ALL	GO:0051385~response to mineralocorticoid	6	0.681818	0.0100698	FOSL1, SCNN1G, UCN3, TH, SCNN1B, FOSB	701	37	19416	4.4915	1	0.123145	0.116285
GOTERM_BP_ALL	GO:0002227~innate immune response in mucosa	6	0.681818	0.0100698	H2BC9, H2BC7, H2BC8, PLA2G1B, CLDN2, LTF	701	37	19416	4.4915	1	0.123145	0.116285
GOTERM_BP_ALL	GO:0046471~phosphatidylglycerol metabolic process	6	0.681818	0.0100698	PLA2G4F, PLA2G1B, ABCA3, PLA2G10, LOC100652777, PLA2G3	701	37	19416	4.4915	1	0.123145	0.116285
GOTERM_BP_ALL	GO:0048871~multicellular organismal-level homeostasis	37	4.20455	0.0101303	PCDH15, IHH, SLC2A1, IL20RB, TWIST1, ADRB1, AQP4, CCNB2, CDH3, ACADL, LOC100652777, CTSH, FAM3D, DRD1, CD36, PROM1, SH3GL2, NAPSA, CCDC198, ANGPT1, ABCC8, ABCA3, SFTPD, CYP4A11, SCTR, FMO2, SCNN1G, DIAPH3, AIM2, SCNN1B, GJB6, PLA2G10, ADGRF5, ALDH1A1, NMUR2, ALPL, CFTR	701	665	19416	1.54107	1	0.123638	0.11675
GOTERM_CC_ALL	GO:0030017~sarcomere	17	1.93182	0.0101431	UNC45B, MYBPC1, TRIM63, CAV3, ACTN2, TNNC1, FHL2, SLC2A1, SORBS2, FHL5, MYH2, DES, MYBPHL, TNNT1, CASQ2, MYOZ1, SCN1A	758	229	20747	2.03189	0.998994	0.0694712	0.0592095
GOTERM_BP_ALL	GO:0090232~positive regulation of spindle checkpoint	4	0.454545	0.0101819	BIRC5, KNL1, NDC80, AURKB	701	13	19416	8.52233	1	0.124021	0.117112
GOTERM_CC_ALL	GO:0045095~keratin filament	10	1.13636	0.0101943	CASP14, KRT81, KRT80, KRT4, KRT16, KRT14, KRT78, KRT6C, KRT6B, KRT6A	758	99	20747	2.76472	0.999029	0.0694712	0.0592095
GOTERM_BP_ALL	GO:0002275~myeloid cell activation involved in immune response	8	0.909091	0.0102641	IL33, SCNN1B, PLA2G3, GKN2, FCER1A, LBP, PTGDS, DNASE1L3	701	67	19416	3.30717	1	0.124626	0.117683
GOTERM_BP_ALL	GO:0003206~cardiac chamber morphogenesis	12	1.36364	0.0102721	ROBO2, SFRP2, WNT11, CAV3, COL11A1, TNNC1, SHOX2, FHL2, PKP2, SLIT3, LRP2, FGFR2	701	136	19416	2.4439	1	0.124626	0.117683
GOTERM_CC_ALL	GO:0005871~kinesin complex	7	0.795455	0.010312	KIF18B, KIF14, KIF23, KIF2C, KIF20A, KIF11, KIF6	758	51	20747	3.75676	0.999104	0.0694712	0.0592095
GOTERM_CC_ALL	GO:0034702~monoatomic ion channel complex	24	2.72727	0.0103642	GRIA1, CATSPER1, DPP10, KCNJ5, CLIC5, CHRNA2, KCND2, ABCC8, CLCNKB, HTR3C, CACNA2D2, KCNA4, KCNK16, KCNK17, LRRC52, SCNN1G, TRPV6, CATSPERD, SCNN1B, CASQ2, SCN7A, SCN4B, CFTR, SCN1A	758	373	20747	1.76112	0.999135	0.0694712	0.0592095
GOTERM_BP_ALL	GO:0016485~protein processing	15	1.70455	0.0103898	FGB, PCSK2, IL1R2, F11, IHH, TMPRSS2, PRSS12, KLK6, GGTLC2, PLAU, APOH, CTSH, CTSG, MASP1, PRSS3	701	193	19416	2.15266	1	0.125804	0.118796
GOTERM_CC_ALL	GO:0160112~axonemal B tubule inner sheath	4	0.454545	0.0105223	PACRG, CFAP276, CFAP90, CFAP77	758	13	20747	8.42176	0.999224	0.0698392	0.0595232
GOTERM_BP_ALL	GO:0007292~female gamete generation	14	1.59091	0.0105246	TOP2A, PLK1, IHH, TTK, SKA3, NDC80, NCAPH, SKA1, EREG, FOSL1, ASPM, CCNB2, TRIP13, HROB	701	174	19416	2.22854	1	0.127186	0.1201
GOTERM_BP_ALL	GO:0009612~response to mechanical stimulus	17	1.93182	0.0105966	IL33, BTG2, CAV3, TRPA1, PTPRQ, NRXN1, COL11A1, IGFBP2, SLC2A1, IHH, ATP1A2, TMC2, FOSL1, WNT11, FOSB, SCN1A, STRA6	701	233	19416	2.02085	1	0.127804	0.120684
GOTERM_BP_ALL	GO:0000086~G2/M transition of mitotic cell cycle	7	0.795455	0.0106944	CCNA2, MELK, PLK1, BIRC5, PKMYT1, FOXM1, CDC25C	701	52	19416	3.72852	1	0.128731	0.121559
GOTERM_CC_ALL	GO:0005901~caveola	9	1.02273	0.0107663	CAV3, DLC1, LRRK2, FXYD1, SLC2A1, ATP1A2, CD36, ADCY8, ADRA1A	758	83	20747	2.96791	0.999343	0.0707648	0.0603121
GOTERM_BP_ALL	GO:0007586~digestion	11	1.25	0.0109246	CHIT1, CHIA, CHRM1, UCN3, UCN2, AKR1C1, CD36, AQP5, PRSS3, PGC, ADRA2A	701	119	19416	2.56028	1	0.131245	0.123933
GOTERM_MF_ALL	GO:0005125~cytokine activity	18	2.04545	0.0109606	GDF10, CCL14, IL11, IL33, CCL11, TSLP, WNT3A, IL36G, GREM1, WNT11, CCL7, SCGB3A1, FAM3D, ALKAL2, IL36RN, LEFTY2, IL17C, CCL26	725	243	19202	1.96189	1	0.267256	0.260805
GOTERM_BP_ALL	GO:0070482~response to oxygen levels	23	2.61364	0.0109859	CASR, MYOCD, KCND2, CAV3, SLC2A1, TWIST1, STC1, VEGFD, HIF3A, AGER, SLC6A4, LOXL2, SLC8A3, CCNA2, BRIP1, TH, UCN3, P2RX2, PLAU, PENK, ANGPTL4, KCNK3, FGFR2	701	358	19416	1.77945	1	0.131611	0.124279
GOTERM_BP_ALL	GO:0015850~organic hydroxy compound transport	14	1.59091	0.0110076	SLC22A3, OSBPL6, AKR1C1, SLC10A2, ABCA8, CLU, NR0B2, SLC6A4, SLCO1B3, CD36, DRD1, CFTR, CES1, STRA6	701	175	19416	2.21581	1	0.131611	0.124279
GOTERM_BP_ALL	GO:0014074~response to purine-containing compound	13	1.47727	0.0110194	STC1, SLC6A4, FOSL1, DUOX1, P2RY6, CPS1, WT1, P2RX2, PENK, CASQ2, FOSB, HMGCS2, CFTR	701	156	19416	2.30813	1	0.131611	0.124279
GOTERM_BP_ALL	GO:0032879~regulation of localization	98	11.1364	0.0110674	RAB3B, SH3GL3, RAB3C, FCN3, CHRM1, CLDN2, CLU, RIMS4, CDH3, LOC100652777, CHP2, FAM3D, IL13RA2, CASR, ACTN2, CACNA2D2, KCNK16, DKK1, AR, ARC, PLPP4, CCNE1, PLA2G10, PKP2, CFTR, CES1, GRIA1, CALCA, CPB2, ALOX15, PLA2G3, STC1, LPL, LRRC52, APOD, DRD1, STXBP6, SYT4, OSBPL6, CAV3, WNT3A, ABCA3, PLK1, ABCA8, NR0B2, TRPV6, FXYD1, DPP10, LRRK2, PTPRN, FHL1, SLC6A4, UCN3, CD36, RSPO1, FGB, IL11, EDN3, AB…	701	2146	19416	1.26485	1	0.131928	0.124579
GOTERM_BP_ALL	GO:0051653~spindle localization	8	0.909091	0.0110965	ASPM, ESPL1, SAPCD2, PLK1, SKA3, CENPA, NDC80, SKA1	701	68	19416	3.25854	1	0.132018	0.124664
GOTERM_MF_ALL	GO:0016787~hydrolase activity	121	13.75	0.0111059	RERGL, RAB3B, RAB3C, CDA, ERCC6L, CHRM1, HPSE2, IHH, EME1, CAPN6, TUBB3, PLAU, DUSP13B, LOC100652777, LIPK, MACROD2, PRSS3, RGS6, HABP2, ADGB, CHIA, CASR, CDC25C, PGC, RNASE1, CHIT1, NEIL3, PLPP4, ADAM12, EEF1A2, PLA2G10, MASP1, KIF20A, CFTR, PADI1, CES1, IQCA1, CPB2, PLA2G3, LPL, TRHDE, RAP1GAP, KLK6, SEC14L3, BRIP1, ORC1, TPPP, CPA6, ELANE, CPA4, KL, NAPSA, ATP8B3, GGT6, DNASE2B, ABCA3, ABCA8, …	725	2609	19202	1.22834	1	0.267256	0.260805
GOTERM_BP_ALL	GO:0021988~olfactory lobe development	6	0.681818	0.0112598	ROBO2, ERBB4, SEMA3A, LRRK2, KIF14, ATP1A2	701	38	19416	4.3733	1	0.133702	0.126254
GOTERM_BP_ALL	GO:1904062~regulation of monoatomic cation transmembrane transport	21	2.38636	0.0113569	DPP10, CALCA, EDN3, CAV3, PLA2G1B, ACTN2, FHL1, OPRK1, KCNK16, ATP1A2, ADRA2A, LRRC52, TMC2, P2RY6, GAL, P2RX2, FXYD1, PLP1, CASQ2, DRD1, SCN4B	701	317	19416	1.83486	1	0.134595	0.127097
GOTERM_CC_ALL	GO:0030016~myofibril	18	2.04545	0.0113669	UNC45B, MYBPC1, TRIM63, CAV3, ACTN2, TNNC1, AHNAK2, FHL2, SLC2A1, SORBS2, FHL5, MYH2, DES, MYBPHL, TNNT1, CASQ2, MYOZ1, SCN1A	758	252	20747	1.95505	0.999565	0.0739938	0.0630642
GOTERM_BP_ALL	GO:0060047~heart contraction	10	1.13636	0.0113924	KCNJ5, CAV3, TNNC1, PKP2, CASQ2, SCN7A, ATP1A2, SCN4B, SGCG, SCN1A	701	102	19416	2.71545	1	0.134755	0.127248
GOTERM_MF_ALL	GO:0019955~cytokine binding	13	1.47727	0.0114257	CNTFR, IL1R2, IL31RA, IL20RB, IL5RA, CHRDL1, GREM1, SOSTDC1, IL36RN, ACKR1, CD36, IL13RA2, ELANE	725	150	19202	2.29541	1	0.267256	0.260805
GOTERM_BP_ALL	GO:0021872~forebrain generation of neurons	9	1.02273	0.011527	ROBO2, ASPM, GBX2, ERBB4, WNT3A, LHX5, DRD1, ASCL1, FGFR2	701	85	19416	2.93268	1	0.135809	0.128244
GOTERM_BP_ALL	GO:0060048~cardiac muscle contraction	9	1.02273	0.011527	KCNJ5, CAV3, TNNC1, PKP2, CASQ2, SCN7A, ATP1A2, SCN4B, SCN1A	701	85	19416	2.93268	1	0.135809	0.128244
GOTERM_BP_ALL	GO:0033762~response to glucagon	5	0.568182	0.0115921	CCNA2, GJB2, CPS1, HMGCS2, ADCY8	701	25	19416	5.53951	1	0.135809	0.128244
GOTERM_BP_ALL	GO:1903318~negative regulation of protein maturation	5	0.568182	0.0115921	CPB2, PLAU, IL1R2, LRRK2, MAGEA3	701	25	19416	5.53951	1	0.135809	0.128244
GOTERM_BP_ALL	GO:0019755~one-carbon compound transport	5	0.568182	0.0115921	SLC14A1, SLC14A2, HBB, AQP5, RHBG	701	25	19416	5.53951	1	0.135809	0.128244
GOTERM_MF_ALL	GO:0008233~peptidase activity	39	4.43182	0.0117694	PCSK2, DPP10, CPB2, IHH, TMPRSS2, CTSV, TRHDE, KLK6, GGTLC2, CASP14, GGTLC1, CAPN6, PLAU, CTSH, CTSG, PRSS3, ADAMTS8, CPA6, ELANE, HABP2, CPA4, ADGB, NAPSA, GGT6, MMP1, OVCH2, MMP3, F11, TMPRSS11E, PGC, PRSS12, KLK11, TMPRSS11D, MMP13, CPS1, ESPL1, ADAM12, MASP1, LTF	725	686	19202	1.50574	1	0.267256	0.260805
GOTERM_CC_ALL	GO:0030018~Z disc	12	1.36364	0.0117702	UNC45B, TRIM63, DES, CAV3, ACTN2, SLC2A1, FHL2, CASQ2, SORBS2, FHL5, MYOZ1, SCN1A	758	137	20747	2.39743	0.99967	0.0755193	0.0643643
GOTERM_BP_ALL	GO:0030324~lung development	15	1.70455	0.0117865	MYOCD, HHIP, ABCA3, SFTPD, TCF21, ASCL1, TBX4, WNT11, RSPO2, GPC3, CLDN18, CTSH, HMGCS2, FGFR2, STRA6	701	196	19416	2.11971	1	0.137824	0.130146
GOTERM_CC_ALL	GO:0044853~plasma membrane raft	11	1.25	0.0118243	KCND2, CAV3, DLC1, LRRK2, FXYD1, SLC2A1, ATP1A2, CD36, TRPM8, ADCY8, ADRA1A	758	119	20747	2.53007	0.999682	0.0755193	0.0643643
GOTERM_MF_ALL	GO:0015081~sodium ion transmembrane transporter activity	14	1.59091	0.011832	SLC24A2, SLC13A2, SLC10A2, ATP1A2, SLC9C2, SLC6A4, SLC8A3, SCNN1G, SCNN1B, SCN7A, SCN4B, KCNK3, SLC17A3, SCN1A	725	169	19202	2.19407	1	0.267256	0.260805
GOTERM_MF_ALL	GO:0016298~lipase activity	12	1.36364	0.011969	PLA2G4F, CASR, PLA2G12B, CHRM1, AADAC, PLA2G1B, PLA2G10, LOC100652777, PLA2G3, LPL, LIPK, CES1	725	133	19202	2.38967	1	0.267256	0.260805
GOTERM_BP_ALL	GO:0051592~response to calcium ion	12	1.36364	0.0119754	FGB, CASR, TRPV6, NRXN1, ALOX15, ITPKA, PENK, CHP2, CASQ2, FOSB, GUCA1A, ADCY8	701	139	19416	2.39116	1	0.139518	0.131745
GOTERM_BP_ALL	GO:0030193~regulation of blood coagulation	8	0.909091	0.0119768	FGB, CPB2, TSPAN8, PLAU, APOH, F11, CD36, FOXA2	701	69	19416	3.21131	1	0.139518	0.131745
GOTERM_MF_ALL	GO:0005009~insulin receptor activity	7	0.795455	0.0119804	NTRK2, EPHA7, MUSK, ERBB4, FGFR4, FGFR3, FGFR2	725	51	19202	3.63527	1	0.267256	0.260805
GOTERM_MF_ALL	GO:0060175~brain-derived neurotrophic factor receptor activity	7	0.795455	0.0119804	NTRK2, EPHA7, MUSK, ERBB4, FGFR4, FGFR3, FGFR2	725	51	19202	3.63527	1	0.267256	0.260805
GOTERM_MF_ALL	GO:0005011~macrophage colony-stimulating factor receptor activity	7	0.795455	0.0119804	NTRK2, EPHA7, MUSK, ERBB4, FGFR4, FGFR3, FGFR2	725	51	19202	3.63527	1	0.267256	0.260805
GOTERM_MF_ALL	GO:0005004~GPI-linked ephrin receptor activity	7	0.795455	0.0119804	NTRK2, EPHA7, MUSK, ERBB4, FGFR4, FGFR3, FGFR2	725	51	19202	3.63527	1	0.267256	0.260805
GOTERM_MF_ALL	GO:0005018~platelet-derived growth factor alpha-receptor activity	7	0.795455	0.0119804	NTRK2, EPHA7, MUSK, ERBB4, FGFR4, FGFR3, FGFR2	725	51	19202	3.63527	1	0.267256	0.260805
GOTERM_MF_ALL	GO:0036332~placental growth factor receptor activity	7	0.795455	0.0119804	NTRK2, EPHA7, MUSK, ERBB4, FGFR4, FGFR3, FGFR2	725	51	19202	3.63527	1	0.267256	0.260805
GOTERM_MF_ALL	GO:0038062~protein tyrosine kinase collagen receptor activity	7	0.795455	0.0119804	NTRK2, EPHA7, MUSK, ERBB4, FGFR4, FGFR3, FGFR2	725	51	19202	3.63527	1	0.267256	0.260805
GOTERM_MF_ALL	GO:0005008~hepatocyte growth factor receptor activity	7	0.795455	0.0119804	NTRK2, EPHA7, MUSK, ERBB4, FGFR4, FGFR3, FGFR2	725	51	19202	3.63527	1	0.267256	0.260805
GOTERM_MF_ALL	GO:0008288~boss receptor activity	7	0.795455	0.0119804	NTRK2, EPHA7, MUSK, ERBB4, FGFR4, FGFR3, FGFR2	725	51	19202	3.63527	1	0.267256	0.260805
GOTERM_MF_ALL	GO:0005020~stem cell factor receptor activity	7	0.795455	0.0119804	NTRK2, EPHA7, MUSK, ERBB4, FGFR4, FGFR3, FGFR2	725	51	19202	3.63527	1	0.267256	0.260805
GOTERM_BP_ALL	GO:0048640~negative regulation of developmental growth	10	1.13636	0.0120974	EPHA7, CAV3, WNT3A, SEMA3A, TNR, ADRB1, PI16, MYOZ1, FGFR3, SLC6A4	701	103	19416	2.68908	1	0.140389	0.132568
GOTERM_BP_ALL	GO:0007173~epidermal growth factor receptor signaling pathway	10	1.13636	0.0120974	NTRK2, PIGR, EPHA7, MUSK, ERBB4, FGFR4, FGFR3, FGFR2, EREG, FAM83A	701	103	19416	2.68908	1	0.140389	0.132568
GOTERM_CC_ALL	GO:0030496~midbody	16	1.81818	0.012178	PLK1, KIF14, SLC2A1, HEPACAM2, KIF23, SHCBP1, AURKB, ASPM, CENPE, ANLN, CENPF, KIF4A, BIRC5, NEK2, KIF20A, CEP55	758	214	20747	2.04641	0.99975	0.0770515	0.0656702
GOTERM_BP_ALL	GO:1901379~regulation of potassium ion transmembrane transport	9	1.02273	0.0123208	DPP10, GAL, EDN3, CAV3, ACTN2, FHL1, CASQ2, OPRK1, LRRC52	701	86	19416	2.89858	1	0.142712	0.134762
GOTERM_BP_ALL	GO:0040008~regulation of growth	35	3.97727	0.0123763	CDA, CRABP2, SEMA3A, FHL1, KIF14, IHH, FAM107A, ADRB1, SLC6A4, CCNB2, ERBB4, GPC3, SPOCK1, TNR, SLIT3, MYOZ1, SYT4, MYOCD, EPHA7, CAV3, MUSK, WNT3A, SPHK1, CACNA2D2, GREM1, AR, SFRP2, WT1, SELENOP, SCGB3A1, MT1H, PI16, AGTR2, FGFR3, FGFR2	701	629	19416	1.5412	1	0.143085	0.135113
GOTERM_BP_ALL	GO:0042044~fluid transport	6	0.681818	0.0125421	SLC14A1, SCNN1B, CLDN18, AQP4, AQP5, CFTR	701	39	19416	4.26117	1	0.143961	0.135941
GOTERM_BP_ALL	GO:0071459~protein localization to chromosome, centromeric region	6	0.681818	0.0125421	H2AC8, BUB1B, TTK, KNL1, CENPA, AURKB	701	39	19416	4.26117	1	0.143961	0.135941
GOTERM_BP_ALL	GO:0051382~kinetochore assembly	4	0.454545	0.0126163	CENPE, CENPF, CENPA, DLGAP5	701	14	19416	7.91359	1	0.143961	0.135941
GOTERM_BP_ALL	GO:1901993~regulation of meiotic cell cycle phase transition	4	0.454545	0.0126163	TTK, KNL1, PKMYT1, CDC25C	701	14	19416	7.91359	1	0.143961	0.135941
GOTERM_BP_ALL	GO:0051255~spindle midzone assembly	4	0.454545	0.0126163	KIF4A, BIRC5, KIF23, AURKB	701	14	19416	7.91359	1	0.143961	0.135941
GOTERM_BP_ALL	GO:0001710~mesodermal cell fate commitment	4	0.454545	0.0126163	SFRP2, WNT3A, TRIM15, HOXA11	701	14	19416	7.91359	1	0.143961	0.135941
GOTERM_BP_ALL	GO:0140354~lipid import into cell	4	0.454545	0.0126163	SLC2A1, SLC27A6, CD36, STRA6	701	14	19416	7.91359	1	0.143961	0.135941
GOTERM_BP_ALL	GO:0098916~anterograde trans-synaptic signaling	26	2.95455	0.0127002	GRIA1, CHRM2, CHRM1, CHRNA2, NRXN1, LRRK2, CHRDL1, RIMS4, PTCHD1, PENK, TNR, DRD1, SYT4, RIC3, KCND2, ABCC8, HTR1D, HTR3C, OPRK1, INSYN1, TH, SYT12, P2RX2, RIMBP2, PLP1, KCNK3	701	428	19416	1.68256	1	0.144075	0.136049
GOTERM_BP_ALL	GO:0007268~chemical synaptic transmission	26	2.95455	0.0127002	GRIA1, CHRM2, CHRM1, CHRNA2, NRXN1, LRRK2, CHRDL1, RIMS4, PTCHD1, PENK, TNR, DRD1, SYT4, RIC3, KCND2, ABCC8, HTR1D, HTR3C, OPRK1, INSYN1, TH, SYT12, P2RX2, RIMBP2, PLP1, KCNK3	701	428	19416	1.68256	1	0.144075	0.136049
GOTERM_BP_ALL	GO:0042572~retinol metabolic process	7	0.795455	0.0127749	CYP27C1, ADH1C, ADH1B, ADH1A, ALDH1A1, HSD17B6, ADH7	701	54	19416	3.59043	1	0.144075	0.136049
GOTERM_BP_ALL	GO:0031547~brain-derived neurotrophic factor receptor signaling pathway	7	0.795455	0.0127749	NTRK2, EPHA7, MUSK, ERBB4, FGFR4, FGFR3, FGFR2	701	54	19416	3.59043	1	0.144075	0.136049
GOTERM_BP_ALL	GO:0035094~response to nicotine	7	0.795455	0.0127749	CHRNA2, TH, CNR1, PENK, FOSB, OPRK1, ATP1A2	701	54	19416	3.59043	1	0.144075	0.136049
GOTERM_BP_ALL	GO:0007411~axon guidance	17	1.93182	0.0127905	ROBO2, EPHA7, EDN3, WNT3A, CNTN6, NRXN1, SEMA3A, PTPRH, GFRA3, NFASC, GBX2, TUBB3, LHX1, PLA2G10, LOC100652777, TNR, SLIT3	701	238	19416	1.9784	1	0.144075	0.136049
GOTERM_BP_ALL	GO:0048705~skeletal system morphogenesis	17	1.93182	0.0127905	TFAP2A, HHIP, COL11A1, SHOX2, IHH, TWIST1, STC1, TBX4, HOXA11, SCUBE2, MMP13, LHX1, MGP, ALPL, FGFR3, FGFR2, LTF	701	238	19416	1.9784	1	0.144075	0.136049
GOTERM_BP_ALL	GO:0061640~cytoskeleton-dependent cytokinesis	11	1.25	0.0128686	ANLN, ESPL1, KIF4A, PLK1, BIRC5, KIF23, KIF20A, CENPA, IQGAP3, AURKB, CEP55	701	122	19416	2.49732	1	0.144689	0.136629
GOTERM_BP_ALL	GO:0000902~cell morphogenesis	40	4.54545	0.012988	ROBO2, GPM6A, PTPRQ, SEMA3A, CTNND2, NRXN1, LRRK2, IHH, STC1, LRP2, PTPRH, CLU, CDH3, GBX2, TUBB3, DACT2, IGF2BP1, LOC100652777, TNR, SLIT3, PHACTR1, SH3GL2, NTNG1, EPHA7, EDN3, SPAG6, WNT3A, CNTN6, DCDC2, GFRA3, DKK1, GREM1, AR, ARC, NFASC, LHX1, PLA2G10, CDHR3, FGFR2, CDH19	701	744	19416	1.48912	1	0.145534	0.137427
GOTERM_BP_ALL	GO:0003006~developmental process involved in reproduction	55	6.25	0.0129912	ROBO2, CNTFR, PTPRN, LRRK2, CELF3, IHH, TCF21, DACH2, HOXA11, HOXA10, GGTLC2, DUSP13B, ADGB, MYOCD, PACRG, GFRA1, SSTR1, KNL1, CDC25C, EREG, NR5A1, SPOCD1, ASPM, AR, CFAP221, SFRP2, CATSPERD, TESMIN, HOATZ, CFTR, CATSPER1, OCA2, GREB1L, PLA2G3, STC1, LRP2, BRIP1, TSPAN8, CNR1, SLIT3, CFAP65, STRA6, SPAG6, ZBTB16, GJB2, SPMIP6, TPPP3, GJB3, CENPI, WT1, LHX1, SLCO4C1, ALPL, TRIP13, FGFR2	701	1099	19416	1.38614	1	0.145534	0.137427
GOTERM_BP_ALL	GO:0019221~cytokine-mediated signaling pathway	27	3.06818	0.0130713	CCL14, CNTFR, CCL11, IL20RB, IL5RA, DUOX1, CCL7, ERBB4, CTSG, IL13RA2, IL11, IL33, NTRK2, EPHA7, TSLP, MUSK, IL1R2, IL31RA, IL36G, EREG, FOSL1, AIM2, ACKR1, FGFR4, FGFR3, FGFR2, CCL26	701	451	19416	1.65817	1	0.146113	0.137973
GOTERM_BP_ALL	GO:0030308~negative regulation of cell growth	14	1.59091	0.0131142	CDA, EPHA7, CAV3, WNT3A, SEMA3A, FHL1, GREM1, SFRP2, WT1, TNR, SCGB3A1, SLIT3, PI16, AGTR2	701	179	19416	2.16629	1	0.146113	0.137973
GOTERM_BP_ALL	GO:0007369~gastrulation	14	1.59091	0.0131142	WNT3A, COL11A1, COL12A1, HMGA2, DKK1, HOXA11, SFRP2, WNT11, LHX1, ATOH8, GPC3, TRIM15, FGFR2, FOXA2	701	179	19416	2.16629	1	0.146113	0.137973
GOTERM_MF_ALL	GO:0005007~fibroblast growth factor receptor activity	7	0.795455	0.0131236	NTRK2, EPHA7, MUSK, ERBB4, FGFR4, FGFR3, FGFR2	725	52	19202	3.56536	1	0.271253	0.264706
GOTERM_MF_ALL	GO:0005019~platelet-derived growth factor beta-receptor activity	7	0.795455	0.0131236	NTRK2, EPHA7, MUSK, ERBB4, FGFR4, FGFR3, FGFR2	725	52	19202	3.56536	1	0.271253	0.264706
GOTERM_MF_ALL	GO:0005017~platelet-derived growth factor receptor activity	7	0.795455	0.0131236	NTRK2, EPHA7, MUSK, ERBB4, FGFR4, FGFR3, FGFR2	725	52	19202	3.56536	1	0.271253	0.264706
GOTERM_MF_ALL	GO:0005006~epidermal growth factor receptor activity	7	0.795455	0.0131236	NTRK2, EPHA7, MUSK, ERBB4, FGFR4, FGFR3, FGFR2	725	52	19202	3.56536	1	0.271253	0.264706
GOTERM_MF_ALL	GO:0018479~benzaldehyde dehydrogenase (NAD+) activity	3	0.340909	0.0131593	ALDH3A1, ALDH1A1, ADH7	725	5	19202	15.8913	1	0.271253	0.264706
GOTERM_CC_ALL	GO:0034703~cation channel complex	17	1.93182	0.0132111	CATSPER1, DPP10, KCNJ5, KCND2, ABCC8, HTR3C, CACNA2D2, KCNA4, LRRC52, SCNN1G, TRPV6, CATSPERD, SCNN1B, CASQ2, SCN7A, SCN4B, SCN1A	758	236	20747	1.97162	0.999877	0.0828139	0.0705814
GOTERM_BP_ALL	GO:0050830~defense response to Gram-positive bacterium	12	1.36364	0.0132251	H2BC9, H2BC7, CALCA, H2BC8, DMBT1, PLA2G1B, CTSG, CD36, LBP, RNASE1, LTF, KRT6A	701	141	19416	2.35724	1	0.146514	0.138352
GOTERM_BP_ALL	GO:0061041~regulation of wound healing	12	1.36364	0.0132251	FGB, DUOX1, CPB2, MMRN1, TSPAN8, PLAU, APOH, F11, CD36, MYOZ1, ADRA2A, FOXA2	701	141	19416	2.35724	1	0.146514	0.138352
GOTERM_BP_ALL	GO:0097485~neuron projection guidance	17	1.93182	0.0132726	ROBO2, EPHA7, EDN3, WNT3A, CNTN6, NRXN1, SEMA3A, PTPRH, GFRA3, NFASC, GBX2, TUBB3, LHX1, PLA2G10, LOC100652777, TNR, SLIT3	701	239	19416	1.97012	1	0.146514	0.138352
GOTERM_BP_ALL	GO:0030177~positive regulation of Wnt signaling pathway	13	1.47727	0.0132786	WNT3A, LRRK2, SULF1, DKK1, ASPM, DEPDC1B, CDH3, SFRP2, RSPO2, GPC3, RSPO1, RSPO4, FGFR2	701	160	19416	2.25043	1	0.146514	0.138352
GOTERM_BP_ALL	GO:0010842~retina layer formation	5	0.568182	0.0133173	TFAP2A, RS1, MEGF11, LHX1, PROM1	701	26	19416	5.32646	1	0.146514	0.138352
GOTERM_BP_ALL	GO:0048596~embryonic camera-type eye morphogenesis	5	0.568182	0.0133173	TFAP2A, TH, IHH, TWIST1, STRA6	701	26	19416	5.32646	1	0.146514	0.138352
GOTERM_BP_ALL	GO:0003338~metanephros morphogenesis	5	0.568182	0.0133173	GREM1, FRAS1, WT1, LHX1, AGTR2	701	26	19416	5.32646	1	0.146514	0.138352
GOTERM_BP_ALL	GO:0009952~anterior/posterior pattern specification	16	1.81818	0.0133558	BTG2, WNT3A, ZBTB16, XRCC2, DKK1, HOXA11, HOXA10, ARC, SFRP2, GBX2, WT1, WIF1, LHX1, GPC3, LEFTY2, FOXA2	701	219	19416	2.02357	1	0.146667	0.138496
GOTERM_BP_ALL	GO:0006952~defense response	75	8.52273	0.0133789	FCN3, IL5RA, C4BPA, AQP4, C8B, CLDN2, CLU, LGALS4, DMBT1, LOC100652777, FCER1A, CTSG, CD36, LBP, PRSS3, KRT6A, FGB, CHIA, TRIM63, SPHK1, SFTPD, MMP3, GKN2, RNASE1, AIM2, SLPI, SCNN1B, PLA2G10, TRIM15, MASP1, AGTR2, WFDC10B, S100A7, LTF, CCL14, WFDC12, LRRC15, CALCA, CCL11, PLA2G1B, ALOX15, PLA2G3, IL20RB, ATP1A2, ADCY8, AGER, KIR2DL4, DUOX1, C6, CCL7, C7, PENK, IL36RN, DRD1, ELANE, H2BC9, GSDMC, …	701	1589	19416	1.30731	1	0.146667	0.138496
GOTERM_MF_ALL	GO:0004623~phospholipase A2 activity	6	0.681818	0.0134691	PLA2G4F, PLA2G12B, PLA2G1B, PLA2G10, LOC100652777, PLA2G3	725	38	19202	4.18192	1	0.271253	0.264706
GOTERM_MF_ALL	GO:0005501~retinoid binding	6	0.681818	0.0134691	CYP27C1, CRABP2, RBP2, PTGDS, ADH7, STRA6	725	38	19202	4.18192	1	0.271253	0.264706
GOTERM_BP_ALL	GO:1902749~regulation of cell cycle G2/M phase transition	11	1.25	0.0135711	CENPF, ORC1, FHL1, PLK1, KIF14, CDC6, CLSPN, PKMYT1, CDC25C, AURKB, TICRR	701	123	19416	2.47702	1	0.148508	0.140235
GOTERM_CC_ALL	GO:0098862~cluster of actin-based cell projections	14	1.59091	0.0137819	CLIC5, TRPA1, PTPRQ, PCDH15, ITLN1, DCDC2, LRP2, TMC2, DIAPH3, CA4, PKHD1L1, CD36, FOLR1, SLC17A3	758	178	20747	2.15275	0.999917	0.0853652	0.0727558
GOTERM_CC_ALL	GO:0034706~sodium channel complex	5	0.568182	0.0138703	SCNN1G, SCNN1B, SCN7A, SCN4B, SCN1A	758	26	20747	5.2636	0.999922	0.0853652	0.0727558
GOTERM_BP_ALL	GO:0030323~respiratory tube development	15	1.70455	0.0138713	MYOCD, HHIP, ABCA3, SFTPD, TCF21, ASCL1, TBX4, WNT11, RSPO2, GPC3, CLDN18, CTSH, HMGCS2, FGFR2, STRA6	701	200	19416	2.07732	1	0.151154	0.142734
GOTERM_BP_ALL	GO:0048593~camera-type eye morphogenesis	12	1.36364	0.0138859	TFAP2A, NTRK2, RS1, TH, MEGF11, LHX1, IHH, TWIST1, AQP5, PROM1, STRA6, PITX3	701	142	19416	2.34064	1	0.151154	0.142734
GOTERM_BP_ALL	GO:1900046~regulation of hemostasis	8	0.909091	0.0138868	FGB, CPB2, TSPAN8, PLAU, APOH, F11, CD36, FOXA2	701	71	19416	3.12085	1	0.151154	0.142734
GOTERM_BP_ALL	GO:0036006~cellular response to macrophage colony-stimulating factor stimulus	7	0.795455	0.0139149	NTRK2, EPHA7, MUSK, ERBB4, FGFR4, FGFR3, FGFR2	701	55	19416	3.52515	1	0.151192	0.142769
GOTERM_BP_ALL	GO:0045859~regulation of protein kinase activity	23	2.61364	0.0141964	PTPRT, MYOCD, CALCA, EDN3, ANGPT1, PLA2G1B, LRRK2, PLK1, KIF14, HMGA2, CDC6, PKMYT1, CDC25C, ADCY8, ADRA2A, EREG, SLC8A3, CENPE, TPX2, CLSPN, ELANE, CDKN3, LTF	701	367	19416	1.73582	1	0.153978	0.1454
GOTERM_BP_ALL	GO:0000910~cytokinesis	11	1.25	0.0143019	ANLN, ESPL1, KIF4A, PLK1, BIRC5, KIF23, KIF20A, CENPA, IQGAP3, AURKB, CEP55	701	124	19416	2.45704	1	0.154849	0.146223
GOTERM_MF_ALL	GO:0005010~insulin-like growth factor receptor activity	7	0.795455	0.0143409	NTRK2, EPHA7, MUSK, ERBB4, FGFR4, FGFR3, FGFR2	725	53	19202	3.49809	1	0.284853	0.277977
GOTERM_BP_ALL	GO:0060538~skeletal muscle organ development	13	1.47727	0.014533	CNTFR, BTG2, HLF, WNT3A, ELN, TCF21, DES, WT1, P2RX2, PAX7, MYOZ1, PITX1, STRA6	701	162	19416	2.22264	1	0.157074	0.148324
GOTERM_MF_ALL	GO:0004497~monooxygenase activity	11	1.25	0.0145692	CYP4Z1, CYP27C1, CYP2A6, CYP24A1, TH, AKR1C1, TYRP1, CYP4A11, CYP4B1, FMO2, CYP2F1	725	119	19202	2.44824	1	0.285478	0.278587
GOTERM_MF_ALL	GO:0019840~isoprenoid binding	6	0.681818	0.0149833	CYP27C1, CRABP2, RBP2, PTGDS, ADH7, STRA6	725	39	19202	4.07469	1	0.289676	0.282684
GOTERM_BP_ALL	GO:0007187~G protein-coupled receptor signaling pathway, coupled to cyclic nucleotide second messenger	7	0.795455	0.0151238	CHRM2, CHRM1, CNR1, HTR1D, DRD1, AGTR2, SSTR1	701	56	19416	3.4622	1	0.162317	0.153274
GOTERM_BP_ALL	GO:0035791~platelet-derived growth factor receptor-beta signaling pathway	7	0.795455	0.0151238	NTRK2, EPHA7, MUSK, ERBB4, FGFR4, FGFR3, FGFR2	701	56	19416	3.4622	1	0.162317	0.153274
GOTERM_BP_ALL	GO:0014075~response to amine	7	0.795455	0.0151238	GRIA1, CPS1, TH, FOSB, RGS20, DRD1, PITX3	701	56	19416	3.4622	1	0.162317	0.153274
GOTERM_BP_ALL	GO:0048012~hepatocyte growth factor receptor signaling pathway	7	0.795455	0.0151238	NTRK2, EPHA7, MUSK, ERBB4, FGFR4, FGFR3, FGFR2	701	56	19416	3.4622	1	0.162317	0.153274
GOTERM_BP_ALL	GO:0009966~regulation of signal transduction	141	16.0227	0.015188	CLXN, HHIP, CTNND2, IHH, GUCA1A, CLU, FGF5, CDH3, PLAU, DUSP13B, CHP2, MYOZ1, MAGEA3, SH3GL2, RGS6, CASR, EPHA7, MUSK, IL1R2, IGFBP2, KNL1, NPNT, DKK1, AR, DEPDC1B, SFRP2, SFRP5, TRIM15, AGTR2, ALPK2, S100A7, GRIA1, CALCA, CHRNA2, SHOX2, ALOX15, GATA5, TWIST1, ADRB1, SKA3, AGER, IQGAP3, RAP1GAP, SKA1, KLK6, GRK1, SCUBE2, PRDM16, APOD, IL36RN, DRD1, FAM83D, ELANE, KL, AMBP, CAV3, TSLP, CNTN6, WNT3…	701	3276	19416	1.19211	1	0.162488	0.153436
GOTERM_BP_ALL	GO:0021846~cell proliferation in forebrain	5	0.568182	0.0151975	WNT3A, IGF2BP1, KIF14, LHX5, FGFR2	701	27	19416	5.12918	1	0.162488	0.153436
GOTERM_BP_ALL	GO:0035265~organ growth	10	1.13636	0.0152457	AR, MMP13, RSPO2, CACNA2D2, CLDN18, STC1, SORBS2, ADRA1A, FGFR3, FGFR2	701	107	19416	2.58856	1	0.162488	0.153436
GOTERM_BP_ALL	GO:0032642~regulation of chemokine production	10	1.13636	0.0152457	IL33, CHIA, TSLP, LPL, TWIST1, APOD, ACKR1, LBP, AGER, ELANE	701	107	19416	2.58856	1	0.162488	0.153436
GOTERM_BP_ALL	GO:0051412~response to corticosterone	4	0.454545	0.0153544	FOSL1, UCN3, TH, FOSB	701	15	19416	7.38602	1	0.163235	0.154141
GOTERM_BP_ALL	GO:0006693~prostaglandin metabolic process	6	0.681818	0.0153955	PLA2G4F, AKR1C1, GSTA1, PLA2G10, LOC100652777, PTGDS	701	41	19416	4.0533	1	0.163235	0.154141
GOTERM_BP_ALL	GO:0006636~unsaturated fatty acid biosynthetic process	6	0.681818	0.0153955	PLA2G4F, ALOX15, PLA2G10, LOC100652777, ELOVL6, PTGDS	701	41	19416	4.0533	1	0.163235	0.154141
GOTERM_BP_ALL	GO:0006575~modified amino acid metabolic process	14	1.59091	0.0155182	GGT6, PLA2G3, GGTLC2, DUOX1, GGTLC1, ACADL, GSTA3, IYD, GSTA2, PLA2G10, GSTA1, LOC100652777, CRYM, FOLR1	701	183	19416	2.11894	1	0.163755	0.154632
GOTERM_BP_ALL	GO:0071248~cellular response to metal ion	14	1.59091	0.0155182	TFAP2A, SLC13A2, NRXN1, LRRK2, ALOX15, GUCA1A, ADCY8, FABP4, TH, ITPKA, CHP2, FOSB, MT1H, KCNK3	701	183	19416	2.11894	1	0.163755	0.154632
GOTERM_BP_ALL	GO:0060541~respiratory system development	16	1.81818	0.0155246	MYOCD, HHIP, ABCA3, SFTPD, TCF21, ASCL1, TBX4, WNT11, WT1, RSPO2, GPC3, CLDN18, CTSH, HMGCS2, FGFR2, STRA6	701	223	19416	1.98727	1	0.163755	0.154632
GOTERM_MF_ALL	GO:0005021~vascular endothelial growth factor receptor activity	7	0.795455	0.0156346	NTRK2, EPHA7, MUSK, ERBB4, FGFR4, FGFR3, FGFR2	725	54	19202	3.43331	1	0.298291	0.291091
GOTERM_BP_ALL	GO:0034220~monoatomic ion transmembrane transport	45	5.11364	0.0156388	GRIA1, CATSPER1, SLC24A2, GPM6A, OCA2, CLIC5, SLC47A1, CHRNA2, CLCNKB, KCNA4, ATP1A2, TMEM163, SLC9C2, LRRC52, SLC6A4, SCN7A, TRPM8, SLC17A3, SCN1A, SLC13A2, KCNJ5, CASR, TRPA1, KCND2, SCARA5, SLC6A17, EDN3, ABCC8, WNT3A, HTR3C, CACNA2D2, KCNK16, KCNK17, TMC2, SLC8A3, SCNN1G, TRPV6, P2RX2, SCNN1B, FXYD1, ATP13A4, NMUR2, SCN4B, KCNK3, CFTR	701	871	19416	1.43099	1	0.164677	0.155503
GOTERM_BP_ALL	GO:0044281~small molecule metabolic process	77	8.75	0.0157252	CDA, DPYS, LRRK2, SLC2A1, ACSM5, GGTLC2, CYP4Z1, GGTLC1, ACADL, CA3, IYD, CA4, LOC100652777, TK1, CD36, MACROD2, HMGCS2, CA8, PTGDS, PLA2G4F, SPHK1, CYP4A11, ELOVL6, BAAT, SULT2B1, CYP2A6, RBP2, SCNN1B, PLA2G10, ALDH1A1, ITPKA, SLC27A6, ASPA, CFTR, CES1, OCA2, DDC, TNXB, CRABP2, ADH1C, PLA2G1B, ADH1B, ADH1A, TYRP1, ALOX15, PLA2G3, LPL, ATP1A2, ADCY2, HSD17B6, LRP2, ADH7, ADCY8, ART4, TTR, APOD, C…	701	1649	19416	1.29334	1	0.165303	0.156094
GOTERM_CC_ALL	GO:0005911~cell-cell junction	31	3.52273	0.015789	GRIA1, CDCA3, CTNND2, FRMPD2, SLC2A1, ATP1A2, CLDN2, IQGAP3, CDH3, SGCA, XIRP1, STXBP6, SCN1A, CAV3, NFASC, MYH2, GJB2, DES, GJB1, SAPCD2, GJB3, CLDN8, GJB6, FXYD1, PKP2, CDHR3, CLDN18, FGFR4, STEAP1, SCN4B, CDH19	758	542	20747	1.56548	0.999979	0.0956597	0.0815297
GOTERM_CC_ALL	GO:0032421~stereocilium bundle	8	0.909091	0.0158492	CLIC5, DIAPH3, TRPA1, PTPRQ, PCDH15, DCDC2, PKHD1L1, TMC2	758	72	20747	3.04119	0.99998	0.0956597	0.0815297
GOTERM_CC_ALL	GO:1904724~tertiary granule lumen	7	0.795455	0.0159668	CHIT1, CDA, TMT1A, HBB, CTSH, PRSS3, LTF	758	56	20747	3.42134	0.999981	0.0956597	0.0815297
GOTERM_BP_ALL	GO:0090287~regulation of cellular response to growth factor stimulus	24	2.72727	0.0160116	MYOCD, FGFBP1, TNXB, CAV3, ANGPT1, NRXN1, HHIP, LRP2, SULF1, NPNT, CHRDL1, DKK1, SPRED3, GREM1, CDH3, SFRP2, MMRN1, VEPH1, PRDM16, GPC3, KCP, SOSTDC1, AGTR2, FOLR1	701	393	19416	1.69145	1	0.168026	0.158665
GOTERM_MF_ALL	GO:0016500~protein-hormone receptor activity	8	0.909091	0.0161519	NTRK2, EPHA7, MUSK, ERBB4, FGFR4, FGFR3, FGFR2, CMKLR2	725	70	19202	3.02692	1	0.304159	0.296817
GOTERM_BP_ALL	GO:0042060~wound healing	22	2.5	0.0161866	FGB, CPB2, CAV3, ANGPT1, ODAM, WNT3A, TFPI2, F11, SERPINA10, ALOX15, HBB, ADRA2A, SLC6A4, EREG, MMRN1, PLAU, APOH, CTSG, CD36, ANGPTL4, MYOZ1, KRT6A	701	350	19416	1.74099	1	0.169573	0.160126
GOTERM_BP_ALL	GO:0007405~neuroblast proliferation	7	0.795455	0.0164037	ASPM, BTG2, WNT3A, HHIP, LHX5, ASCL1, FGFR2	701	57	19416	3.40146	1	0.171263	0.161722
GOTERM_BP_ALL	GO:0086001~cardiac muscle cell action potential	7	0.795455	0.0164037	KCNJ5, CAV3, PKP2, SCN7A, ATP1A2, SCN4B, SCN1A	701	57	19416	3.40146	1	0.171263	0.161722
GOTERM_CC_ALL	GO:0032279~asymmetric synapse	24	2.72727	0.0164429	CHRM2, GRIA1, PTPRT, NTRK2, SH3GL3, CHRM1, ACTN2, FRMPD4, CTNND2, FRMPD2, INSYN1, ADCY8, C1QL2, ADRA2A, CNKSR2, SLC8A3, DRP2, ARC, NETO1, ADGRB3, ERBB4, SPOCK1, RGS7BP, SH2D5	758	389	20747	1.68868	0.999987	0.0976475	0.0832239
GOTERM_BP_ALL	GO:0002062~chondrocyte differentiation	9	1.02273	0.0169016	SCUBE2, SFRP2, COL11A1, SHOX2, IHH, HMGA2, SULF1, FGFR3, HOXA11	701	91	19416	2.73932	1	0.176162	0.166348
GOTERM_BP_ALL	GO:0006692~prostanoid metabolic process	6	0.681818	0.0169722	PLA2G4F, AKR1C1, GSTA1, PLA2G10, LOC100652777, PTGDS	701	42	19416	3.9568	1	0.176583	0.166746
GOTERM_CC_ALL	GO:0060076~excitatory synapse	8	0.909091	0.0169966	GRIA1, GPM6A, NETO1, ADGRB3, CNTN6, ADCY8, FGFR2, C1QL2	758	73	20747	2.99953	0.999991	0.100058	0.0852787
GOTERM_MF_ALL	GO:0005005~transmembrane-ephrin receptor activity	7	0.795455	0.0170068	NTRK2, EPHA7, MUSK, ERBB4, FGFR4, FGFR3, FGFR2	725	55	19202	3.37088	1	0.308248	0.300808
GOTERM_MF_ALL	GO:0038064~collagen receptor activity	7	0.795455	0.0170068	NTRK2, EPHA7, MUSK, ERBB4, FGFR4, FGFR3, FGFR2	725	55	19202	3.37088	1	0.308248	0.300808
GOTERM_MF_ALL	GO:0005003~ephrin receptor activity	7	0.795455	0.0170068	NTRK2, EPHA7, MUSK, ERBB4, FGFR4, FGFR3, FGFR2	725	55	19202	3.37088	1	0.308248	0.300808
GOTERM_BP_ALL	GO:0097306~cellular response to alcohol	10	1.13636	0.0170284	SCNN1G, P2RY6, BTG2, RAD51, CCL7, SCNN1B, ADCY2, ADCY8, CFTR, CES1	701	109	19416	2.54106	1	0.176583	0.166746
GOTERM_BP_ALL	GO:0032526~response to retinoic acid	10	1.13636	0.0170284	GJB2, WNT11, GJB3, WNT3A, IGFBP2, CTSH, ASCL1, DKK1, FGFR2, SLC6A4	701	109	19416	2.54106	1	0.176583	0.166746
GOTERM_BP_ALL	GO:0001707~mesoderm formation	8	0.909091	0.0171461	SFRP2, WNT11, WNT3A, HMGA2, TRIM15, DKK1, FGFR2, HOXA11	701	74	19416	2.99433	1	0.177206	0.167334
GOTERM_BP_ALL	GO:0010972~negative regulation of G2/M transition of mitotic cell cycle	8	0.909091	0.0171461	ORC1, FHL1, PLK1, CDC6, CLSPN, PKMYT1, AURKB, TICRR	701	74	19416	2.99433	1	0.177206	0.167334
GOTERM_BP_ALL	GO:0003085~negative regulation of systemic arterial blood pressure	5	0.568182	0.0172368	KL, CALCA, ADRB1, AGTR2, ADRA1A	701	28	19416	4.946	1	0.177248	0.167373
GOTERM_BP_ALL	GO:0002063~chondrocyte development	5	0.568182	0.0172368	SFRP2, COL11A1, SHOX2, SULF1, HOXA11	701	28	19416	4.946	1	0.177248	0.167373
GOTERM_BP_ALL	GO:0006270~DNA replication initiation	5	0.568182	0.0172368	CDC45, ORC1, CCNE1, MCM10, CDC6	701	28	19416	4.946	1	0.177248	0.167373
GOTERM_BP_ALL	GO:0050789~regulation of biological process	488	55.4545	0.0173046	CNTFR, CDA, FRMPD4, C4BPA, CLDN2, H2AC13, H2AC14, MS4A15, GTSE1, CMKLR2, PKNOX2, CHIA, CACNA2D2, INSYN1, DKK1, SULT2B1, AR, RFX8, DEPDC1B, AGTR2, PRR11, CDCA2, TMEM238L, CRABP2, CDCA5, SHOX2, PLA2G3, GATA5, IL20RB, NCAPG, LYPD3, SKA3, IQGAP3, NCAPH, SKA1, C6, C7, PRDM16, PROM1, ELANE, GPIHBP1, FYB2, NFE4, TSLP, ABCA3, PLK1, APCDD1L, IL31RA, ABCA8, CDC6, NR0B2, FOSL1, GJB2, GJB1, GJB3, GJB6, FXYD1…	701	12777	19416	1.05787	1	0.177647	0.167751
GOTERM_BP_ALL	GO:1990708~conditioned place preference	3	0.340909	0.0176774	GRIA1, OPRK1, SLC6A4	701	6	19416	13.8488	1	0.179446	0.169449
GOTERM_BP_ALL	GO:0016321~female meiosis chromosome segregation	3	0.340909	0.0176774	PLK1, TTK, NCAPH	701	6	19416	13.8488	1	0.179446	0.169449
GOTERM_BP_ALL	GO:0031536~positive regulation of exit from mitosis	3	0.340909	0.0176774	UBE2C, CDCA5, BIRC5	701	6	19416	13.8488	1	0.179446	0.169449
GOTERM_BP_ALL	GO:0042661~regulation of mesodermal cell fate specification	3	0.340909	0.0176774	SFRP2, WNT3A, DKK1	701	6	19416	13.8488	1	0.179446	0.169449
GOTERM_BP_ALL	GO:0021873~forebrain neuroblast division	3	0.340909	0.0176774	ASPM, WNT3A, FGFR2	701	6	19416	13.8488	1	0.179446	0.169449
GOTERM_BP_ALL	GO:0140527~reciprocal homologous recombination	7	0.795455	0.0177564	TOP2A, BRIP1, RAD51, EME1, RAD54L, SHOC1, TRIP13	701	58	19416	3.34281	1	0.179446	0.169449
GOTERM_BP_ALL	GO:0032147~activation of protein kinase activity	7	0.795455	0.0177564	TPX2, CALCA, ANGPT1, KIF14, CLSPN, ADCY8, ADRA2A	701	58	19416	3.34281	1	0.179446	0.169449
GOTERM_BP_ALL	GO:0038063~collagen-activated tyrosine kinase receptor signaling pathway	7	0.795455	0.0177564	NTRK2, EPHA7, MUSK, ERBB4, FGFR4, FGFR3, FGFR2	701	58	19416	3.34281	1	0.179446	0.169449
GOTERM_BP_ALL	GO:0007131~reciprocal meiotic recombination	7	0.795455	0.0177564	TOP2A, BRIP1, RAD51, EME1, RAD54L, SHOC1, TRIP13	701	58	19416	3.34281	1	0.179446	0.169449
GOTERM_BP_ALL	GO:0001944~vasculature development	32	3.63636	0.0177721	ROBO2, CALCA, NRXN1, IHH, TCF21, LRP2, HIF3A, LOXL2, TMEM100, WNT11, GBX2, WIF1, GPC3, APOD, FAM3D, STRA6, NTRK2, MYOCD, ANGPT1, SPHK1, VEGFD, TBX4, EREG, GREM1, FOSL1, SFRP2, WT1, ADGRF5, ANGPTL4, FOLR1, FGFR2, S100A7	701	577	19416	1.53609	1	0.179446	0.169449
GOTERM_BP_ALL	GO:0046394~carboxylic acid biosynthetic process	19	2.15909	0.0178379	PLA2G4F, OSBPL6, GGT6, PLA2G1B, CYP4A11, ALOX15, LPL, ACSM5, ELOVL6, BAAT, GGTLC2, GGTLC1, CPS1, PLA2G10, ALDH1A1, PLP1, LOC100652777, PTGDS, OTC	701	289	19416	1.82095	1	0.179815	0.169797
GOTERM_BP_ALL	GO:0032370~positive regulation of lipid transport	9	1.02273	0.0179475	GAL, ABCA3, CYP4A11, PLA2G10, LOC100652777, PLA2G3, ABCA8, ECRG4, CES1	701	92	19416	2.70955	1	0.180623	0.17056
GOTERM_BP_ALL	GO:0051338~regulation of transferase activity	27	3.06818	0.0181766	PTPRT, CALCA, PLA2G1B, LRRK2, KIF14, PKMYT1, ADCY8, CDC20, CLSPN, ELANE, CIMAP3, MYOCD, ANGPT1, EDN3, UBE2C, PLK1, HMGA2, CDC6, CDC25C, ADRA2A, EREG, SLC8A3, CENPE, TPX2, EEF1A2, CDKN3, LTF	701	464	19416	1.61171	1	0.182628	0.172454
GOTERM_BP_ALL	GO:0001568~blood vessel development	31	3.52273	0.0182488	ROBO2, NRXN1, IHH, TCF21, LRP2, HIF3A, LOXL2, TMEM100, WNT11, GBX2, WIF1, GPC3, APOD, FAM3D, STRA6, NTRK2, MYOCD, ANGPT1, SPHK1, VEGFD, TBX4, EREG, GREM1, FOSL1, SFRP2, WT1, ADGRF5, ANGPTL4, FOLR1, FGFR2, S100A7	701	555	19416	1.54707	1	0.183054	0.172857
GOTERM_MF_ALL	GO:0005244~voltage-gated monoatomic ion channel activity	14	1.59091	0.018315	CATSPER1, KCNJ5, KCND2, ABCC8, CLCNKB, CACNA2D2, KCNA4, KCNK16, KCNK17, LRRC52, TMC2, KCNK3, SLC17A3, SCN1A	725	179	19202	2.07149	1	0.327861	0.319947
GOTERM_BP_ALL	GO:0061045~negative regulation of wound healing	8	0.909091	0.0183432	FGB, CPB2, MMRN1, TSPAN8, PLAU, APOH, F11, MYOZ1	701	75	19416	2.95441	1	0.183375	0.173159
GOTERM_BP_ALL	GO:0060291~long-term synaptic potentiation	8	0.909091	0.0183432	SLC8A3, SLC24A2, GRIA1, NTRK2, ARC, SYT12, TNR, DRD1	701	75	19416	2.95441	1	0.183375	0.173159
GOTERM_BP_ALL	GO:0007056~spindle assembly involved in female meiosis	4	0.454545	0.0184002	CCNB2, SKA3, NDC80, SKA1	701	16	19416	6.92439	1	0.183375	0.173159
GOTERM_BP_ALL	GO:0048148~behavioral response to cocaine	4	0.454545	0.0184002	FOSB, OPRK1, DRD1, SLC6A4	701	16	19416	6.92439	1	0.183375	0.173159
GOTERM_BP_ALL	GO:0031670~cellular response to nutrient	6	0.681818	0.0186522	BRIP1, CASR, CYP24A1, PENK, LPL, FOLR1	701	43	19416	3.86478	1	0.185585	0.175246
GOTERM_BP_ALL	GO:0098739~import across plasma membrane	13	1.47727	0.0188392	SLC24A2, KCNJ5, SLC47A1, ABCC8, SLC2A1, ATP1A2, LRP2, SLC9C2, SLC8A3, SCNN1G, TRPV6, SCNN1B, CD36	701	168	19416	2.14326	1	0.187142	0.176717
GOTERM_MF_ALL	GO:0015318~inorganic molecular entity transmembrane transporter activity	41	4.65909	0.0188798	GRIA1, CATSPER1, SLC24A2, GPM6A, OCA2, CLIC5, SLC47A1, CLCNKB, KCNA4, ATP1A2, AQP4, AQP5, SLC9C2, LRRC52, SLC6A4, SCN7A, TRPM8, ADAMTS8, RHBG, SLC17A3, SCN1A, SLC13A2, SLC14A1, KCNJ5, TRPA1, KCND2, ABCC8, SLC10A2, CACNA2D2, KCNK16, KCNK17, TMC2, SLC8A3, SCNN1G, TRPV6, SCNN1B, FXYD1, NMUR2, SCN4B, KCNK3, CFTR	725	754	19202	1.44019	1	0.33385	0.325791
GOTERM_CC_ALL	GO:0098839~postsynaptic density membrane	11	1.25	0.0188991	CNKSR2, PTPRT, GRIA1, ARC, CHRM1, NETO1, ADGRB3, ERBB4, ACTN2, RGS7BP, ADRA2A	758	128	20747	2.35217	0.999998	0.110299	0.0940069
GOTERM_BP_ALL	GO:0002027~regulation of heart rate	10	1.13636	0.0189587	KCNJ5, EDN3, CAV3, SHOX2, PKP2, CASQ2, ADRB1, AGTR2, ADRA1A, SCN4B	701	111	19416	2.49528	1	0.188025	0.17755
GOTERM_BP_ALL	GO:0035924~cellular response to vascular endothelial growth factor stimulus	9	1.02273	0.019039	NTRK2, EPHA7, MUSK, ERBB4, SPHK1, VEGFD, FGFR4, FGFR3, FGFR2	701	93	19416	2.68041	1	0.188517	0.178014
GOTERM_BP_ALL	GO:0007169~cell surface receptor protein tyrosine kinase signaling pathway	26	2.95455	0.01912	TRIM71, PTPRT, PIGR, FGF5, ERBB4, ALKAL2, DNAI1, FAM83A, KL, NTRK2, EPHA7, FGFBP1, ANGPT1, MYOC, MUSK, IL31RA, VEGFD, GFRA1, SULF1, GFRA3, SHCBP1, EREG, AR, FGFR4, FGFR3, FGFR2	701	444	19416	1.62193	1	0.189014	0.178484
GOTERM_BP_ALL	GO:0060560~developmental growth involved in morphogenesis	12	1.36364	0.0192313	CCL11, SFRP2, WNT11, EDN3, WNT3A, SPAG6, SEMA3A, LHX1, TNR, SLIT3, FGFR2, SH3GL2	701	149	19416	2.23068	1	0.189809	0.179235
GOTERM_MF_ALL	GO:0070324~thyroid hormone binding	3	0.340909	0.0192489	TTR, CTSH, CRYM	725	6	19202	13.2428	1	0.336276	0.328159
GOTERM_BP_ALL	GO:0042593~glucose homeostasis	16	1.81818	0.0193198	CASR, CPB2, CAV3, ABCC8, PTPRN, OPRK1, ADCY8, KLF15, AGER, ADRA2A, TH, CNR1, GJB6, ADGRF5, FGFR4, CMKLR2	701	229	19416	1.9352	1	0.190044	0.179456
GOTERM_BP_ALL	GO:0060485~mesenchyme development	19	2.15909	0.019348	ROBO2, EDN3, WNT3A, SEMA3A, GATA5, TWIST1, HMGA2, TCF21, DKK1, LOXL2, TMEM100, SFRP2, WNT11, GBX2, WT1, ERBB4, FAM83D, FOLR1, FGFR2	701	292	19416	1.80224	1	0.190044	0.179456
GOTERM_BP_ALL	GO:0016053~organic acid biosynthetic process	19	2.15909	0.019348	PLA2G4F, OSBPL6, GGT6, PLA2G1B, CYP4A11, ALOX15, LPL, ACSM5, ELOVL6, BAAT, GGTLC2, GGTLC1, CPS1, PLA2G10, ALDH1A1, PLP1, LOC100652777, PTGDS, OTC	701	292	19416	1.80224	1	0.190044	0.179456
GOTERM_BP_ALL	GO:0030325~adrenal gland development	5	0.568182	0.0194388	NR5A1, WNT11, WT1, ASCL1, STRA6	701	29	19416	4.77544	1	0.190327	0.179724
GOTERM_BP_ALL	GO:0035902~response to immobilization stress	5	0.568182	0.0194388	GAL, UCN3, TH, PENK, PITX3	701	29	19416	4.77544	1	0.190327	0.179724
GOTERM_BP_ALL	GO:1901652~response to peptide	47	5.34091	0.0195328	CCL14, PTPRT, CNTFR, CALCA, CCL11, ALOX15, IL20RB, IL5RA, AQP4, AFF3, DUOX1, CCL7, ERBB4, LAMP3, LOC100652777, CTSG, MYBL2, IL13RA2, FGB, IL11, IL33, NTRK2, CASR, EPHA7, TRIM63, TSLP, MUSK, IL1R2, SPHK1, IL31RA, IL36G, SSTR1, NPNT, KLF15, EREG, FOSL1, AIM2, FABP4, PLA2G10, SCGB1A1, ALPL, ACKR1, FGFR4, FGFR3, FGFR2, FOXA2, CCL26	701	932	19416	1.39677	1	0.190666	0.180044
GOTERM_BP_ALL	GO:0048332~mesoderm morphogenesis	8	0.909091	0.0195977	SFRP2, WNT11, WNT3A, HMGA2, TRIM15, DKK1, FGFR2, HOXA11	701	76	19416	2.91553	1	0.190666	0.180044
GOTERM_BP_ALL	GO:2000242~negative regulation of reproductive process	8	0.909091	0.0195977	NR5A1, WT1, PAEP, TTK, TRIP13, PKMYT1, PTGDS, SULF1	701	76	19416	2.91553	1	0.190666	0.180044
GOTERM_BP_ALL	GO:1902750~negative regulation of cell cycle G2/M phase transition	8	0.909091	0.0195977	ORC1, FHL1, PLK1, CDC6, CLSPN, PKMYT1, AURKB, TICRR	701	76	19416	2.91553	1	0.190666	0.180044
GOTERM_CC_ALL	GO:0030136~clathrin-coated vesicle	16	1.81818	0.0198168	CHRM2, SFTPB, SFTPA2, SFTPC, SFTPD, TYRP1, LRP2, ADCY8, EREG, ARC, CD207, SFTPA1, FOLR1, SH3GL2, CFTR, ASTN1	758	227	20747	1.92921	0.999999	0.114666	0.0977288
GOTERM_BP_ALL	GO:0033500~carbohydrate homeostasis	16	1.81818	0.0199748	CASR, CPB2, CAV3, ABCC8, PTPRN, OPRK1, ADCY8, KLF15, AGER, ADRA2A, TH, CNR1, GJB6, ADGRF5, FGFR4, CMKLR2	701	230	19416	1.92679	1	0.193542	0.18276
GOTERM_BP_ALL	GO:0060078~regulation of postsynaptic membrane potential	10	1.13636	0.0199812	GRIA1, CHRM1, CHRNA2, KCND2, P2RX2, LRRK2, HTR3C, INSYN1, ADRB1, RGS7BP	701	112	19416	2.473	1	0.193542	0.18276
GOTERM_MF_ALL	GO:0005044~scavenger receptor activity	5	0.568182	0.0199834	SCARA3, DMBT1, PRG4, CD36, AGER	725	28	19202	4.72956	1	0.344952	0.336626
GOTERM_BP_ALL	GO:0042692~muscle cell differentiation	19	2.15909	0.0200262	MYOCD, MYBPC1, CAV3, WNT3A, ACTN2, SHOX2, FHL2, CACNA2D2, SORBS2, NPNT, ADRA1A, GREM1, ADGRB3, TNNT1, WT1, P2RX2, ADAM12, ALPK2, MYOZ1	701	293	19416	1.79609	1	0.193542	0.18276
GOTERM_BP_ALL	GO:0090596~sensory organ morphogenesis	19	2.15909	0.0200262	TFAP2A, NTRK2, MEGF11, WNT3A, PTPRQ, COL11A1, IHH, TWIST1, AQP5, MFAP5, RS1, GBX2, TH, LHX1, GJB6, PROM1, FGFR2, STRA6, PITX3	701	293	19416	1.79609	1	0.193542	0.18276
GOTERM_BP_ALL	GO:0001764~neuron migration	12	1.36364	0.0201043	ASPM, NTRK2, GPM6A, SEMA3A, LHX1, DCDC2, SPOCK1, TWIST1, DRD1, GFRA3, ASCL1, ASTN1	701	150	19416	2.21581	1	0.193542	0.18276
GOTERM_BP_ALL	GO:0046887~positive regulation of hormone secretion	12	1.36364	0.0201043	FGB, CASR, GAL, UCN3, EDN3, ABCC8, PLA2G3, MYRIP, ADCY8, ECRG4, NR0B2, CFTR	701	150	19416	2.21581	1	0.193542	0.18276
GOTERM_BP_ALL	GO:0032868~response to insulin	18	2.04545	0.0201623	NTRK2, EPHA7, MUSK, PLA2G1B, ABCC8, IGFBP2, SLC2A1, OPRK1, KLF15, GAL, ERBB4, ALPL, HMGCS2, FGFR4, DNAI1, FGFR3, FGFR2, OTC	701	272	19416	1.83293	1	0.193542	0.18276
GOTERM_BP_ALL	GO:0018958~phenol-containing compound metabolic process	9	1.02273	0.020177	DUOX1, OCA2, KL, DDC, TH, IYD, TYRP1, DRD1, CRYM	701	94	19416	2.6519	1	0.193542	0.18276
GOTERM_BP_ALL	GO:0008306~associative learning	9	1.02273	0.020177	GRIA1, BTG2, NETO1, ABCC8, TNR, OPRK1, ATP1A2, DRD1, SLC6A4	701	94	19416	2.6519	1	0.193542	0.18276
GOTERM_BP_ALL	GO:0045860~positive regulation of protein kinase activity	15	1.70455	0.0203279	CALCA, EDN3, ANGPT1, PLA2G1B, LRRK2, KIF14, HMGA2, ADCY8, ADRA2A, EREG, CENPE, TPX2, CLSPN, ELANE, LTF	701	210	19416	1.9784	1	0.194685	0.183839
GOTERM_BP_ALL	GO:0007548~sex differentiation	21	2.38636	0.020501	ROBO2, CNTFR, PTPRN, GREB1L, TCF21, GFRA1, LRP2, DACH2, HOXA11, EREG, HOXA10, NR5A1, ASPM, AR, BRIP1, SFRP2, WT1, CENPI, LHX1, SLIT3, STRA6	701	337	19416	1.72596	1	0.196037	0.185115
GOTERM_MF_ALL	GO:0003688~DNA replication origin binding	4	0.454545	0.0207125	CDC45, ORC1, MCM10, CDC6	725	16	19202	6.62138	1	0.345955	0.337604
GOTERM_MF_ALL	GO:0005324~long-chain fatty acid transmembrane transporter activity	4	0.454545	0.0207125	FABP4, SLC2A1, SLC27A6, CD36	725	16	19202	6.62138	1	0.345955	0.337604
GOTERM_BP_ALL	GO:0051130~positive regulation of cellular component organization	56	6.36364	0.0207406	ROBO2, FCN3, FRMPD4, LRRK2, CLU, CDC20, NEK2, CD36, DLGAP5, MYOC, MUSK, EDN3, ABCC8, ACTN2, MMP1, SPHK1, SFTPD, MMP3, EREG, ELAPOR1, GREM1, AR, ESPL1, ADGRB3, ITPKA, GPM6A, CPB2, CCL11, TNXB, CRABP2, NRXN1, SHOX2, ALOX15, NCAPG, PLA2G3, SKA3, NCAPH, SKA1, AURKB, CNR1, GPC3, ALKAL2, TPPP, BUB1, NTRK2, SYT4, LRRN3, ANGPT1, CAV3, WNT3A, UBE2C, ABCA3, ANLN, TPPP3, SCGB3A1, CCL26	701	1156	19416	1.34175	1	0.19802	0.186988
GOTERM_CC_ALL	GO:0016020~membrane	413	46.9318	0.0207476	CNTFR, FRMPD2, C4BPA, CLDN2, MS4A15, SMCO2, GTSE1, CMKLR2, CFAP95, CACNA2D2, DKK1, AR, CLDN8, AGTR2, PRR11, FREM2, ASTN1, TMEM238L, CLCNKB, PLA2G3, IL20RB, NCAPG, LYPD3, ADH7, IQGAP3, NCAPH, C6, C7, C14ORF180, CFAP65, PROM1, GPIHBP1, GSDMC, FYB2, ABCA3, APCDD1L, IL31RA, ABCA8, FOSL1, GJB2, GJB1, GJB3, GJB6, FXYD1, PIGR, HIF3A, SLC6A4, GGTLC2, CASP14, B3GALT2, NUF2, STUM, CEP55, SERPINB4, CHST9, F…	758	10524	20747	1.07413	0.999999	0.119035	0.101452
GOTERM_MF_ALL	GO:0098772~molecular function regulator activity	109	12.3864	0.0207573	RERGL, GUCA1A, CLU, FGF5, CDC20, PPP4R4, FAM3D, MYOZ1, RGS6, EPHA7, IGFBP2, DKK1, EREG, DEPDC1B, SFRP2, SLPI, ADGRB3, CCNE1, PKP2, WFDC10B, AGTR2, CCNP, CFTR, WFDC12, CALCA, BEX2, BEX1, CDCA2, STC1, ADH7, IQGAP3, RAP1GAP, LRRC52, CCNB2, APOH, CPAMD8, PENK, SLCO1B3, IL36RN, GPIHBP1, KL, SYT4, AMBP, CAV3, TSLP, WNT3A, XRCC2, TFPI2, IL36G, NR0B2, FXYD1, SCGB3A1, DPP10, WFDC6, LRRK2, RASGRF1, SERPINA…	725	2375	19202	1.21555	1	0.345955	0.337604
GOTERM_BP_ALL	GO:0098609~cell-cell adhesion	31	3.52273	0.020999	ROBO2, PTPRT, CALCA, TNXB, MEGF11, CTNND2, NRXN1, PCDH15, IHH, GATA5, HBB, CLDN2, SLC6A4, CDH3, TNR, STXBP6, FGB, NTNG1, WNT3A, CNTN6, PCDH20, NPNT, NFASC, CLDN8, PKP2, CDHR3, CLDN18, CEACAM8, CDH16, ASTN1, CDH19	701	561	19416	1.53053	1	0.200175	0.189024
GOTERM_BP_ALL	GO:0051345~positive regulation of hydrolase activity	14	1.59091	0.0213171	CCL11, PLA2G1B, ODAM, RASGRF1, AGER, RAP1GAP, APOH, CHP2, CTSH, FGFR3, FGFR2, RGS6, CCL26, GPIHBP1	701	191	19416	2.03019	1	0.202072	0.190815
GOTERM_BP_ALL	GO:0048592~eye morphogenesis	13	1.47727	0.0213199	TFAP2A, NTRK2, MEGF11, IHH, TWIST1, AQP5, MFAP5, RS1, TH, LHX1, PROM1, STRA6, PITX3	701	171	19416	2.10566	1	0.202072	0.190815
GOTERM_BP_ALL	GO:0051960~regulation of nervous system development	27	3.06818	0.0213472	ROBO2, BTG2, CCL11, CRABP2, SEMA3A, NRXN1, SHOX2, KIF14, LRP2, ASCL1, GBX2, TNR, TPPP, PITX3, SYT4, IL33, NTRK2, EPHA7, LRRN3, ABCC8, WNT3A, XRCC2, DKK1, ASPM, ADGRB3, ITPKA, ASPA	701	471	19416	1.58776	1	0.202072	0.190815
GOTERM_BP_ALL	GO:0051591~response to cAMP	9	1.02273	0.0213626	FOSL1, DUOX1, CPS1, WT1, PENK, FOSB, STC1, HMGCS2, CFTR	701	95	19416	2.62398	1	0.202072	0.190815
GOTERM_BP_ALL	GO:0034308~primary alcohol metabolic process	9	1.02273	0.0213626	CYP27C1, ADH1C, ADH1B, SCNN1B, ADH1A, AKR1C1, ALDH1A1, HSD17B6, ADH7	701	95	19416	2.62398	1	0.202072	0.190815
GOTERM_MF_ALL	GO:0022832~voltage-gated channel activity	14	1.59091	0.0215494	CATSPER1, KCNJ5, KCND2, ABCC8, CLCNKB, CACNA2D2, KCNA4, KCNK16, KCNK17, LRRC52, TMC2, KCNK3, SLC17A3, SCN1A	725	183	19202	2.02621	1	0.355075	0.346504
GOTERM_BP_ALL	GO:0048557~embryonic digestive tract morphogenesis	4	0.454545	0.0217561	SHOX2, IHH, TCF21, FGFR2	701	17	19416	6.51708	1	0.205162	0.193733
GOTERM_BP_ALL	GO:1900452~regulation of long-term synaptic depression	4	0.454545	0.0217561	ARC, PENK, ADCY8, AGER	701	17	19416	6.51708	1	0.205162	0.193733
GOTERM_CC_ALL	GO:0001533~cornified envelope	7	0.795455	0.0218086	CASP14, KRT16, KRT14, PKP2, SPRR1B, KLK6, SPRR2D	758	60	20747	3.19325	1	0.124061	0.105736
GOTERM_BP_ALL	GO:0090276~regulation of peptide hormone secretion	15	1.70455	0.0218599	FGB, CASR, ABCC8, KCNK16, MYRIP, ADCY8, ECRG4, NR0B2, ADRA2A, UCN3, CNR1, BIRC5, FAM3D, CFTR, FOXA2	701	212	19416	1.95973	1	0.205825	0.194359
GOTERM_BP_ALL	GO:0017157~regulation of exocytosis	14	1.59091	0.0221423	FGB, SYT4, RAB3C, LGI3, LRRK2, SYT15, PLA2G3, ADRA2A, RIMS4, SYT12, TRPV6, STXBP6, IL13RA2, CFTR	701	192	19416	2.01961	1	0.208165	0.196568
GOTERM_MF_ALL	GO:0008227~G protein-coupled amine receptor activity	6	0.681818	0.0221661	CHRM2, CHRM1, HTR1D, ADRB1, ADRA1A, ADRA2A	725	43	19202	3.69565	1	0.361133	0.352416
GOTERM_CC_ALL	GO:0044304~main axon	8	0.909091	0.0221734	ROBO2, NFASC, UCN3, MYOC, LGI3, SPOCK1, KCNA4, SCN1A	758	77	20747	2.84371	1	0.124061	0.105736
GOTERM_CC_ALL	GO:0044291~cell-cell contact zone	8	0.909091	0.0221734	DES, CAV3, FXYD1, SLC2A1, PKP2, ATP1A2, SCN4B, SCN1A	758	77	20747	2.84371	1	0.124061	0.105736
GOTERM_BP_ALL	GO:1901568~fatty acid derivative metabolic process	8	0.909091	0.0222841	GGTLC2, GGTLC1, GGT6, ALOX15, TYRP1, CYP4A11, ELOVL6, HMGCS2	701	78	19416	2.84078	1	0.209178	0.197524
GOTERM_BP_ALL	GO:0030261~chromosome condensation	6	0.681818	0.0223323	TOP2A, CDCA5, PLK1, NCAPG, HMGA2, NCAPH	701	45	19416	3.69301	1	0.20931	0.197649
GOTERM_CC_ALL	GO:0098637~protein complex involved in cell-matrix adhesion	4	0.454545	0.0224542	TNXB, MMRN1, PLAU, TNR	758	17	20747	6.44017	1	0.124603	0.106198
GOTERM_BP_ALL	GO:0048812~neuron projection morphogenesis	29	3.29545	0.0225473	ROBO2, GPM6A, SEMA3A, CTNND2, NRXN1, LRRK2, LRP2, PTPRH, GBX2, TUBB3, IGF2BP1, LOC100652777, TNR, SLIT3, PHACTR1, SH3GL2, NTNG1, EPHA7, EDN3, SPAG6, WNT3A, CNTN6, DCDC2, GFRA3, ARC, NFASC, LHX1, PLA2G10, FGFR2	701	519	19416	1.54765	1	0.211003	0.199248
GOTERM_CC_ALL	GO:0098992~neuronal dense core vesicle	5	0.568182	0.0226811	SYT4, CALCA, P2RX2, PENK, ADRB1	758	30	20747	4.56179	1	0.124838	0.106398
GOTERM_MF_ALL	GO:0140678~molecular function inhibitor activity	34	3.86364	0.0226844	WFDC12, ITIH5, WFDC6, BEX2, BEX1, LRRK2, SERPINA10, ADH7, SERPINA6, CST5, PPP4R4, SLCO1B3, CPAMD8, GPC3, SPOCK1, IL36RN, PHACTR1, MYOZ1, SERPINB4, AMBP, CAV3, IGFBP2, TFPI2, DKK1, NR0B2, SLPI, SCGB1A1, BIRC5, WFDC10B, PI16, ANGPTL4, AGTR2, CFTR, LTF	725	606	19202	1.48599	1	0.36547	0.356649
GOTERM_BP_ALL	GO:0040012~regulation of locomotion	58	6.59091	0.0230008	CLXN, ROBO2, PTPRT, CHRM1, LRRK2, FAM107A, KIF14, FGF5, PLAU, TNR, CTSH, PHACTR1, LBP, CASR, MYOCD, FGFBP1, MYOC, EDN3, ABCC8, SPHK1, MMP3, ADRA2A, GREM1, SFRP2, MMRN1, AGTR2, S100A7, CATSPER1, GRIA1, CCL14, LRRC15, CCL11, TNXB, SEMA3A, TWIST1, STC1, AGER, DUOX1, P2RY6, CCL7, ERBB4, APOH, ATOH8, APOD, DRD1, ELANE, NTNG1, IL33, ANGPT1, WNT3A, HTR1D, VEGFD, SULF1, IGSF10, KRT16, DLC1, PLP1, CCL26	701	1213	19416	1.32437	1	0.214919	0.202946
GOTERM_MF_ALL	GO:0016887~ATP hydrolysis activity	26	2.95455	0.0230283	IQCA1, ERCC6L, KIF14, ATP1A2, DNAH9, SEC14L3, BRIP1, ORC1, RAD54L, SHOC1, POLQ, ATP8B3, ABCC8, ABCA3, KIF23, CDC6, ABCA8, KIF6, RAD51, KIF18B, ATP13A4, ALPL, KIF2C, KIF20A, TRIP13, CFTR	725	432	19202	1.59404	1	0.366934	0.358077
GOTERM_BP_ALL	GO:0042632~cholesterol homeostasis	10	1.13636	0.023287	PLA2G12B, FABP4, CAV3, AKR1C1, PLA2G10, LOC100652777, LPL, FGFR4, CES1, GPIHBP1	701	115	19416	2.40848	1	0.216507	0.204446
GOTERM_BP_ALL	GO:0007218~neuropeptide signaling pathway	10	1.13636	0.023287	CALCA, GAL, PENK, KISS1R, OPRK1, NMUR2, SORCS1, SSTR1, ECRG4, CMKLR2	701	115	19416	2.40848	1	0.216507	0.204446
GOTERM_BP_ALL	GO:0003015~heart process	10	1.13636	0.023287	KCNJ5, CAV3, TNNC1, PKP2, CASQ2, SCN7A, ATP1A2, SCN4B, SGCG, SCN1A	701	115	19416	2.40848	1	0.216507	0.204446
GOTERM_BP_ALL	GO:0060627~regulation of vesicle-mediated transport	31	3.52273	0.0233118	RAB3B, RAB3C, SH3GL3, FCN3, LRRK2, ALOX15, PLA2G3, CLU, RIMS4, GPC3, STXBP6, RSPO1, CD36, IL13RA2, FGB, SYT4, CAV3, ANGPT1, ACTN2, WNT3A, SPHK1, LGI3, SFTPD, SYT15, DKK1, ADRA2A, GREM1, ARC, TRPV6, SYT12, CFTR	701	566	19416	1.517	1	0.216507	0.204446
GOTERM_CC_ALL	GO:0043195~terminal bouton	6	0.681818	0.0233866	NTRK2, SCGN, CALCA, TH, LRRK2, PRSS12	758	45	20747	3.64943	1	0.127683	0.108823
GOTERM_BP_ALL	GO:0038065~collagen-activated signaling pathway	7	0.795455	0.0239292	NTRK2, EPHA7, MUSK, ERBB4, FGFR4, FGFR3, FGFR2	701	62	19416	3.12715	1	0.221906	0.209543
GOTERM_BP_ALL	GO:0035962~response to interleukin-13	3	0.340909	0.0241624	CCL11, ALOX15, IL13RA2	701	7	19416	11.8704	1	0.223384	0.210939
GOTERM_BP_ALL	GO:0048585~negative regulation of response to stimulus	85	9.65909	0.0241862	ROBO2, PTPRT, HHIP, LRRK2, FHL2, TCF21, C4BPA, FOXM1, CLU, CHRDL1, SPRED3, CDH3, PLAU, DUSP13B, LOC100652777, DACT2, PBK, SOSTDC1, TNR, MYOZ1, MAGEA3, RGS6, SH3GL2, FGB, SERPINB4, MYOCD, MYOC, IL1R2, IGFBP2, MMP3, DUSP26, DKK1, DUSP9, ADRA2A, GREM1, AR, SFRP2, AIM2, MMRN1, RTN4RL1, SFRP5, PLA2G10, CLDN18, TRIM15, MASP1, RGS7BP, AGTR2, ALPK2, LTF, CALCA, CPB2, ALOX15, IL20RB, TWIST1, LRP2, SKA3, K…	701	1886	19416	1.2483	1	0.223384	0.210939
GOTERM_MF_ALL	GO:0005319~lipid transporter activity	14	1.59091	0.0242415	OSBPL6, ATP8B3, ABCA3, SLC10A2, SLC2A1, ABCA8, FABP4, SLCO4A1, SLCO1B3, SLC27A6, APOD, SFTPA1, CD36, STRA6	725	186	19202	1.99353	1	0.375327	0.366267
GOTERM_MF_ALL	GO:0001664~G protein-coupled receptor binding	20	2.27273	0.0242601	GRIA1, CCL14, PACRG, CALCA, CCL11, MYOC, EDN3, WNT3A, ZBTB16, ADRB1, ADRA2A, REEP1, GAL, WNT11, CCL7, UCN3, UCN2, PENK, RSPO1, CCL26	725	307	19202	1.72544	1	0.375327	0.366267
GOTERM_BP_ALL	GO:0002791~regulation of peptide secretion	15	1.70455	0.024316	FGB, CASR, ABCC8, KCNK16, MYRIP, ADCY8, ECRG4, NR0B2, ADRA2A, UCN3, CNR1, BIRC5, FAM3D, CFTR, FOXA2	701	215	19416	1.93239	1	0.223384	0.210939
GOTERM_BP_ALL	GO:0034764~positive regulation of transmembrane transport	15	1.70455	0.024316	EDN3, PLA2G1B, ACTN2, ITLN1, OPRK1, KLF15, LRRC52, P2RY6, GAL, P2RX2, FXYD1, PLP1, GPC3, DRD1, CFTR	701	215	19416	1.93239	1	0.223384	0.210939
GOTERM_BP_ALL	GO:0086002~cardiac muscle cell action potential involved in contraction	6	0.681818	0.0243366	KCNJ5, CAV3, PKP2, SCN7A, SCN4B, SCN1A	701	46	19416	3.61273	1	0.223384	0.210939
GOTERM_BP_ALL	GO:0030195~negative regulation of blood coagulation	6	0.681818	0.0243366	FGB, CPB2, TSPAN8, PLAU, APOH, F11	701	46	19416	3.61273	1	0.223384	0.210939
GOTERM_BP_ALL	GO:0050820~positive regulation of coagulation	5	0.568182	0.0243433	CPB2, ANGPT1, PLAU, APOH, CD36	701	31	19416	4.46735	1	0.223384	0.210939
GOTERM_BP_ALL	GO:0007200~phospholipase C-activating G protein-coupled receptor signaling pathway	11	1.25	0.0243978	CHRM2, P2RY6, CALCA, CASR, CHRM1, ACTN2, OPRK1, NMUR2, DRD1, ADRA1A, ADRA2A	701	135	19416	2.25684	1	0.22355	0.211096
GOTERM_MF_ALL	GO:0004089~carbonate dehydratase activity	4	0.454545	0.0244606	CA10, CA3, CA4, CA8	725	17	19202	6.23189	1	0.375327	0.366267
GOTERM_BP_ALL	GO:0055092~sterol homeostasis	10	1.13636	0.0244709	PLA2G12B, FABP4, CAV3, AKR1C1, PLA2G10, LOC100652777, LPL, FGFR4, CES1, GPIHBP1	701	116	19416	2.38772	1	0.223885	0.211412
GOTERM_MF_ALL	GO:0043177~organic acid binding	15	1.70455	0.0245904	AMBP, CRABP2, PLA2G1B, AKR1C1, COL11A1, P3H2, HBB, CYP27C1, FABP4, DMBT1, RBP2, CPS1, GSTA1, PTGDS, FOLR1	725	206	19202	1.92856	1	0.375327	0.366267
GOTERM_CC_ALL	GO:0031674~I band	12	1.36364	0.0247604	UNC45B, TRIM63, DES, CAV3, ACTN2, SLC2A1, FHL2, CASQ2, SORBS2, FHL5, MYOZ1, SCN1A	758	153	20747	2.14672	1	0.133316	0.113624
GOTERM_CC_ALL	GO:0031901~early endosome membrane	15	1.70455	0.0248121	GRIA1, NTRK2, SH3GL3, OSBPL6, WNT3A, SPHK1, HSD17B6, TMEM163, DKK1, KIR2DL4, ARC, LAMP3, CD207, ATP13A4, CFTR	758	213	20747	1.92751	1	0.133316	0.113624
GOTERM_BP_ALL	GO:0034767~positive regulation of monoatomic ion transmembrane transport	12	1.36364	0.0249128	P2RY6, GAL, EDN3, PLA2G1B, ACTN2, P2RX2, FXYD1, PLP1, OPRK1, DRD1, CFTR, LRRC52	701	155	19416	2.14433	1	0.227589	0.21491
GOTERM_BP_ALL	GO:0007626~locomotory behavior	15	1.70455	0.0251686	KCND2, LRRK2, OPRK1, ATP1A2, ADCY8, DMBX1, TH, SELENOP, PENK, TNR, DRD1, FOXA2, ASTN1, SCN1A, PITX3	701	216	19416	1.92344	1	0.229584	0.216794
GOTERM_BP_ALL	GO:0003170~heart valve development	8	0.909091	0.025215	ROBO2, ELN, SHOX2, GATA5, TWIST1, SLIT3, DKK1, STRA6	701	80	19416	2.76976	1	0.229666	0.216871
GOTERM_CC_ALL	GO:0070161~anchoring junction	47	5.34091	0.0252169	GRIA1, CDCA3, CTNND2, FHL1, FRMPD2, FHL2, FAM107A, SLC2A1, ATP1A2, CLDN2, IQGAP3, SLC6A4, CDH3, SGCA, PLAU, XIRP1, STXBP6, TNS4, SCN1A, CAV3, KCND2, ACTN2, KIF23, SORBS2, SLC8A3, NFASC, MYH2, GJB2, DES, GJB1, SAPCD2, GJB3, DLC1, CLDN8, GJB6, FXYD1, PKP2, CDHR3, CLDN18, TRIM15, IGFALS, FGFR4, STEAP1, FGFR3, SCN4B, S100A7, CDH19	758	935	20747	1.37585	1	0.134424	0.114568
GOTERM_BP_ALL	GO:0051917~regulation of fibrinolysis	4	0.454545	0.0254228	CPB2, PLAU, APOH, F11	701	18	19416	6.15502	1	0.230533	0.21769
GOTERM_BP_ALL	GO:0035988~chondrocyte proliferation	4	0.454545	0.0254228	IHH, HMGA2, STC1, FGFR3	701	18	19416	6.15502	1	0.230533	0.21769
GOTERM_BP_ALL	GO:0035641~locomotory exploration behavior	4	0.454545	0.0254228	LRRK2, PENK, TNR, ATP1A2	701	18	19416	6.15502	1	0.230533	0.21769
GOTERM_MF_ALL	GO:0043178~alcohol binding	9	1.02273	0.025529	SULT2B1, CYP27C1, OSBPL6, CRABP2, RBP2, APOD, ADH7, PROM1, STRA6	725	94	19202	2.53585	1	0.385594	0.376287
GOTERM_BP_ALL	GO:0120039~plasma membrane bounded cell projection morphogenesis	29	3.29545	0.0255792	ROBO2, GPM6A, SEMA3A, CTNND2, NRXN1, LRRK2, LRP2, PTPRH, GBX2, TUBB3, IGF2BP1, LOC100652777, TNR, SLIT3, PHACTR1, SH3GL2, NTNG1, EPHA7, EDN3, SPAG6, WNT3A, CNTN6, DCDC2, GFRA3, ARC, NFASC, LHX1, PLA2G10, FGFR2	701	524	19416	1.53288	1	0.230842	0.217982
GOTERM_BP_ALL	GO:2000026~regulation of multicellular organismal development	71	8.06818	0.025654	ROBO2, BTG2, KIF14, IHH, HOXA11, LOXL2, TMEM100, SPRED3, CDH3, TNR, CTSH, CD36, MYOZ1, PITX3, EPHA7, ABCC8, SPHK1, DKK1, SULT2B1, NR5A1, GREM1, ASPM, GAL, SFRP2, ENAM, ADGRB3, ADAM12, ITPKA, CLDN18, ANGPTL4, ASPA, CFTR, LTF, CALCA, CCL11, CRABP2, SEMA3A, NRXN1, SHOX2, PLA2G3, TWIST1, LRP2, ASCL1, AGER, WNT11, GBX2, ERBB4, APOH, ATOH8, PRDM16, TPPP, PROM1, TFAP2A, KL, NTRK2, SYT4, IL33, LRRN3, CAV…	701	1538	19416	1.27863	1	0.230842	0.217982
GOTERM_BP_ALL	GO:0061178~regulation of insulin secretion involved in cellular response to glucose stimulus	7	0.795455	0.0256709	ABCC8, BIRC5, KCNK16, ADCY8, ADRA2A, CFTR, FOXA2	701	63	19416	3.07751	1	0.230842	0.217982
GOTERM_BP_ALL	GO:0051293~establishment of spindle localization	7	0.795455	0.0256709	ESPL1, SAPCD2, PLK1, SKA3, CENPA, NDC80, SKA1	701	63	19416	3.07751	1	0.230842	0.217982
GOTERM_BP_ALL	GO:0042311~vasodilation	7	0.795455	0.0256709	CALCA, CASR, CPS1, ADRB1, DRD1, AGTR2, ADRA2A	701	63	19416	3.07751	1	0.230842	0.217982
GOTERM_BP_ALL	GO:0009743~response to carbohydrate	14	1.59091	0.0256825	GRIA1, CASR, CPB2, PTPRN, LPL, OPRK1, ADCY8, NR0B2, AGER, TH, UCN3, P2RX2, GJB6, HMGCS2	701	196	19416	1.9784	1	0.230842	0.217982
GOTERM_BP_ALL	GO:0048762~mesenchymal cell differentiation	13	1.47727	0.0259808	EDN3, SEMA3A, TWIST1, HMGA2, TCF21, LOXL2, TMEM100, WNT11, GBX2, ERBB4, FAM83D, FOLR1, FGFR2	701	176	19416	2.04584	1	0.233181	0.220191
GOTERM_BP_ALL	GO:0090087~regulation of peptide transport	15	1.70455	0.0261078	FGB, CASR, ABCC8, KCNK16, MYRIP, ADCY8, ECRG4, NR0B2, ADRA2A, UCN3, CNR1, BIRC5, FAM3D, CFTR, FOXA2	701	217	19416	1.91458	1	0.23398	0.220945
GOTERM_BP_ALL	GO:1900047~negative regulation of hemostasis	6	0.681818	0.0264529	FGB, CPB2, TSPAN8, PLAU, APOH, F11	701	47	19416	3.53586	1	0.236382	0.223214
GOTERM_BP_ALL	GO:0048483~autonomic nervous system development	6	0.681818	0.0264529	TFAP2A, GBX2, SEMA3A, GFRA3, ASCL1, SLC6A4	701	47	19416	3.53586	1	0.236382	0.223214
GOTERM_BP_ALL	GO:0098662~inorganic cation transmembrane transport	36	4.09091	0.0265693	CATSPER1, SLC24A2, GPM6A, SLC47A1, KCNA4, ATP1A2, TMEM163, SLC9C2, LRRC52, SLC6A4, SCN7A, TRPM8, RHBG, SLC17A3, SCN1A, SLC13A2, KCNJ5, TRPA1, KCND2, SCARA5, SLC6A17, EDN3, ABCC8, WNT3A, HTR3C, CACNA2D2, KCNK16, KCNK17, TMC2, SLC8A3, SCNN1G, TRPV6, P2RX2, SCNN1B, SCN4B, KCNK3	701	690	19416	1.44509	1	0.237077	0.22387
GOTERM_BP_ALL	GO:0048009~insulin-like growth factor receptor signaling pathway	8	0.909091	0.0267749	NTRK2, AR, EPHA7, MUSK, ERBB4, FGFR4, FGFR3, FGFR2	701	81	19416	2.73556	1	0.238219	0.224948
GOTERM_BP_ALL	GO:0032890~regulation of organic acid transport	8	0.909091	0.0267749	SYT4, CYP4A11, PLA2G10, LOC100652777, PLA2G3, ATP1A2, CLDN2, CES1	701	81	19416	2.73556	1	0.238219	0.224948
GOTERM_BP_ALL	GO:1903532~positive regulation of secretion by cell	19	2.15909	0.0269279	FGB, SYT4, CASR, CPB2, EDN3, PLA2G1B, ABCC8, PLA2G3, OPRK1, MYRIP, ADCY8, ECRG4, NR0B2, SLC6A4, GAL, UCN3, PLA2G10, LOC100652777, CFTR	701	303	19416	1.73681	1	0.239233	0.225906
GOTERM_BP_ALL	GO:0032496~response to lipopolysaccharide	21	2.38636	0.0270477	ABCC8, MMP3, IL36G, OPRK1, GJB2, TH, CPS1, SLPI, CNR1, GJB6, PENK, SCGB1A1, ALPL, CTSG, IL36RN, CD36, HMGCS2, LBP, ELANE, FGFR2, S100A7	701	347	19416	1.67622	1	0.239287	0.225956
GOTERM_BP_ALL	GO:0045987~positive regulation of smooth muscle contraction	5	0.568182	0.0270509	MYOCD, EDN3, SPHK1, NPNT, ADRA1A	701	32	19416	4.32775	1	0.239287	0.225956
GOTERM_BP_ALL	GO:0050951~sensory perception of temperature stimulus	5	0.568182	0.0270509	CALCA, TRPA1, OPRK1, TRPM8, ADRA2A	701	32	19416	4.32775	1	0.239287	0.225956
GOTERM_BP_ALL	GO:0032835~glomerulus development	7	0.795455	0.0274949	ANGPT1, WT1, LHX1, TCF21, PROM1, SULF1, KLF15	701	64	19416	3.02942	1	0.242168	0.228677
GOTERM_BP_ALL	GO:0006956~complement activation	7	0.795455	0.0274949	FCN3, C6, C7, C4BPA, MASP1, C8B, CLU	701	64	19416	3.02942	1	0.242168	0.228677
GOTERM_BP_ALL	GO:0031109~microtubule polymerization or depolymerization	7	0.795455	0.0274949	TPX2, TPPP3, DIAPH3, KIF18B, STMND1, KIF2C, TPPP	701	64	19416	3.02942	1	0.242168	0.228677
GOTERM_BP_ALL	GO:0002237~response to molecule of bacterial origin	22	2.5	0.0277719	ABCC8, MMP3, IL36G, OPRK1, SEC14L3, GJB2, TH, CPS1, SLPI, CNR1, GJB6, PENK, SCGB1A1, ALPL, CTSG, IL36RN, CD36, HMGCS2, LBP, ELANE, FGFR2, S100A7	701	370	19416	1.64688	1	0.244257	0.23065
GOTERM_BP_ALL	GO:0007276~gamete generation	45	5.11364	0.0279618	CATSPER1, TOP2A, OCA2, LRRK2, CELF3, IHH, PLA2G3, TTK, SKA3, NCAPH, SKA1, HOXA11, HOXA10, GGTLC2, CCNB2, BRIP1, TSPAN8, CNR1, DUSP13B, CFAP65, ADGB, PACRG, SPAG6, ZBTB16, PLK1, SSTR1, KNL1, CDC25C, NDC80, EREG, SPOCD1, FOSL1, ASPM, AR, SPMIP6, CFAP221, WT1, GJB3, CATSPERD, SLCO4C1, TESMIN, HOATZ, TRIP13, HROB, CFTR	701	906	19416	1.37571	1	0.245576	0.231895
GOTERM_BP_ALL	GO:0051781~positive regulation of cell division	9	1.02273	0.0280353	FGF5, KIF14, BIRC5, VEGFD, KIF23, CDC6, FGFR2, AURKB, EREG	701	100	19416	2.49278	1	0.24587	0.232173
GOTERM_BP_ALL	GO:0003151~outflow tract morphogenesis	8	0.909091	0.0283992	ROBO2, SFRP2, WNT11, ELN, TWIST1, LRP2, FOLR1, FGFR2	701	82	19416	2.7022	1	0.248706	0.23485
GOTERM_MF_ALL	GO:0008392~arachidonate epoxygenase activity	4	0.454545	0.0285488	CYP4Z1, CYP2A6, CYP4A11, CYP2F1	725	18	19202	5.88567	1	0.42676	0.416459
GOTERM_BP_ALL	GO:0022617~extracellular matrix disassembly	6	0.681818	0.0286832	MMP13, MMP1, MMP3, CTSG, CTSV, ELANE	701	48	19416	3.4622	1	0.249414	0.235519
GOTERM_BP_ALL	GO:0051294~establishment of spindle orientation	6	0.681818	0.0286832	SAPCD2, PLK1, SKA3, CENPA, NDC80, SKA1	701	48	19416	3.4622	1	0.249414	0.235519
GOTERM_BP_ALL	GO:0007062~sister chromatid cohesion	6	0.681818	0.0286832	SGO1, CDC20, CDCA5, PLK1, BUB1B, BUB1	701	48	19416	3.4622	1	0.249414	0.235519
GOTERM_BP_ALL	GO:0048806~genitalia development	6	0.681818	0.0286832	AR, WT1, LHX1, GREB1L, LRP2, STRA6	701	48	19416	3.4622	1	0.249414	0.235519
GOTERM_BP_ALL	GO:0042908~xenobiotic transport	6	0.681818	0.0286832	SLC22A3, SLC47A1, ABCA3, SLC2A1, ABCA8, SLC17A3	701	48	19416	3.4622	1	0.249414	0.235519
GOTERM_BP_ALL	GO:0006805~xenobiotic metabolic process	11	1.25	0.0291033	ALDH3A1, CYP2A6, AADAC, GSTA3, GSTA2, AKR1C1, UGT2B15, GSTA1, SLCO1B3, FMO2, CYP2F1	701	139	19416	2.19189	1	0.252465	0.238401
GOTERM_BP_ALL	GO:0048519~negative regulation of biological process	239	27.1591	0.0291164	CNTFR, CDA, HHIP, C4BPA, CDC20, H2AC13, H2AC14, DUSP13B, PTGDS, MYOZ1, MAGEA6, MAGEA3, EPHA7, KRT4, ACTN2, IL1R2, P3H2, DKK1, EREG, SULT2B1, AR, SFRP2, SLPI, ADGRB3, SFRP5, TRIM15, MT1H, AGTR2, ALPK2, CES1, BEX2, BEX1, SHOX2, IL20RB, TWIST1, STC1, PLA2G3, GATA5, LYPD3, SKA3, IQGAP3, SKA1, BRIP1, TSPAN8, APOH, PRDM16, APOD, STXBP6, ELANE, TSLP, XRCC2, PLK1, APCDD1L, IL31RA, CDC6, NR0B2, FOSL1, TPX…	701	5957	19416	1.11125	1	0.252465	0.238401
GOTERM_MF_ALL	GO:0033293~monocarboxylic acid binding	8	0.909091	0.0293238	CYP27C1, FABP4, CRABP2, RBP2, PLA2G1B, AKR1C1, GSTA1, PTGDS	725	79	19202	2.68208	1	0.433873	0.4234
GOTERM_BP_ALL	GO:0007076~mitotic chromosome condensation	4	0.454545	0.0293996	CDCA5, PLK1, NCAPG, NCAPH	701	19	19416	5.83107	1	0.253158	0.239055
GOTERM_BP_ALL	GO:0110096~cellular response to aldehyde	4	0.454545	0.0293996	SCNN1G, SCNN1B, ALDH1A1, ADH7	701	19	19416	5.83107	1	0.253158	0.239055
GOTERM_BP_ALL	GO:0071880~adenylate cyclase-activating adrenergic receptor signaling pathway	4	0.454545	0.0293996	ADRB1, DRD1, ADRA1A, ADRA2A	701	19	19416	5.83107	1	0.253158	0.239055
GOTERM_BP_ALL	GO:1901978~positive regulation of cell cycle checkpoint	4	0.454545	0.0293996	BIRC5, KNL1, NDC80, AURKB	701	19	19416	5.83107	1	0.253158	0.239055
GOTERM_BP_ALL	GO:0006518~peptide metabolic process	7	0.795455	0.0294025	LGALS4, GGTLC2, GGT6, CTSH, TRHDE, ELANE, CPA4	701	65	19416	2.98282	1	0.253158	0.239055
GOTERM_BP_ALL	GO:0090263~positive regulation of canonical Wnt signaling pathway	10	1.13636	0.029635	ASPM, SFRP2, CDH3, WNT3A, LRRK2, RSPO2, GPC3, RSPO1, RSPO4, FGFR2	701	120	19416	2.30813	1	0.254803	0.240608
GOTERM_BP_ALL	GO:0060828~regulation of canonical Wnt signaling pathway	18	2.04545	0.0298682	WNT3A, LRRK2, CTNND2, IGFBP2, DKK1, GREM1, ASPM, CDH3, SFRP2, WNT11, SFRP5, RSPO2, GPC3, SOSTDC1, RSPO1, FOLR1, RSPO4, FGFR2	701	285	19416	1.74932	1	0.255916	0.241659
GOTERM_BP_ALL	GO:0051247~positive regulation of protein metabolic process	49	5.56818	0.0298766	LRRK2, FAM107A, KIF14, C4BPA, CLU, CDC20, LOC100652777, CTSH, CD36, RSPO1, IL11, MUSK, EDN3, SPHK1, GFRA1, ADRA2A, EREG, GREM1, SFRP2, PLA2G10, LTF, CALCA, PLA2G1B, UHRF1, ITLN1, LRP2, ADCY8, AGER, CLEC3B, ERBB4, IGF2BP1, GPC3, CLSPN, ELANE, NTRK2, IL33, ANGPT1, CAV3, ODAM, WNT3A, UBE2C, PLK1, IL31RA, HMGA2, CENPE, TPX2, PAEP, FGFR4, FGFR3	701	1005	19416	1.35043	1	0.255916	0.241659
GOTERM_BP_ALL	GO:0048858~cell projection morphogenesis	29	3.29545	0.0299155	ROBO2, GPM6A, SEMA3A, CTNND2, NRXN1, LRRK2, LRP2, PTPRH, GBX2, TUBB3, IGF2BP1, LOC100652777, TNR, SLIT3, PHACTR1, SH3GL2, NTNG1, EPHA7, EDN3, SPAG6, WNT3A, CNTN6, DCDC2, GFRA3, ARC, NFASC, LHX1, PLA2G10, FGFR2	701	532	19416	1.50983	1	0.255916	0.241659
GOTERM_BP_ALL	GO:0048566~embryonic digestive tract development	5	0.568182	0.0299312	SHOX2, IHH, TCF21, FGFR2, STRA6	701	33	19416	4.1966	1	0.255916	0.241659
GOTERM_BP_ALL	GO:0098657~import into cell	37	4.20455	0.0300632	GRIA1, SLC24A2, SLC22A3, SH3GL3, CALCA, FCN3, SLC47A1, LRRK2, ALOX15, SLC2A1, ATP1A2, LRP2, HMMR, AGER, SLC9C2, SLC6A4, P2RY6, DMBT1, CD36, ELANE, SH3GL2, STRA6, KCNJ5, CAV3, SCARA5, ABCC8, SFTPD, SLC8A3, SCNN1G, ARC, PLPP4, TRPV6, SCNN1B, SLC27A6, RHOV, CLEC4F, FOLR1	701	718	19416	1.42731	1	0.25655	0.242258
GOTERM_BP_ALL	GO:0070252~actin-mediated cell contraction	8	0.909091	0.0300889	KCNJ5, MYH2, CAV3, TNNC1, PKP2, SCN7A, SCN4B, SCN1A	701	83	19416	2.66965	1	0.25655	0.242258
GOTERM_BP_ALL	GO:0051047~positive regulation of secretion	20	2.27273	0.0301866	FGB, SYT4, CASR, CPB2, EDN3, PLA2G1B, ABCC8, CYP4A11, PLA2G3, OPRK1, MYRIP, ADCY8, ECRG4, NR0B2, SLC6A4, GAL, UCN3, PLA2G10, LOC100652777, CFTR	701	329	19416	1.68374	1	0.257025	0.242707
GOTERM_BP_ALL	GO:0061564~axon development	25	2.84091	0.0304506	ROBO2, SEMA3A, NRXN1, PTPRH, GBX2, TUBB3, CRTAC1, CNR1, LOC100652777, TNR, APOD, SLIT3, NTNG1, EPHA7, EDN3, WNT3A, CNTN6, GFRA3, NFASC, RTN4RL1, LHX1, PLA2G10, PLP1, FOLR1, FGFR2	701	442	19416	1.5666	1	0.258915	0.244491
GOTERM_BP_ALL	GO:0016477~cell migration	47	5.34091	0.0309596	CCL14, GPM6A, CALCA, CCL11, PLA2G1B, SEMA3A, LRRK2, TWIST1, ASCL1, LOXL2, STRIP2, CDH3, GBX2, CCL7, PLAU, ERBB4, GPC3, SPOCK1, TNR, CTSG, FAM3D, DRD1, LBP, FAM83D, PRSS3, GPC6, ELANE, NTRK2, EDN3, SFTPD, DCDC2, GFRA1, GFRA3, GREM1, ASPM, ANLN, ARC, DEPDC1B, KRT16, LHX1, CDHR3, FGFR4, FOLR1, S100A7, ASTN1, CDH19, CCL26	701	961	19416	1.35462	1	0.262734	0.248097
GOTERM_BP_ALL	GO:0045597~positive regulation of cell differentiation	46	5.22727	0.0310089	ROBO2, SH3GL3, CALCA, TNXB, CRABP2, SHOX2, IHH, GATA5, PLA2G3, LPL, TWIST1, LRP2, ASCL1, AGER, HOXA11, LOXL2, SCUBE2, TMEM100, WIF1, DUOXA1, ABI3BP, ATOH8, LOC100652777, CD36, PROM1, GDF10, IL33, NTRK2, MYOCD, CAV3, EDN3, WNT3A, ZBTB16, XRCC2, NPNT, DKK1, SULT2B1, ASPM, NELL1, AR, SFRP2, LHX1, PLA2G10, ITPKA, ASPA, LTF	701	940	19416	1.35541	1	0.262734	0.248097
GOTERM_MF_ALL	GO:0042910~xenobiotic transmembrane transporter activity	5	0.568182	0.0312036	SLC47A1, ABCA3, SLC2A1, ABCA8, SLC17A3	725	32	19202	4.13836	1	0.451076	0.440188
GOTERM_MF_ALL	GO:0017147~Wnt-protein binding	5	0.568182	0.0312036	SFRP2, MUSK, WIF1, SFRP5, APCDD1L	725	32	19202	4.13836	1	0.451076	0.440188
GOTERM_BP_ALL	GO:0034762~regulation of transmembrane transport	27	3.06818	0.0312484	GRIA1, DPP10, CALCA, PLA2G1B, FHL1, ITLN1, ATP1A2, LRRC52, P2RY6, GPC3, DRD1, KCNJ5, CAV3, EDN3, ACTN2, OPRK1, KCNK16, KLF15, ADRA2A, TMC2, GAL, P2RX2, FXYD1, CASQ2, PLP1, SCN4B, CFTR	701	488	19416	1.53245	1	0.262734	0.248097
GOTERM_BP_ALL	GO:0050796~regulation of insulin secretion	13	1.47727	0.031345	CASR, ABCC8, KCNK16, MYRIP, ADCY8, NR0B2, ADRA2A, UCN3, CNR1, BIRC5, FAM3D, CFTR, FOXA2	701	181	19416	1.98933	1	0.262734	0.248097
GOTERM_BP_ALL	GO:0030199~collagen fibril organization	7	0.795455	0.0313949	GREM1, COLGALT2, SFRP2, TNXB, COL11A1, COL12A1, LOXL2	701	66	19416	2.93762	1	0.262734	0.248097
GOTERM_BP_ALL	GO:0044784~metaphase/anaphase transition of cell cycle	3	0.340909	0.0314562	CDC20, PLK1, BUB1B	701	8	19416	10.3866	1	0.262734	0.248097
GOTERM_BP_ALL	GO:0003129~heart induction	3	0.340909	0.0314562	ROBO2, GATA5, DKK1	701	8	19416	10.3866	1	0.262734	0.248097
GOTERM_BP_ALL	GO:0070172~positive regulation of tooth mineralization	3	0.340909	0.0314562	TFAP2A, ENAM, CFTR	701	8	19416	10.3866	1	0.262734	0.248097
GOTERM_BP_ALL	GO:1904116~response to vasopressin	3	0.340909	0.0314562	SCNN1G, SCNN1B, CDC6	701	8	19416	10.3866	1	0.262734	0.248097
GOTERM_BP_ALL	GO:0050955~thermoception	3	0.340909	0.0314562	TRPA1, TRPM8, ADRA2A	701	8	19416	10.3866	1	0.262734	0.248097
GOTERM_BP_ALL	GO:1904117~cellular response to vasopressin	3	0.340909	0.0314562	SCNN1G, SCNN1B, CDC6	701	8	19416	10.3866	1	0.262734	0.248097
GOTERM_BP_ALL	GO:0070601~centromeric sister chromatid cohesion	3	0.340909	0.0314562	SGO1, BUB1B, BUB1	701	8	19416	10.3866	1	0.262734	0.248097
GOTERM_BP_ALL	GO:0016264~gap junction assembly	3	0.340909	0.0314562	GJB2, GJB1, GJB6	701	8	19416	10.3866	1	0.262734	0.248097
GOTERM_MF_ALL	GO:0031406~carboxylic acid binding	14	1.59091	0.0314796	AMBP, CRABP2, PLA2G1B, AKR1C1, COL11A1, P3H2, CYP27C1, FABP4, DMBT1, RBP2, CPS1, GSTA1, PTGDS, FOLR1	725	193	19202	1.92123	1	0.451076	0.440188
GOTERM_CC_ALL	GO:0031594~neuromuscular junction	8	0.909091	0.0318357	SLC8A3, GRIA1, DES, MUSK, CAV3, ERBB4, NRXN1, SPOCK1	758	83	20747	2.63814	1	0.168381	0.143509
GOTERM_CC_ALL	GO:0005579~membrane attack complex	3	0.340909	0.032165	C6, C7, C8B	758	8	20747	10.264	1	0.168804	0.14387
GOTERM_BP_ALL	GO:0006941~striated muscle contraction	10	1.13636	0.0324835	KCNJ5, CAV3, TNNT1, TNNC1, PKP2, CASQ2, SCN7A, ATP1A2, SCN4B, SCN1A	701	122	19416	2.27029	1	0.270946	0.255852
GOTERM_BP_ALL	GO:0034097~response to cytokine	45	5.11364	0.0325635	CCL14, PTPRT, CNTFR, CALCA, CCL11, ALOX15, IL20RB, IL5RA, AQP4, AFF3, DUOX1, CCL7, ERBB4, LAMP3, LOC100652777, CTSG, MYBL2, IL13RA2, FGB, IL11, IL33, NTRK2, EPHA7, TRIM63, TSLP, MUSK, IL1R2, SPHK1, IL31RA, IL36G, SSTR1, NPNT, EREG, FOSL1, AIM2, FABP4, PLA2G10, SCGB1A1, ALPL, ACKR1, FGFR4, FGFR3, FGFR2, FOXA2, CCL26	701	916	19416	1.36069	1	0.271245	0.256134
GOTERM_BP_ALL	GO:0042303~molting cycle	9	1.02273	0.0326657	CDH3, KRT27, KRT16, KRT14, PLA2G10, LOC100652777, SOSTDC1, DKK1, FGFR2	701	103	19416	2.42018	1	0.271359	0.256242
GOTERM_BP_ALL	GO:0042633~hair cycle	9	1.02273	0.0326657	CDH3, KRT27, KRT16, KRT14, PLA2G10, LOC100652777, SOSTDC1, DKK1, FGFR2	701	103	19416	2.42018	1	0.271359	0.256242
GOTERM_CC_ALL	GO:0099634~postsynaptic specialization membrane	12	1.36364	0.0328988	CNKSR2, PTPRT, GRIA1, ARC, CHRM1, KCND2, NETO1, ADGRB3, ERBB4, ACTN2, RGS7BP, ADRA2A	758	160	20747	2.0528	1	0.171327	0.14602
GOTERM_MF_ALL	GO:0140801~histone H2AXY142 kinase activity	10	1.13636	0.0329029	NTRK2, EPHA7, MELK, MUSK, ERBB4, PBK, TTK, FGFR4, FGFR3, FGFR2	725	117	19202	2.26372	1	0.451076	0.440188
GOTERM_MF_ALL	GO:0035401~histone H3Y41 kinase activity	10	1.13636	0.0329029	NTRK2, EPHA7, MELK, MUSK, ERBB4, PBK, TTK, FGFR4, FGFR3, FGFR2	725	117	19202	2.26372	1	0.451076	0.440188
GOTERM_MF_ALL	GO:0015245~fatty acid transmembrane transporter activity	4	0.454545	0.0329752	FABP4, SLC2A1, SLC27A6, CD36	725	19	19202	5.5759	1	0.451076	0.440188
GOTERM_MF_ALL	GO:0008391~arachidonate monooxygenase activity	4	0.454545	0.0329752	CYP4Z1, CYP2A6, CYP4A11, CYP2F1	725	19	19202	5.5759	1	0.451076	0.440188
GOTERM_MF_ALL	GO:0008242~omega peptidase activity	4	0.454545	0.0329752	GGTLC2, GGTLC1, GGT6, TRHDE	725	19	19202	5.5759	1	0.451076	0.440188
GOTERM_BP_ALL	GO:0031128~developmental induction	5	0.568182	0.0329858	ROBO2, AR, GATA5, DKK1, HOXA11	701	34	19416	4.07317	1	0.273483	0.258247
GOTERM_BP_ALL	GO:0050678~regulation of epithelial cell proliferation	24	2.72727	0.0330104	CPB2, FGFBP1, CCL11, KRT4, UHRF1, ODAM, WNT3A, PTPRN, IHH, TWIST1, SULF1, IQGAP3, RAP1GAP, EREG, AR, CDH3, SFRP2, ERBB4, APOH, ATOH8, GPC3, BIRC5, FGFR2, CCL26	701	422	19416	1.57522	1	0.273483	0.258247
GOTERM_BP_ALL	GO:0055013~cardiac muscle cell development	7	0.795455	0.0334734	CAV3, ACTN2, SHOX2, FHL2, SORBS2, ALPK2, ADRA1A	701	67	19416	2.89378	1	0.276722	0.261306
GOTERM_BP_ALL	GO:0035567~non-canonical Wnt signaling pathway	6	0.681818	0.0334915	SFRP2, WNT11, MYOC, WNT3A, SFRP5, GPC3	701	50	19416	3.32371	1	0.276722	0.261306
GOTERM_CC_ALL	GO:0014069~postsynaptic density	22	2.5	0.0334939	GRIA1, PTPRT, NTRK2, SH3GL3, CHRM1, ACTN2, FRMPD4, CTNND2, FRMPD2, INSYN1, ADCY8, ADRA2A, CNKSR2, SLC8A3, DRP2, ARC, NETO1, ADGRB3, ERBB4, SPOCK1, RGS7BP, SH2D5	758	373	20747	1.61436	1	0.173094	0.147527
GOTERM_BP_ALL	GO:0003407~neural retina development	8	0.909091	0.0336685	TFAP2A, NTRK2, RS1, GPM6A, MEGF11, LHX1, IHH, PROM1	701	85	19416	2.60683	1	0.276827	0.261405
GOTERM_BP_ALL	GO:0007096~regulation of exit from mitosis	4	0.454545	0.0336846	ANLN, UBE2C, CDCA5, BIRC5	701	20	19416	5.53951	1	0.276827	0.261405
GOTERM_BP_ALL	GO:0021516~dorsal spinal cord development	4	0.454545	0.0336846	WNT3A, LHX1, LHX5, ASCL1	701	20	19416	5.53951	1	0.276827	0.261405
GOTERM_BP_ALL	GO:0010644~cell communication by electrical coupling	4	0.454545	0.0336846	GJB2, GJB6, PKP2, ATP1A2	701	20	19416	5.53951	1	0.276827	0.261405
GOTERM_BP_ALL	GO:0050905~neuromuscular process	12	1.36364	0.034264	ABCC8, TNNT1, PTPRQ, NRXN1, TNNC1, PENK, PCDH15, TNR, DRD1, ASCL1, SCN1A, STRA6	701	163	19416	2.03909	1	0.281212	0.265546
GOTERM_BP_ALL	GO:0070167~regulation of biomineral tissue development	9	1.02273	0.0343183	GREM1, TFAP2A, KL, NELL1, ENAM, MGP, TWIST1, CFTR, LTF	701	104	19416	2.39691	1	0.281282	0.265612
GOTERM_MF_ALL	GO:0020037~heme binding	12	1.36364	0.0343472	ADGB, DUOX1, CYP4Z1, CYP27C1, CYP2A6, CYP24A1, AMBP, CYP4A11, HBB, CYP4B1, CYP2F1, STEAP1	725	156	19202	2.03735	1	0.458718	0.447646
GOTERM_MF_ALL	GO:0047498~calcium-dependent phospholipase A2 activity	5	0.568182	0.034483	PLA2G4F, PLA2G1B, PLA2G10, LOC100652777, PLA2G3	725	33	19202	4.01296	1	0.458718	0.447646
GOTERM_MF_ALL	GO:0047499~calcium-independent phospholipase A2 activity	5	0.568182	0.034483	PLA2G4F, PLA2G1B, PLA2G10, LOC100652777, PLA2G3	725	33	19202	4.01296	1	0.458718	0.447646
GOTERM_CC_ALL	GO:0033268~node of Ranvier	4	0.454545	0.0347321	NFASC, MYOC, SPOCK1, SCN1A	758	20	20747	5.47414	1	0.178134	0.151821
GOTERM_BP_ALL	GO:0006812~monoatomic cation transport	42	4.77273	0.0351247	CATSPER1, SLC24A2, GPM6A, SLC47A1, CLCNKB, KCNA4, ATP1A2, LRP2, TMEM163, SLC9C2, LRRC52, SLC6A4, SCN7A, TRPM8, SLC17A3, SCN1A, SLC13A2, KCNJ5, CASR, CAV3, TRPA1, KCND2, SCARA5, SLC6A17, EDN3, ABCC8, WNT3A, SLC10A2, CACNA2D2, KCNK16, KCNK17, TMC2, SLC8A3, SCNN1G, TRPV6, P2RX2, SCNN1B, FXYD1, ATP13A4, SCN4B, KCNK3, LTF	701	848	19416	1.37181	1	0.287507	0.271491
GOTERM_MF_ALL	GO:0004714~transmembrane receptor protein tyrosine kinase activity	7	0.795455	0.0354628	NTRK2, EPHA7, MUSK, ERBB4, FGFR4, FGFR3, FGFR2	725	65	19202	2.85229	1	0.467464	0.45618
GOTERM_BP_ALL	GO:0045143~homologous chromosome segregation	7	0.795455	0.0356389	BRIP1, ESPL1, CCNE1, PLK1, SHOC1, TRIP13, KNL1	701	68	19416	2.85122	1	0.291328	0.275098
GOTERM_BP_ALL	GO:0097529~myeloid leukocyte migration	11	1.25	0.0358471	CCL14, CALCA, CCL11, CCL7, EDN3, PLA2G1B, SFTPD, CTSG, FAM3D, LBP, CCL26	701	144	19416	2.11579	1	0.291827	0.275569
GOTERM_BP_ALL	GO:0050793~regulation of developmental process	113	12.8409	0.0359277	SH3GL3, IHH, HOXA11, LOXL2, CDC20, CDH3, DUOXA1, LOC100652777, TNR, MYOZ1, PITX3, EPHA7, MUSK, CACNA2D2, NPNT, DKK1, EREG, SULT2B1, AR, ARC, SFRP2, ADGRB3, ADAM12, PLA2G10, PKP2, AGTR2, ALPK2, CFTR, CALCA, CRABP2, SHOX2, PLA2G3, GATA5, TWIST1, LPL, ADRB1, AGER, IQGAP3, RAP1GAP, KLK6, SCUBE2, STRIP2, APOH, PRDM16, TPPP, PROM1, NTNG1, TFAP2A, KL, SYT4, CAV3, LRRN3, WNT3A, ZBTB16, XRCC2, HMGA2, LHX1…	701	2642	19416	1.18464	1	0.291827	0.275569
GOTERM_BP_ALL	GO:0050819~negative regulation of coagulation	6	0.681818	0.0360721	FGB, CPB2, TSPAN8, PLAU, APOH, F11	701	51	19416	3.25854	1	0.291827	0.275569
GOTERM_BP_ALL	GO:0046903~secretion	30	3.40909	0.0361807	RAB3B, RAB3C, CHRM1, PLA2G1B, NRXN1, PTPRN, PLA2G3, AQP5, RIMS4, ERBB4, LOC100652777, FCER1A, PTGDS, SYT4, NTRK2, CASR, PLA2G4F, PLA2G12B, EDN3, ABCC8, LGI3, ECRG4, PRSS12, GAL, TRPV6, SYT12, SCNN1B, PLA2G10, NMUR2, CFTR	701	565	19416	1.47067	1	0.291827	0.275569
GOTERM_BP_ALL	GO:0051640~organelle localization	30	3.40909	0.0361807	NRXN1, CDCA5, LRRK2, KIF14, PLA2G3, TTK, SKA3, CENPA, SKA1, AURKB, RIMS4, NUF2, FCER1A, FAM83D, PTGDS, DLGAP5, SYT4, CAV3, PLK1, KNL1, NDC80, SGO1, ASPM, CENPE, CENPF, ESPL1, SAPCD2, BIRC5, KIF2C, CFTR	701	565	19416	1.47067	1	0.291827	0.275569
GOTERM_MF_ALL	GO:0005179~hormone activity	11	1.25	0.0362014	KL, CALCA, GAL, TTR, UCN3, EDN3, UCN2, PENK, STC1, ECRG4, INSL4	725	138	19202	2.11116	1	0.472901	0.461486
GOTERM_BP_ALL	GO:0042310~vasoconstriction	5	0.568182	0.0362157	EDN3, SCNN1B, HTR1D, ADRA1A, SLC6A4	701	35	19416	3.9568	1	0.291827	0.275569
GOTERM_BP_ALL	GO:0019228~neuronal action potential	5	0.568182	0.0362157	GRIA1, KCND2, DRD1, SCN4B, SCN1A	701	35	19416	3.9568	1	0.291827	0.275569
GOTERM_BP_ALL	GO:0006691~leukotriene metabolic process	5	0.568182	0.0362157	GGTLC2, GGTLC1, GGT6, PLA2G1B, CYP4A11	701	35	19416	3.9568	1	0.291827	0.275569
GOTERM_BP_ALL	GO:0031069~hair follicle morphogenesis	5	0.568182	0.0362157	KRT27, PLA2G10, LOC100652777, SOSTDC1, FGFR2	701	35	19416	3.9568	1	0.291827	0.275569
GOTERM_BP_ALL	GO:0009314~response to radiation	25	2.84091	0.0362182	SLC24A2, CCL11, GUCA1A, ATP1A2, AURKB, GRK1, TTR, CCL7, NETO1, PBK, RAD54L, DRD1, ELANE, APOBEC1, SCARA3, MMP1, ABCC8, XRCC2, MMP3, TICRR, MFAP4, RAD51, SFRP2, TH, KRT14	701	449	19416	1.54218	1	0.291827	0.275569
GOTERM_BP_ALL	GO:0090092~regulation of transmembrane receptor protein serine/threonine kinase signaling pathway	20	2.27273	0.0362228	MYOCD, CAV3, TTK, LRP2, SULF1, NPNT, CHRDL1, DKK1, SPRED3, GREM1, CDH3, SFRP2, VEPH1, PRDM16, ATOH8, DACT2, GPC3, KCP, SOSTDC1, FOLR1	701	336	19416	1.64867	1	0.291827	0.275569
GOTERM_MF_ALL	GO:0004725~protein tyrosine phosphatase activity	9	1.02273	0.0370045	PTPRT, PTPRQ, PTPRN, DUSP13B, PTPRH, CDC25C, DUSP26, DUSP9, CDKN3	725	101	19202	2.3601	1	0.479077	0.467513
GOTERM_BP_ALL	GO:0001678~intracellular glucose homeostasis	10	1.13636	0.0371034	CPB2, CASR, TH, ABCC8, GJB6, PTPRN, OPRK1, ADCY8, AGER, KLF15	701	125	19416	2.21581	1	0.298529	0.281898
GOTERM_BP_ALL	GO:1904064~positive regulation of cation transmembrane transport	11	1.25	0.0373159	P2RY6, GAL, EDN3, PLA2G1B, ACTN2, P2RX2, FXYD1, PLP1, OPRK1, DRD1, LRRC52	701	145	19416	2.1012	1	0.299846	0.283142
GOTERM_MF_ALL	GO:0031420~alkali metal ion binding	4	0.454545	0.0377364	CPS1, KCNA4, ATP1A2, SLC6A4	725	20	19202	5.2971	1	0.484228	0.47254
GOTERM_BP_ALL	GO:0032101~regulation of response to external stimulus	56	6.36364	0.0377574	ROBO2, FCN3, LRRK2, GGTLC2, PLAU, DUOXA1, LOC100652777, PBK, TNR, CD36, LBP, MYOZ1, FGB, SERPINB4, CASR, EDN3, SPHK1, MMP3, GKN2, PGC, EREG, GREM1, AIM2, MMRN1, RTN4RL1, PLA2G10, TRIM15, DNASE1L3, S100A7, LTF, CPB2, ALOX15, PLA2G3, LPL, IL20RB, AGER, KIR2DL4, AURKB, GRK1, TSPAN8, CCL7, CNR1, APOH, DRD1, ELANE, IL33, TSLP, WNT3A, F11, VEGFD, FOSL1, RAET1E, FABP4, SCGB1A1, FOXA2, CCL26	701	1198	19416	1.29471	1	0.302997	0.286117
GOTERM_BP_ALL	GO:0098900~regulation of action potential	7	0.795455	0.0378924	CAV3, CNR1, PKP2, KCNK16, CD36, ADRA1A, KCNK3	701	69	19416	2.8099	1	0.303287	0.286391
GOTERM_BP_ALL	GO:0060042~retina morphogenesis in camera-type eye	7	0.795455	0.0378924	TFAP2A, NTRK2, RS1, MEGF11, LHX1, IHH, PROM1	701	69	19416	2.8099	1	0.303287	0.286391
GOTERM_BP_ALL	GO:0014821~phasic smooth muscle contraction	4	0.454545	0.0382746	EDN3, P2RX2, HTR1D, DRD1	701	21	19416	5.27573	1	0.304654	0.287682
GOTERM_BP_ALL	GO:0019370~leukotriene biosynthetic process	4	0.454545	0.0382746	GGTLC2, GGTLC1, GGT6, PLA2G1B	701	21	19416	5.27573	1	0.304654	0.287682
GOTERM_BP_ALL	GO:0032674~regulation of interleukin-5 production	4	0.454545	0.0382746	IL33, TSLP, SCGB1A1, IL5RA	701	21	19416	5.27573	1	0.304654	0.287682
GOTERM_BP_ALL	GO:0045056~transcytosis	4	0.454545	0.0382746	PIGR, LRP2, AGER, GPIHBP1	701	21	19416	5.27573	1	0.304654	0.287682
GOTERM_BP_ALL	GO:0051128~regulation of cellular component organization	110	12.5	0.0383113	SH3GL3, CDA, FCN3, FRMPD4, HJURP, FAM107A, BUB1B, MKI67, CLU, CDC20, CAPN6, TNR, NEK2, EPHA7, MUSK, ACTN2, KNL1, CDC25C, DKK1, EREG, AR, ARC, SFRP2, ADGRB3, AGTR2, GPM6A, CPB2, CDCA2, CRABP2, SHOX2, ALOX15, PLA2G3, NCAPG, SPATA4, PKMYT1, SKA3, RAP1GAP, NCAPH, SKA1, KLK6, APOD, TPPP, STXBP6, NTNG1, SYT4, CAV3, LRRN3, UBE2C, WNT3A, ABCA3, PLK1, DCDC2, CDC6, NDC80, ANLN, TPX2, DIAPH3, SCGB3A1, FGFR4…	701	2569	19416	1.18596	1	0.304654	0.287682
GOTERM_BP_ALL	GO:0006633~fatty acid biosynthetic process	10	1.13636	0.0387381	PLA2G4F, PLA2G1B, ALOX15, PLA2G10, LOC100652777, PLP1, LPL, ACSM5, ELOVL6, PTGDS	701	126	19416	2.19822	1	0.305972	0.288926
GOTERM_BP_ALL	GO:1905314~semi-lunar valve development	6	0.681818	0.0387719	ROBO2, ELN, GATA5, TWIST1, SLIT3, STRA6	701	52	19416	3.19587	1	0.305972	0.288926
GOTERM_BP_ALL	GO:0019748~secondary metabolic process	6	0.681818	0.0387719	OCA2, CYP2A6, TH, AKR1C1, TYRP1, FMO2	701	52	19416	3.19587	1	0.305972	0.288926
GOTERM_BP_ALL	GO:0002455~humoral immune response mediated by circulating immunoglobulin	6	0.681818	0.0387719	C6, C7, EXO1, C4BPA, C8B, CLU	701	52	19416	3.19587	1	0.305972	0.288926
GOTERM_BP_ALL	GO:0086003~cardiac muscle cell contraction	6	0.681818	0.0387719	KCNJ5, CAV3, PKP2, SCN7A, SCN4B, SCN1A	701	52	19416	3.19587	1	0.305972	0.288926
GOTERM_BP_ALL	GO:0035148~tube formation	11	1.25	0.0388259	IRX1, GREM1, TRIM71, IRX2, SFRP2, DLC1, ATOH8, TWIST1, LRP2, FOLR1, FGFR2	701	146	19416	2.0868	1	0.305972	0.288926
GOTERM_BP_ALL	GO:0071456~cellular response to hypoxia	11	1.25	0.0388259	SLC8A3, CCNA2, BRIP1, CASR, UCN3, KCND2, TWIST1, STC1, HIF3A, KCNK3, FGFR2	701	146	19416	2.0868	1	0.305972	0.288926
GOTERM_MF_ALL	GO:0019199~transmembrane receptor protein kinase activity	8	0.909091	0.0391098	NTRK2, EPHA7, MUSK, ERBB4, SOSTDC1, FGFR4, FGFR3, FGFR2	725	84	19202	2.52243	1	0.49608	0.484105
GOTERM_MF_ALL	GO:0070851~growth factor receptor binding	11	1.25	0.0393443	GREM1, FGF5, KL, IL11, TSLP, ERBB4, NRXN1, IL36G, VEGFD, IL36RN, EREG	725	140	19202	2.081	1	0.49608	0.484105
GOTERM_CC_ALL	GO:0005922~connexin complex	4	0.454545	0.0394523	GJB2, GJB1, GJB3, GJB6	758	21	20747	5.21347	1	0.200821	0.171158
GOTERM_BP_ALL	GO:2000826~regulation of heart morphogenesis	3	0.340909	0.0394921	ROBO2, GATA5, DKK1	701	9	19416	9.23252	1	0.307117	0.290007
GOTERM_BP_ALL	GO:0060539~diaphragm development	3	0.340909	0.0394921	WT1, TCF21, STRA6	701	9	19416	9.23252	1	0.307117	0.290007
GOTERM_BP_ALL	GO:0062033~positive regulation of mitotic sister chromatid segregation	3	0.340909	0.0394921	SKA3, SKA1, AURKB	701	9	19416	9.23252	1	0.307117	0.290007
GOTERM_BP_ALL	GO:1905603~regulation of blood-brain barrier permeability	3	0.340909	0.0394921	ANGPT1, ABCC8, SH3GL2	701	9	19416	9.23252	1	0.307117	0.290007
GOTERM_BP_ALL	GO:0038003~G protein-coupled opioid receptor signaling pathway	3	0.340909	0.0394921	PENK, OPRK1, ADCY8	701	9	19416	9.23252	1	0.307117	0.290007
GOTERM_BP_ALL	GO:0060070~canonical Wnt signaling pathway	9	1.02273	0.0396134	SFRP2, WNT11, WNT3A, SFRP5, LRRK2, RSPO2, GPC3, SOSTDC1, DKK1	701	107	19416	2.3297	1	0.307117	0.290007
GOTERM_BP_ALL	GO:0021772~olfactory bulb development	5	0.568182	0.0396215	ROBO2, ERBB4, SEMA3A, LRRK2, KIF14	701	36	19416	3.84689	1	0.307117	0.290007
GOTERM_BP_ALL	GO:0050891~multicellular organismal-level water homeostasis	5	0.568182	0.0396215	SCNN1G, SCNN1B, CYP4A11, AQP4, CFTR	701	36	19416	3.84689	1	0.307117	0.290007
GOTERM_BP_ALL	GO:0046189~phenol-containing compound biosynthetic process	5	0.568182	0.0396215	OCA2, KL, DDC, TH, TYRP1	701	36	19416	3.84689	1	0.307117	0.290007
GOTERM_BP_ALL	GO:0071542~dopaminergic neuron differentiation	5	0.568182	0.0396215	WNT3A, RSPO2, VEGFD, FOXA2, PITX3	701	36	19416	3.84689	1	0.307117	0.290007
GOTERM_BP_ALL	GO:1901381~positive regulation of potassium ion transmembrane transport	5	0.568182	0.0396215	GAL, EDN3, ACTN2, OPRK1, LRRC52	701	36	19416	3.84689	1	0.307117	0.290007
GOTERM_BP_ALL	GO:0110110~positive regulation of animal organ morphogenesis	5	0.568182	0.0396215	ROBO2, AR, GATA5, DKK1, HOXA11	701	36	19416	3.84689	1	0.307117	0.290007
GOTERM_BP_ALL	GO:0010743~regulation of macrophage derived foam cell differentiation	5	0.568182	0.0396215	PLA2G10, LOC100652777, PLA2G3, LPL, CD36	701	36	19416	3.84689	1	0.307117	0.290007
GOTERM_BP_ALL	GO:0050806~positive regulation of synaptic transmission	12	1.36364	0.0397666	SLC8A3, SLC24A2, GRIA1, NTRK2, ARC, SYT12, NRXN1, TNR, DRD1, ADCY8, AGER, ADRA1A	701	167	19416	1.99024	1	0.307852	0.290702
GOTERM_BP_ALL	GO:0006081~aldehyde metabolic process	7	0.795455	0.0402348	ALDH3A1, CYP27C1, SCNN1B, AKR1C1, ALDH1A1, ALPL, ADH7	701	70	19416	2.76976	1	0.310904	0.293584
GOTERM_BP_ALL	GO:0016331~morphogenesis of embryonic epithelium	11	1.25	0.0403774	IRX1, GREM1, TFAP2A, TRIM71, IRX2, SFRP2, DLC1, TWIST1, LRP2, FOLR1, FGFR2	701	147	19416	2.07261	1	0.310904	0.293584
GOTERM_BP_ALL	GO:0051961~negative regulation of nervous system development	11	1.25	0.0403774	ROBO2, SYT4, BTG2, EPHA7, CCL11, ABCC8, WNT3A, SEMA3A, TNR, DKK1, PITX3	701	147	19416	2.07261	1	0.310904	0.293584
GOTERM_BP_ALL	GO:0009581~detection of external stimulus	11	1.25	0.0403774	SLC24A2, GRK1, CALCA, TTR, CAV3, TRPA1, PTPRQ, COL11A1, GUCA1A, SCN1A, TMC2	701	147	19416	2.07261	1	0.310904	0.293584
GOTERM_BP_ALL	GO:0120036~plasma membrane bounded cell projection organization	57	6.47727	0.040414	CLXN, ROBO2, PTPRT, BTG2, LRRK2, CTNND2, RASGRF1, PTPRH, TTC29, TUBB3, CRTAC1, TEKT1, LOC100652777, TNR, PHACTR1, SH3GL2, CIMAP3, DNAI2, EPHA7, MYOC, EDN3, ACTN2, DNAAF6, GFRA1, GFRA3, CFAP221, ARC, RTN4RL1, PLA2G10, ITPKA, HOATZ, GPM6A, TNXB, SEMA3A, NRXN1, PLA2G3, STMND1, LRP2, AGER, GBX2, CNR1, ERICH3, IGF2BP1, SLIT3, APOD, CFAP65, DNAI1, NTNG1, WNT3A, SPAG6, CNTN6, DCDC2, NFASC, LHX1, PLP1, F…	701	1225	19416	1.28879	1	0.310904	0.293584
GOTERM_CC_ALL	GO:1990351~transporter complex	29	3.29545	0.040844	GRIA1, CATSPER1, DPP10, CLIC5, CHRNA2, CLCNKB, SLC2A1, KCNA4, ATP1A2, LRRC52, SCN7A, SCN1A, KCNJ5, ATP8B3, KCND2, ABCC8, HTR3C, CACNA2D2, KCNK16, KCNK17, C15ORF48, SCNN1G, TRPV6, CATSPERD, SCNN1B, FXYD1, CASQ2, SCN4B, CFTR	758	541	20747	1.46719	1	0.206354	0.175873
GOTERM_MF_ALL	GO:0099094~ligand-gated monoatomic cation channel activity	11	1.25	0.040984	CATSPER1, GRIA1, KCNJ5, SCNN1G, CHRNA2, TRPA1, ABCC8, P2RX2, SCNN1B, HTR3C, TRPM8	725	141	19202	2.06625	1	0.5123	0.499934
GOTERM_BP_ALL	GO:0001501~skeletal system development	28	3.18182	0.0411499	HHIP, COL11A1, SHOX2, IHH, TWIST1, STC1, HOXA11, HOXA10, SCUBE2, WNT11, EPYC, RSPO2, PITX1, GDF10, TFAP2A, MYOC, ZBTB16, HMGA2, SULF1, TBX4, SFRP2, MMP13, LHX1, MGP, ALPL, FGFR3, FGFR2, LTF	701	524	19416	1.48002	1	0.31617	0.298556
GOTERM_BP_ALL	GO:0098659~inorganic cation import across plasma membrane	9	1.02273	0.0414929	SLC8A3, SLC24A2, KCNJ5, SCNN1G, TRPV6, ABCC8, SCNN1B, ATP1A2, SLC9C2	701	108	19416	2.30813	1	0.317763	0.300061
GOTERM_BP_ALL	GO:0099587~inorganic ion import across plasma membrane	9	1.02273	0.0414929	SLC8A3, SLC24A2, KCNJ5, SCNN1G, TRPV6, ABCC8, SCNN1B, ATP1A2, SLC9C2	701	108	19416	2.30813	1	0.317763	0.300061
GOTERM_BP_ALL	GO:0006813~potassium ion transport	13	1.47727	0.0415126	SLC24A2, KCNJ5, KCND2, EDN3, ABCC8, KCNA4, KCNK16, ATP1A2, KCNK17, SLC9C2, LRRC52, FXYD1, KCNK3	701	189	19416	1.90512	1	0.317763	0.300061
GOTERM_BP_ALL	GO:1901570~fatty acid derivative biosynthetic process	6	0.681818	0.0415916	GGTLC2, GGTLC1, GGT6, ALOX15, ELOVL6, HMGCS2	701	53	19416	3.13557	1	0.317971	0.300257
GOTERM_BP_ALL	GO:0051445~regulation of meiotic cell cycle	7	0.795455	0.042667	CDC20, ASPM, TTK, TRIP13, KNL1, PKMYT1, CDC25C	701	71	19416	2.73075	1	0.325787	0.307637
GOTERM_BP_ALL	GO:0071805~potassium ion transmembrane transport	12	1.36364	0.0427361	SLC24A2, KCNJ5, EDN3, KCND2, ABCC8, KCNA4, KCNK16, ATP1A2, KCNK17, KCNK3, SLC9C2, LRRC52	701	169	19416	1.96669	1	0.325865	0.307711
GOTERM_BP_ALL	GO:0048514~blood vessel morphogenesis	25	2.84091	0.0427833	NRXN1, IHH, TCF21, LRP2, HIF3A, LOXL2, TMEM100, WNT11, GBX2, APOD, STRA6, NTRK2, MYOCD, ANGPT1, VEGFD, TBX4, EREG, GREM1, SFRP2, WT1, ADGRF5, ANGPTL4, FOLR1, FGFR2, S100A7	701	457	19416	1.51518	1	0.325865	0.307711
GOTERM_MF_ALL	GO:0050840~extracellular matrix binding	7	0.795455	0.0428167	LRRC15, TNXB, AMBP, COL11A1, ELN, SPOCK1, LYPD3	725	68	19202	2.72645	1	0.526698	0.513985
GOTERM_MF_ALL	GO:0010997~anaphase-promoting complex binding	3	0.340909	0.0428623	CDC20, PLK1, CLSPN	725	9	19202	8.82851	1	0.526698	0.513985
GOTERM_BP_ALL	GO:0007530~sex determination	4	0.454545	0.0431654	NR5A1, AR, WT1, TCF21	701	22	19416	5.03592	1	0.32744	0.309198
GOTERM_BP_ALL	GO:0036230~granulocyte activation	5	0.568182	0.0432035	SCNN1B, GKN2, FCER1A, CTSG, DNASE1L3	701	37	19416	3.74292	1	0.32744	0.309198
GOTERM_BP_ALL	GO:0031076~embryonic camera-type eye development	5	0.568182	0.0432035	TFAP2A, TH, IHH, TWIST1, STRA6	701	37	19416	3.74292	1	0.32744	0.309198
GOTERM_BP_ALL	GO:0048265~response to pain	5	0.568182	0.0432035	GRIA1, CALCA, TRPA1, P2RX2, NMUR2	701	37	19416	3.74292	1	0.32744	0.309198
GOTERM_BP_ALL	GO:0009582~detection of abiotic stimulus	11	1.25	0.0436068	SLC24A2, GRK1, CALCA, TTR, CAV3, TRPA1, PTPRQ, COL11A1, GUCA1A, SCN1A, TMC2	701	149	19416	2.04479	1	0.329683	0.311316
GOTERM_BP_ALL	GO:0055002~striated muscle cell development	11	1.25	0.0436068	MYBPC1, CAV3, TNNT1, ACTN2, P2RX2, SHOX2, FHL2, SORBS2, ALPK2, MYOZ1, ADRA1A	701	149	19416	2.04479	1	0.329683	0.311316
GOTERM_BP_ALL	GO:0030030~cell projection organization	59	6.70455	0.0440777	CLXN, ROBO2, PTPRT, BTG2, LRRK2, CTNND2, RASGRF1, PTPRH, TTC29, TUBB3, CRTAC1, TEKT1, LOC100652777, TNR, PHACTR1, SH3GL2, CIMAP3, DNAI2, EPHA7, MYOC, EDN3, ACTN2, DNAAF6, GFRA1, GFRA3, CFAP221, ARC, RTN4RL1, PLA2G10, ITPKA, HOATZ, GPM6A, TNXB, SEMA3A, NRXN1, PLA2G3, STMND1, DNAH9, LRP2, AGER, GBX2, CNR1, ERICH3, IGF2BP1, SLIT3, APOD, CFAP65, DNAI1, NTNG1, WNT3A, SPAG6, CNTN6, DCDC2, NFASC, DIAPH3…	701	1282	19416	1.27469	1	0.332833	0.314291
GOTERM_CC_ALL	GO:0048787~presynaptic active zone membrane	5	0.568182	0.0448303	NTNG1, GRIA1, GPM6A, CACNA2D2, ADRA2A	758	37	20747	3.69874	1	0.224815	0.191608
GOTERM_BP_ALL	GO:0002444~myeloid leukocyte mediated immunity	7	0.795455	0.0451895	PLA2G1B, SCNN1B, PLA2G3, FCER1A, CTSG, PTGDS, ELANE	701	72	19416	2.69282	1	0.340809	0.321822
GOTERM_BP_ALL	GO:1901655~cellular response to ketone	9	1.02273	0.0454273	SCNN1G, AR, GJB2, P2RY6, BTG2, SCNN1B, ADCY2, ADCY8, CFTR	701	110	19416	2.26617	1	0.342181	0.323119
GOTERM_MF_ALL	GO:0098960~postsynaptic neurotransmitter receptor activity	7	0.795455	0.0454651	CHRM2, GRIA1, CHRM1, CHRNA2, HTR3C, ADRB1, DRD1	725	69	19202	2.68694	1	0.553986	0.540614
GOTERM_BP_ALL	GO:0034284~response to monosaccharide	12	1.36364	0.0458549	CPB2, CASR, UCN3, TH, GJB6, PTPRN, LPL, OPRK1, HMGCS2, ADCY8, AGER, NR0B2	701	171	19416	1.94369	1	0.34498	0.325761
GOTERM_BP_ALL	GO:0007167~enzyme-linked receptor protein signaling pathway	33	3.75	0.0460569	TRIM71, PTPRT, PIGR, CHRDL1, FGF5, TMEM100, ERBB4, WIF1, SOSTDC1, ALKAL2, DNAI1, FAM83A, GDF10, KL, NTRK2, EPHA7, FGFBP1, ANGPT1, MYOC, MUSK, IL31RA, VEGFD, GFRA1, SULF1, GFRA3, NPNT, SHCBP1, EREG, AR, SFRP2, FGFR4, FGFR3, FGFR2	701	649	19416	1.40835	1	0.346075	0.326796
GOTERM_BP_ALL	GO:0043009~chordate embryonic development	34	3.86364	0.0461628	TRIM71, COL11A1, SHOX2, IHH, TWIST1, LRP2, HOXA11, TMEM100, CCNB2, C6, WNT11, GBX2, MYBPHL, PPP4R4, NEK2, TFAP2A, RRM2, ANGPT1, WNT3A, XRCC2, HS3ST6, SULF1, DKK1, FOSL1, AR, PLPP4, SFRP2, DIAPH3, GJB3, LHX1, DLC1, ADGRF5, FOLR1, FGFR2	701	674	19416	1.39721	1	0.346446	0.327146
GOTERM_BP_ALL	GO:0044283~small molecule biosynthetic process	26	2.95455	0.0462311	PLA2G1B, ALOX15, LPL, ACSM5, GGTLC2, GGTLC1, LOC100652777, HMGCS2, TK1, PTGDS, PLA2G4F, OSBPL6, GGT6, SPHK1, CYP4A11, ELOVL6, BAAT, CYP24A1, CPS1, PLA2G10, ALDH1A1, ITPKA, PLP1, CFTR, OTC, CES1	701	483	19416	1.49097	1	0.346536	0.32723
GOTERM_CC_ALL	GO:0030315~T-tubule	6	0.681818	0.0464893	CAV3, FXYD1, AHNAK2, OPRK1, ATP1A2, SCN1A	758	54	20747	3.04119	1	0.231421	0.197238
GOTERM_BP_ALL	GO:0014897~striated muscle hypertrophy	5	0.568182	0.0469616	CAV3, MYOC, SORBS2, ADRA1A, KLF15	701	38	19416	3.64442	1	0.35107	0.331512
GOTERM_BP_ALL	GO:0045880~positive regulation of smoothened signaling pathway	5	0.568182	0.0469616	SCUBE2, SHOX2, IHH, GPC3, DCDC2	701	38	19416	3.64442	1	0.35107	0.331512
GOTERM_BP_ALL	GO:0008584~male gonad development	11	1.25	0.0470075	NR5A1, HOXA10, ASPM, AR, BRIP1, SFRP2, WT1, TCF21, GFRA1, LRP2, HOXA11	701	151	19416	2.0177	1	0.35107	0.331512
GOTERM_BP_ALL	GO:0048863~stem cell differentiation	13	1.47727	0.0473754	GPM6A, MYOCD, EDN3, SEMA3A, TWIST1, HMGA2, GREM1, SFRP2, GBX2, ERBB4, KRT14, FOLR1, FGFR2	701	193	19416	1.86564	1	0.352115	0.332499
GOTERM_CC_ALL	GO:0099572~postsynaptic specialization	23	2.61364	0.0474417	GRIA1, PTPRT, NTRK2, SH3GL3, CHRM1, KCND2, ACTN2, FRMPD4, CTNND2, FRMPD2, INSYN1, ADCY8, ADRA2A, CNKSR2, SLC8A3, DRP2, ARC, NETO1, ADGRB3, ERBB4, SPOCK1, RGS7BP, SH2D5	758	411	20747	1.53169	1	0.234438	0.199809
GOTERM_BP_ALL	GO:0048286~lung alveolus development	6	0.681818	0.0475938	MYOCD, SFTPD, CLDN18, TCF21, FGFR2, STRA6	701	55	19416	3.02155	1	0.352115	0.332499
GOTERM_BP_ALL	GO:0070169~positive regulation of biomineral tissue development	6	0.681818	0.0475938	TFAP2A, KL, NELL1, ENAM, CFTR, LTF	701	55	19416	3.02155	1	0.352115	0.332499
GOTERM_BP_ALL	GO:0072132~mesenchyme morphogenesis	6	0.681818	0.0475938	TMEM100, ROBO2, WNT11, WNT3A, GATA5, TWIST1	701	55	19416	3.02155	1	0.352115	0.332499
GOTERM_BP_ALL	GO:0010043~response to zinc ion	6	0.681818	0.0475938	CPS1, TH, ABCC8, MT1H, KCNK3, OTC	701	55	19416	3.02155	1	0.352115	0.332499
GOTERM_BP_ALL	GO:0072175~epithelial tube formation	10	1.13636	0.0476462	IRX1, GREM1, TRIM71, IRX2, SFRP2, DLC1, TWIST1, LRP2, FOLR1, FGFR2	701	131	19416	2.11432	1	0.352115	0.332499
GOTERM_BP_ALL	GO:0098542~defense response to other organism	53	6.02273	0.0476763	FCN3, C4BPA, AQP4, C8B, CLDN2, CLU, LGALS4, DMBT1, LOC100652777, CTSG, CD36, LBP, PRSS3, KRT6A, FGB, TRIM63, SFTPD, MMP3, RNASE1, AIM2, SLPI, SCNN1B, PLA2G10, TRIM15, MASP1, WFDC10B, S100A7, LTF, CCL14, WFDC12, LRRC15, CALCA, CCL11, PLA2G1B, C6, CCL7, C7, IL36RN, ELANE, H2BC9, GSDMC, IL33, H2BC7, H2BC8, TSLP, IL31RA, IL36G, OPRK1, ZDHHC11B, RAET1E, KRT16, CD207, CCL26	701	1137	19416	1.29109	1	0.352115	0.332499
GOTERM_BP_ALL	GO:0043627~response to estrogen	7	0.795455	0.047803	HOXA10, AR, GAL, IGFBP2, CLDN18, OPRK1, HOXA11	701	73	19416	2.65593	1	0.352115	0.332499
GOTERM_MF_ALL	GO:0015075~monoatomic ion transmembrane transporter activity	40	4.54545	0.0480711	GRIA1, CATSPER1, SLC24A2, GPM6A, OCA2, CLIC5, SLC47A1, CHRNA2, CLCNKB, KCNA4, ATP1A2, SLC9C2, LRRC52, SLC6A4, SCN7A, TRPM8, SLC17A3, SCN1A, SLC13A2, KCNJ5, TRPA1, KCND2, ABCC8, SLC10A2, HTR3C, CACNA2D2, KCNK16, KCNK17, TMC2, SLC8A3, SCNN1G, TRPV6, P2RX2, SCNN1B, FXYD1, ATP13A4, NMUR2, SCN4B, KCNK3, CFTR	725	784	19202	1.3513	1	0.580222	0.566216
GOTERM_BP_ALL	GO:1904338~regulation of dopaminergic neuron differentiation	3	0.340909	0.0482074	SFRP2, WNT3A, DKK1	701	10	19416	8.30927	1	0.352115	0.332499
GOTERM_BP_ALL	GO:1990416~cellular response to brain-derived neurotrophic factor stimulus	3	0.340909	0.0482074	GRIA1, NTRK2, SH3GL2	701	10	19416	8.30927	1	0.352115	0.332499
GOTERM_BP_ALL	GO:1904668~positive regulation of ubiquitin protein ligase activity	3	0.340909	0.0482074	CDC20, UBE2C, PLK1	701	10	19416	8.30927	1	0.352115	0.332499
GOTERM_BP_ALL	GO:1905770~regulation of mesodermal cell differentiation	3	0.340909	0.0482074	SFRP2, WNT3A, DKK1	701	10	19416	8.30927	1	0.352115	0.332499
GOTERM_BP_ALL	GO:0031055~chromatin remodeling at centromere	3	0.340909	0.0482074	CENPI, HJURP, CENPA	701	10	19416	8.30927	1	0.352115	0.332499
GOTERM_BP_ALL	GO:0051964~negative regulation of synapse assembly	3	0.340909	0.0482074	ROBO2, EPHA7, DKK1	701	10	19416	8.30927	1	0.352115	0.332499
GOTERM_BP_ALL	GO:0010496~intercellular transport	3	0.340909	0.0482074	GJB2, ARC, GJB6	701	10	19416	8.30927	1	0.352115	0.332499
GOTERM_BP_ALL	GO:0019227~neuronal action potential propagation	3	0.340909	0.0482074	NTRK2, ATP1A2, SCN1A	701	10	19416	8.30927	1	0.352115	0.332499
GOTERM_BP_ALL	GO:0034080~CENP-A containing chromatin assembly	3	0.340909	0.0482074	CENPI, HJURP, CENPA	701	10	19416	8.30927	1	0.352115	0.332499
GOTERM_BP_ALL	GO:1901750~leukotriene D4 biosynthetic process	3	0.340909	0.0482074	GGTLC2, GGTLC1, GGT6	701	10	19416	8.30927	1	0.352115	0.332499
GOTERM_BP_ALL	GO:0032305~positive regulation of icosanoid secretion	4	0.454545	0.048352	CYP4A11, PLA2G10, LOC100652777, PLA2G3	701	23	19416	4.81697	1	0.352115	0.332499
GOTERM_BP_ALL	GO:0001516~prostaglandin biosynthetic process	4	0.454545	0.048352	PLA2G4F, PLA2G10, LOC100652777, PTGDS	701	23	19416	4.81697	1	0.352115	0.332499
GOTERM_BP_ALL	GO:0046457~prostanoid biosynthetic process	4	0.454545	0.048352	PLA2G4F, PLA2G10, LOC100652777, PTGDS	701	23	19416	4.81697	1	0.352115	0.332499
GOTERM_BP_ALL	GO:0098754~detoxification	11	1.25	0.048773	DUOX1, SLC22A3, GPX2, SLC47A1, AMBP, ALDH1A1, GSTA1, HBB, MT1H, ADH7, SLC17A3	701	152	19416	2.00443	1	0.35434	0.3346
GOTERM_BP_ALL	GO:0046546~development of primary male sexual characteristics	11	1.25	0.048773	NR5A1, HOXA10, ASPM, AR, BRIP1, SFRP2, WT1, TCF21, GFRA1, LRP2, HOXA11	701	152	19416	2.00443	1	0.35434	0.3346
GOTERM_MF_ALL	GO:0005272~sodium channel activity	6	0.681818	0.0487958	SCNN1G, SCNN1B, SCN7A, SCN4B, KCNK3, SCN1A	725	53	19202	2.99836	1	0.580222	0.566216
GOTERM_MF_ALL	GO:0030527~structural constituent of chromatin	9	1.02273	0.0492525	H2BC9, H2AC8, H2BC7, H2AC13, H2BC8, H2AC14, H2AC7, CENPA, H3C4	725	107	19202	2.22775	1	0.580222	0.566216
GOTERM_MF_ALL	GO:0022829~wide pore channel activity	5	0.568182	0.0495278	GSDMC, GJB2, GJB1, GJB3, GJB6	725	37	19202	3.57912	1	0.580222	0.566216
GOTERM_BP_ALL	GO:0032760~positive regulation of tumor necrosis factor production	9	1.02273	0.0495986	IL33, ABCC8, LRRK2, LPL, TWIST1, CD36, LBP, AGER, CLU	701	112	19416	2.2257	1	0.359912	0.339862
GOTERM_BP_ALL	GO:0071900~regulation of protein serine/threonine kinase activity	14	1.59091	0.0498274	MYOCD, EDN3, PLA2G1B, LRRK2, PLK1, HMGA2, CDC6, PKMYT1, CDC25C, ADRA2A, SLC8A3, ELANE, CDKN3, LTF	701	216	19416	1.79521	1	0.361146	0.341027
GOTERM_MF_ALL	GO:0046906~tetrapyrrole binding	12	1.36364	0.0500191	ADGB, DUOX1, CYP4Z1, CYP27C1, CYP2A6, CYP24A1, AMBP, CYP4A11, HBB, CYP4B1, CYP2F1, STEAP1	725	166	19202	1.91462	1	0.580222	0.566216
GOTERM_MF_ALL	GO:0005506~iron ion binding	12	1.36364	0.0500191	CYP4Z1, CYP27C1, CYP2A6, RRM2, CYP24A1, TH, ALOX15, CYP4A11, P3H2, CYP4B1, CYP2F1, LTF	725	166	19202	1.91462	1	0.580222	0.566216
GOTERM_CC_ALL	GO:0098982~GABA-ergic synapse	9	1.02273	0.0503248	SLC6A17, KCND2, ERBB4, CNR1, NRXN1, CACNA2D2, INSYN1, DRD1, ADRA2A	758	111	20747	2.21925	1	0.246883	0.210416
GOTERM_BP_ALL	GO:0010628~positive regulation of gene expression	58	6.59091	0.0504564	LRRK2, CELF3, CLU, SLC6A4, CDH3, LAMP3, CTSH, CD36, LBP, APOBEC1, CHIA, CASR, MYOCD, MUSK, ABCC8, SPHK1, DKK1, PGC, ADRA2A, EREG, NR5A1, AR, AIM2, TRIM15, GRIA1, CALCA, PLA2G1B, NRXN1, PLA2G3, LPL, IL20RB, GATA5, TWIST1, AGER, IQGAP3, KIR2DL4, NWD1, CLEC3B, WNT11, IGF2BP1, IGF2BP3, ELANE, IRX1, TFAP2A, NTRK2, IL33, ANGPT1, TSLP, ODAM, WNT3A, HMGA2, IL36G, SULF1, NR0B2, WT1, PLP1, PAEP, FGFR4	701	1270	19416	1.26493	1	0.364581	0.34427
GOTERM_BP_ALL	GO:0055006~cardiac cell development	7	0.795455	0.050508	CAV3, ACTN2, SHOX2, FHL2, SORBS2, ALPK2, ADRA1A	701	74	19416	2.62004	1	0.364581	0.34427
GOTERM_BP_ALL	GO:0032722~positive regulation of chemokine production	7	0.795455	0.050508	IL33, CHIA, TSLP, LPL, TWIST1, LBP, AGER	701	74	19416	2.62004	1	0.364581	0.34427
GOTERM_BP_ALL	GO:0045776~negative regulation of blood pressure	6	0.681818	0.0507772	KL, CALCA, CNR1, ADRB1, AGTR2, ADRA1A	701	56	19416	2.9676	1	0.364581	0.34427
GOTERM_BP_ALL	GO:0019216~regulation of lipid metabolic process	20	2.27273	0.0508576	APOBEC1, SPHK1, ABCA3, PLA2G3, TWIST1, FMO2, HSD17B13, ADRA2A, NR5A1, GAL, ACADL, AADAC, CNR1, ADGRF5, EEF1A2, APOD, ANGPTL4, FGFR4, SPATA18, CES1	701	350	19416	1.58272	1	0.364581	0.34427
GOTERM_BP_ALL	GO:0007616~long-term memory	5	0.568182	0.0508952	GRIA1, ARC, PTCHD1, RASGRF1, ADCY8	701	39	19416	3.55097	1	0.364581	0.34427
GOTERM_BP_ALL	GO:0071312~cellular response to alkaloid	5	0.568182	0.0508952	CCNA2, RAD51, TH, CASQ2, ADCY8	701	39	19416	3.55097	1	0.364581	0.34427
GOTERM_BP_ALL	GO:0017158~regulation of calcium ion-dependent exocytosis	5	0.568182	0.0508952	SYT4, SYT12, TRPV6, SYT15, ADRA2A	701	39	19416	3.55097	1	0.364581	0.34427
GOTERM_BP_ALL	GO:0003180~aortic valve morphogenesis	5	0.568182	0.0508952	ROBO2, ELN, GATA5, TWIST1, SLIT3	701	39	19416	3.55097	1	0.364581	0.34427
GOTERM_BP_ALL	GO:0048730~epidermis morphogenesis	5	0.568182	0.0508952	KRT27, PLA2G10, LOC100652777, SOSTDC1, FGFR2	701	39	19416	3.55097	1	0.364581	0.34427
GOTERM_CC_ALL	GO:0005815~microtubule organizing center	48	5.45455	0.0510035	CHRM2, TOP2A, CLIC5, C11ORF97, ADH1C, ADH1B, ADH1A, LRRK2, HEPACAM2, PLA2G3, BUB1B, HMMR, KIF11, SKA3, SKA1, AURKB, CDC20, CCNB2, CDC45, PPP4R4, NEK2, TPPP, DNAI1, DLGAP5, CEP55, CIMAP3, CFAP90, CKAP2L, XRCC2, PLK1, DCDC2, KIF23, CABCOCO1, NDC80, SLC8A3, SGO1, CCNA2, ASPM, CENPF, RAD51, DIAPH3, ESPL1, CCNE1, BIRC5, DYNLRB2, AUNIP, KIF2C, CCNP	758	1008	20747	1.30337	1	0.248413	0.21172
GOTERM_BP_ALL	GO:0010648~negative regulation of cell communication	71	8.06818	0.0511232	PTPRT, HHIP, LRRK2, FHL2, TCF21, FOXM1, CLU, CHRDL1, SLC6A4, SPRED3, CDH3, DUSP13B, DACT2, PBK, SOSTDC1, TNR, FAM3D, MYOZ1, MAGEA3, RGS6, SH3GL2, FGB, IL11, MYOCD, MYOC, ABCC8, IL1R2, IGFBP2, MMP3, DUSP26, DKK1, DUSP9, ADRA2A, GREM1, AR, SFRP2, AIM2, MMRN1, SFRP5, CLDN18, TRIM15, RGS7BP, AGTR2, ALPK2, LTF, SLC24A2, GRIA1, CALCA, TWIST1, LRP2, SKA3, SKA1, AURKB, WNT11, WIF1, PRDM16, GPC3, RGS20, I…	701	1599	19416	1.22985	1	0.365787	0.345409
GOTERM_BP_ALL	GO:0098655~monoatomic cation transmembrane transport	35	3.97727	0.0515139	CATSPER1, SLC24A2, GPM6A, SLC47A1, KCNA4, ATP1A2, TMEM163, SLC9C2, LRRC52, SLC6A4, SCN7A, TRPM8, SLC17A3, SCN1A, SLC13A2, KCNJ5, TRPA1, KCND2, SCARA5, SLC6A17, EDN3, ABCC8, WNT3A, CACNA2D2, KCNK16, KCNK17, TMC2, SLC8A3, SCNN1G, TRPV6, P2RX2, SCNN1B, ATP13A4, SCN4B, KCNK3	701	705	19416	1.37506	1	0.367203	0.346746
GOTERM_BP_ALL	GO:0023057~negative regulation of signaling	71	8.06818	0.0515445	PTPRT, HHIP, LRRK2, FHL2, TCF21, FOXM1, CLU, CHRDL1, SLC6A4, SPRED3, CDH3, DUSP13B, DACT2, PBK, SOSTDC1, TNR, FAM3D, MYOZ1, MAGEA3, RGS6, SH3GL2, FGB, IL11, MYOCD, MYOC, ABCC8, IL1R2, IGFBP2, MMP3, DUSP26, DKK1, DUSP9, ADRA2A, GREM1, AR, SFRP2, AIM2, MMRN1, SFRP5, CLDN18, TRIM15, RGS7BP, AGTR2, ALPK2, LTF, SLC24A2, GRIA1, CALCA, TWIST1, LRP2, SKA3, SKA1, AURKB, WNT11, WIF1, PRDM16, GPC3, RGS20, I…	701	1598	19416	1.23062	1	0.367203	0.346746
GOTERM_BP_ALL	GO:0051336~regulation of hydrolase activity	19	2.15909	0.0515513	SERPINB4, NTRK2, CCL11, PLA2G1B, ODAM, LRRK2, RASGRF1, AGER, RAP1GAP, APOH, CHP2, SPOCK1, CTSH, ANGPTL4, FGFR3, FGFR2, RGS6, CCL26, GPIHBP1	701	328	19416	1.60443	1	0.367203	0.346746
GOTERM_BP_ALL	GO:0042552~myelination	10	1.13636	0.0515603	SLC8A3, NTRK2, NFASC, MYOC, PLP1, TPPP, CLU, ASPA, TMEM163, KLK6	701	133	19416	2.08252	1	0.367203	0.346746
GOTERM_MF_ALL	GO:0071723~lipopeptide binding	3	0.340909	0.0522651	CD1E, LBP, CD1B	725	10	19202	7.94566	1	0.592194	0.577899
GOTERM_MF_ALL	GO:0042802~identical protein binding	101	11.4773	0.0528954	SH3GL3, CDA, FCN3, HJURP, AQP4, AQP5, CLDN2, SH3GL2, CASR, ACTN2, C10ORF55, KCNK16, PLPP4, CLDN8, MASP1, SPATA18, GRIA1, CALCA, TWIST1, STC1, LPL, AGER, RAP1GAP, APOH, TPPP, TRPM8, FAM83A, TFAP2A, NFE4, AMBP, WNT3A, ZBTB16, PLK1, NR0B2, NDC80, GJB2, GJB1, DIAPH3, TH, TRPV6, FGFR3, FGFR2, PTPRT, ROBO2, TOP2A, DPYS, LRRK2, SLC2A1, FHL2, MCM10, SLC6A4, DMBX1, ACADL, HMGCS2, TK1, CEP55, PRMT8, COL25A…	725	2269	19202	1.17895	1	0.592194	0.577899
GOTERM_BP_ALL	GO:0048732~gland development	24	2.72727	0.0529784	CPB2, CCL11, WNT3A, SERPINA10, IHH, TCF21, ASCL1, BAAT, IQGAP3, HOXA11, HOXA10, NR5A1, CCNB2, AR, WNT11, CPS1, WT1, ERBB4, SOSTDC1, HMGCS2, PITX1, FGFR2, OTC, STRA6	701	444	19416	1.49717	1	0.376831	0.355838
GOTERM_BP_ALL	GO:0022607~cellular component assembly	114	12.9545	0.053035	CLXN, FRMPD2, HJURP, FAM107A, IHH, AQP4, AQP5, CLDN2, CLU, CDC20, RS1, RIMS4, CDH3, TEKT1, NEK2, MYOZ1, SCARA5, ACTN2, MYH16, DNAAF6, KNL1, AR, ARC, CLDN8, PKP2, HOATZ, GRIA1, GPM6A, PLA2G3, SKA3, IQGAP3, SKA1, CCNB2, BRIP1, DRD1, TPPP, STXBP6, CFAP65, H3C4, NFE4, CAV3, UBE2C, WNT3A, ABCA3, DCDC2, NDC80, ANLN, TPX2, GJB2, SPMIP6, GJB1, DIAPH3, GJB6, KIF4A, LRRK2, ELN, CELF3, SLC2A1, KIF11, EXO1, …	701	2710	19416	1.16514	1	0.376831	0.355838
GOTERM_BP_ALL	GO:0021879~forebrain neuron differentiation	7	0.795455	0.0533049	ROBO2, GBX2, ERBB4, LHX5, DRD1, ASCL1, FGFR2	701	75	19416	2.58511	1	0.378311	0.357236
GOTERM_MF_ALL	GO:0030946~protein tyrosine phosphatase activity, metal-dependent	8	0.909091	0.0533976	PTPRT, PTPRQ, DUSP13B, PTPRH, CDC25C, DUSP26, DUSP9, CDKN3	725	90	19202	2.35427	1	0.592194	0.577899
GOTERM_MF_ALL	GO:0004726~non-membrane spanning protein tyrosine phosphatase activity	8	0.909091	0.0533976	PTPRT, PTPRQ, DUSP13B, PTPRH, CDC25C, DUSP26, DUSP9, CDKN3	725	90	19202	2.35427	1	0.592194	0.577899
GOTERM_MF_ALL	GO:0019825~oxygen binding	5	0.568182	0.05377	ADGB, TH, HBB, CYP4B1, CYP2F1	725	38	19202	3.48494	1	0.592194	0.577899
GOTERM_MF_ALL	GO:0022843~voltage-gated monoatomic cation channel activity	11	1.25	0.0537802	CATSPER1, KCNJ5, KCND2, ABCC8, CACNA2D2, KCNA4, KCNK16, KCNK17, KCNK3, LRRC52, TMC2	725	148	19202	1.96852	1	0.592194	0.577899
GOTERM_BP_ALL	GO:0036158~outer dynein arm assembly	4	0.454545	0.0538283	CLXN, DNAI2, DNAAF6, DNAI1	701	24	19416	4.61626	1	0.381584	0.360327
GOTERM_MF_ALL	GO:0005243~gap junction channel activity	4	0.454545	0.053977	GJB2, GJB1, GJB3, GJB6	725	23	19202	4.60618	1	0.592194	0.577899
GOTERM_BP_ALL	GO:0001755~neural crest cell migration	6	0.681818	0.0540823	EDN3, GBX2, ERBB4, SEMA3A, TWIST1, FOLR1	701	57	19416	2.91553	1	0.382061	0.360777
GOTERM_BP_ALL	GO:0032330~regulation of chondrocyte differentiation	6	0.681818	0.0540823	GREM1, ZBTB16, SHOX2, IHH, LOXL2, HOXA11	701	57	19416	2.91553	1	0.382061	0.360777
GOTERM_BP_ALL	GO:0045778~positive regulation of ossification	6	0.681818	0.0540823	TFAP2A, SCUBE2, KL, NELL1, ZBTB16, LTF	701	57	19416	2.91553	1	0.382061	0.360777
GOTERM_BP_ALL	GO:0072330~monocarboxylic acid biosynthetic process	12	1.36364	0.0543226	PLA2G4F, OSBPL6, PLA2G1B, ALOX15, PLA2G10, LOC100652777, PLP1, LPL, ACSM5, ELOVL6, PTGDS, BAAT	701	176	19416	1.88847	1	0.38252	0.36121
GOTERM_BP_ALL	GO:0046661~male sex differentiation	12	1.36364	0.0543226	NR5A1, HOXA10, ASPM, AR, BRIP1, SFRP2, WT1, GREB1L, TCF21, GFRA1, LRP2, HOXA11	701	176	19416	1.88847	1	0.38252	0.36121
GOTERM_BP_ALL	GO:0036294~cellular response to decreased oxygen levels	11	1.25	0.0543342	SLC8A3, CCNA2, BRIP1, CASR, UCN3, KCND2, TWIST1, STC1, HIF3A, KCNK3, FGFR2	701	155	19416	1.96563	1	0.38252	0.36121
GOTERM_BP_ALL	GO:0048608~reproductive structure development	20	2.27273	0.054502	ROBO2, MYOCD, PTPRN, GREB1L, TCF21, GFRA1, LRP2, HOXA11, EREG, HOXA10, NR5A1, ASPM, AR, BRIP1, SFRP2, WT1, LHX1, SLIT3, FGFR2, STRA6	701	353	19416	1.56927	1	0.382843	0.361515
GOTERM_BP_ALL	GO:0043583~ear development	15	1.70455	0.0547041	TFAP2A, WNT3A, PTPRQ, COL11A1, PCDH15, TWIST1, CCNA2, GJB2, DIAPH3, GBX2, GJB6, KCNK3, FREM2, FGFR2, STRA6	701	241	19416	1.72392	1	0.382843	0.361515
GOTERM_MF_ALL	GO:0015276~ligand-gated monoatomic ion channel activity	13	1.47727	0.0547652	GRIA1, CATSPER1, KCNJ5, CHRNA2, TRPA1, ABCC8, HTR3C, SCNN1G, P2RX2, SCNN1B, NMUR2, TRPM8, CFTR	725	189	19202	1.82176	1	0.592194	0.577899
GOTERM_BP_ALL	GO:0034367~protein-containing complex remodeling	5	0.568182	0.0550036	DIAPH3, PLA2G10, LOC100652777, PLA2G3, LPL	701	40	19416	3.4622	1	0.382843	0.361515
GOTERM_BP_ALL	GO:0014896~muscle hypertrophy	5	0.568182	0.0550036	CAV3, MYOC, SORBS2, ADRA1A, KLF15	701	40	19416	3.4622	1	0.382843	0.361515
GOTERM_BP_ALL	GO:0071398~cellular response to fatty acid	5	0.568182	0.0550036	CAV3, CPS1, AKR1C1, LPL, HMGCS2	701	40	19416	3.4622	1	0.382843	0.361515
GOTERM_BP_ALL	GO:0048645~animal organ formation	5	0.568182	0.0550036	AR, WNT11, LRP2, FOLR1, FGFR2	701	40	19416	3.4622	1	0.382843	0.361515
GOTERM_BP_ALL	GO:0042596~fear response	5	0.568182	0.0550036	PENK, ADRB1, ATP1A2, DRD1, ADRA2A	701	40	19416	3.4622	1	0.382843	0.361515
GOTERM_BP_ALL	GO:0051261~protein depolymerization	5	0.568182	0.0550036	SH3GL3, KIF18B, STMND1, KIF2C, SH3GL2	701	40	19416	3.4622	1	0.382843	0.361515
GOTERM_BP_ALL	GO:0050974~detection of mechanical stimulus involved in sensory perception	5	0.568182	0.0550036	TRPA1, PTPRQ, COL11A1, SCN1A, TMC2	701	40	19416	3.4622	1	0.382843	0.361515
GOTERM_BP_ALL	GO:2000780~negative regulation of double-strand break repair	5	0.568182	0.0550036	POLQ, PLK1, TWIST1, HMGA2, AUNIP	701	40	19416	3.4622	1	0.382843	0.361515
GOTERM_MF_ALL	GO:0060089~molecular transducer activity	75	8.52273	0.0551583	ROBO2, CHRM2, PTPRT, PIGR, CNTFR, CHRM1, IL5RA, PTPRH, ADRA1A, DMBT1, FCER1A, SOSTDC1, CTSH, CD36, LBP, IL13RA2, CMKLR2, CASR, EPHA7, MUSK, ABCC8, IL1R2, SPHK1, HTR3C, GFRA1, SORCS1, SSTR1, GFRA3, ADRA2A, NR5A1, AR, GAL, AIM2, ADGRB3, RTN4RL1, ADGRF4, ADGRF5, AGTR2, PKHD1L1, CLEC4F, GRIA1, CHRNA2, DAPL1, NRXN1, GPR87, IL20RB, ADRB1, AGER, KIR2DL4, GRK1, P2RY6, ERBB4, CNR1, KISS1R, SCN7A, DRD1, CD…	725	1632	19202	1.21717	1	0.592194	0.577899
GOTERM_MF_ALL	GO:0038023~signaling receptor activity	75	8.52273	0.0551583	ROBO2, CHRM2, PTPRT, PIGR, CNTFR, CHRM1, IL5RA, PTPRH, ADRA1A, DMBT1, FCER1A, SOSTDC1, CTSH, CD36, LBP, IL13RA2, CMKLR2, CASR, EPHA7, MUSK, ABCC8, IL1R2, SPHK1, HTR3C, GFRA1, SORCS1, SSTR1, GFRA3, ADRA2A, NR5A1, AR, GAL, AIM2, ADGRB3, RTN4RL1, ADGRF4, ADGRF5, AGTR2, PKHD1L1, CLEC4F, GRIA1, CHRNA2, DAPL1, NRXN1, GPR87, IL20RB, ADRB1, AGER, KIR2DL4, GRK1, P2RY6, ERBB4, CNR1, KISS1R, SCN7A, DRD1, CD…	725	1632	19202	1.21717	1	0.592194	0.577899
GOTERM_MF_ALL	GO:0004857~enzyme inhibitor activity	25	2.84091	0.0555437	WFDC12, ITIH5, WFDC6, LRRK2, SERPINA10, SERPINA6, CST5, PPP4R4, SLCO1B3, CPAMD8, GPC3, SPOCK1, PHACTR1, MYOZ1, SERPINB4, AMBP, IGFBP2, TFPI2, SLPI, SCGB1A1, BIRC5, WFDC10B, PI16, ANGPTL4, LTF	725	449	19202	1.47469	1	0.592194	0.577899
GOTERM_BP_ALL	GO:0048667~cell morphogenesis involved in neuron differentiation	25	2.84091	0.0556102	ROBO2, PTPRQ, SEMA3A, CTNND2, NRXN1, PTPRH, GBX2, TUBB3, IGF2BP1, LOC100652777, TNR, SLIT3, PHACTR1, NTNG1, EPHA7, EDN3, WNT3A, CNTN6, DCDC2, GFRA3, ARC, NFASC, LHX1, PLA2G10, FGFR2	701	470	19416	1.47328	1	0.386234	0.364717
GOTERM_BP_ALL	GO:0007272~ensheathment of neurons	10	1.13636	0.0556796	SLC8A3, NTRK2, NFASC, MYOC, PLP1, TPPP, CLU, ASPA, TMEM163, KLK6	701	135	19416	2.05167	1	0.386234	0.364717
GOTERM_BP_ALL	GO:0008366~axon ensheathment	10	1.13636	0.0556796	SLC8A3, NTRK2, NFASC, MYOC, PLP1, TPPP, CLU, ASPA, TMEM163, KLK6	701	135	19416	2.05167	1	0.386234	0.364717
GOTERM_MF_ALL	GO:0140793~histone H2AXY142 phosphatase activity	8	0.909091	0.056058	PTPRT, PTPRQ, DUSP13B, PTPRH, CDC25C, DUSP26, DUSP9, CDKN3	725	91	19202	2.3284	1	0.593314	0.578993
GOTERM_BP_ALL	GO:0006641~triglyceride metabolic process	7	0.795455	0.0561941	APOBEC1, TNXB, CAV3, CPS1, APOH, LPL, GPIHBP1	701	76	19416	2.55109	1	0.389363	0.367672
GOTERM_BP_ALL	GO:0140546~defense response to symbiont	45	5.11364	0.0566825	CCL14, WFDC12, LRRC15, CALCA, FCN3, CCL11, PLA2G1B, C4BPA, AQP4, C8B, CLDN2, CLU, LGALS4, C6, CCL7, C7, DMBT1, IL36RN, CTSG, LBP, PRSS3, ELANE, KRT6A, FGB, H2BC9, IL33, H2BC7, TRIM63, H2BC8, TSLP, MMP3, SFTPD, IL36G, ZDHHC11B, RAET1E, AIM2, SLPI, KRT16, SCNN1B, TRIM15, MASP1, WFDC10B, S100A7, LTF, CCL26	701	955	19416	1.30512	1	0.392304	0.370449
GOTERM_CC_ALL	GO:0031904~endosome lumen	5	0.568182	0.0570183	SFTPB, NAPSA, SFTPC, CTSH, LRP2	758	40	20747	3.42134	1	0.275724	0.234997
GOTERM_MF_ALL	GO:0046982~protein heterodimerization activity	22	2.5	0.0573359	TOP2A, H2BC9, H2AC8, H2BC7, H2BC8, H2AC7, KCNK16, ADRB1, ATP1A2, KCNK17, ADCY8, CENPA, CLU, ADRA1A, ADRA2A, H2AC13, H2AC14, BIRC5, CEACAM8, H3C4, KCNK3, MAPK4	725	384	19202	1.5174	1	0.602442	0.587901
GOTERM_BP_ALL	GO:0000079~regulation of cyclin-dependent protein serine/threonine kinase activity	6	0.681818	0.0575093	MYOCD, PLK1, CDC6, PKMYT1, CDC25C, CDKN3	701	58	19416	2.86527	1	0.394698	0.37271
GOTERM_BP_ALL	GO:0098870~action potential propagation	3	0.340909	0.0575427	NTRK2, ATP1A2, SCN1A	701	11	19416	7.55388	1	0.394698	0.37271
GOTERM_BP_ALL	GO:0060900~embryonic camera-type eye formation	3	0.340909	0.0575427	TFAP2A, TWIST1, STRA6	701	11	19416	7.55388	1	0.394698	0.37271
GOTERM_BP_ALL	GO:0044539~long-chain fatty acid import into cell	3	0.340909	0.0575427	SLC2A1, SLC27A6, CD36	701	11	19416	7.55388	1	0.394698	0.37271
GOTERM_BP_ALL	GO:0070944~neutrophil-mediated killing of bacterium	3	0.340909	0.0575427	SCNN1B, CTSG, ELANE	701	11	19416	7.55388	1	0.394698	0.37271
GOTERM_BP_ALL	GO:0070942~neutrophil mediated cytotoxicity	3	0.340909	0.0575427	SCNN1B, CTSG, ELANE	701	11	19416	7.55388	1	0.394698	0.37271
GOTERM_BP_ALL	GO:0015846~polyamine transport	3	0.340909	0.0575427	SLC22A3, SLC47A1, ATP13A4	701	11	19416	7.55388	1	0.394698	0.37271
GOTERM_BP_ALL	GO:0070943~neutrophil-mediated killing of symbiont cell	3	0.340909	0.0575427	SCNN1B, CTSG, ELANE	701	11	19416	7.55388	1	0.394698	0.37271
GOTERM_CC_ALL	GO:1902495~transmembrane transporter complex	27	3.06818	0.0577502	GRIA1, CATSPER1, DPP10, CLIC5, CHRNA2, CLCNKB, KCNA4, ATP1A2, LRRC52, SCN7A, SCN1A, KCNJ5, KCND2, ABCC8, HTR3C, CACNA2D2, KCNK16, KCNK17, C15ORF48, SCNN1G, TRPV6, CATSPERD, SCNN1B, FXYD1, CASQ2, SCN4B, CFTR	758	513	20747	1.44056	1	0.276439	0.235606
GOTERM_BP_ALL	GO:0048706~embryonic skeletal system development	10	1.13636	0.057817	TFAP2A, WNT11, COL11A1, LHX1, SHOX2, IHH, TWIST1, SULF1, FGFR2, HOXA11	701	136	19416	2.03659	1	0.396137	0.374068
GOTERM_CC_ALL	GO:0034774~secretory granule lumen	19	2.15909	0.0579828	FGB, CDA, ACTN2, VEGFD, CLU, CHIT1, CLEC3B, TTR, MMRN1, SLPI, APOH, SELENOP, PENK, CTSH, CTSG, LEFTY2, ELANE, S100A7, LTF	758	329	20747	1.58068	1	0.276439	0.235606
GOTERM_BP_ALL	GO:0055001~muscle cell development	12	1.36364	0.057984	MYBPC1, CAV3, TNNT1, ACTN2, P2RX2, SHOX2, FHL2, CACNA2D2, SORBS2, ALPK2, MYOZ1, ADRA1A	701	178	19416	1.86725	1	0.396838	0.37473
GOTERM_BP_ALL	GO:0051246~regulation of protein metabolic process	81	9.20455	0.0582558	TRIM71, PTPRT, BTG2, LRRK2, FAM107A, KIF14, C4BPA, CLU, CDC20, PLAU, LAMP3, LOC100652777, PBK, CTSH, CD36, RSPO1, MAGEA3, SH3GL2, IL11, SERPINB4, MYOCD, EPHA7, MUSK, EDN3, IL1R2, SPHK1, GFRA1, CDC25C, DKK1, KLF15, ADRA2A, EREG, GREM1, SFRP2, PLA2G10, EEF1A2, LTF, CALCA, CPB2, BEX2, BEX1, DAPL1, PLA2G1B, UHRF1, ITLN1, LRP2, PKMYT1, ADCY8, AGER, CLEC3B, ERBB4, IGF2BP1, GPC3, SPOCK1, IGF2BP3, APOD, …	701	1868	19416	1.20102	1	0.398254	0.376068
GOTERM_MF_ALL	GO:0022834~ligand-gated channel activity	13	1.47727	0.0583848	GRIA1, CATSPER1, KCNJ5, CHRNA2, TRPA1, ABCC8, HTR3C, SCNN1G, P2RX2, SCNN1B, NMUR2, TRPM8, CFTR	725	191	19202	1.80268	1	0.609051	0.594349
GOTERM_BP_ALL	GO:1903557~positive regulation of tumor necrosis factor superfamily cytokine production	9	1.02273	0.0586658	IL33, ABCC8, LRRK2, LPL, TWIST1, CD36, LBP, AGER, CLU	701	116	19416	2.14895	1	0.400611	0.378293
GOTERM_CC_ALL	GO:0036157~outer dynein arm	3	0.340909	0.0587888	DNAI2, DNAH9, DNAI1	758	11	20747	7.46474	1	0.276496	0.235655
GOTERM_CC_ALL	GO:0030669~clathrin-coated endocytic vesicle membrane	7	0.795455	0.0589066	CHRM2, CD207, TYRP1, LRP2, SH3GL2, CFTR, EREG	758	76	20747	2.52099	1	0.276496	0.235655
GOTERM_BP_ALL	GO:0043523~regulation of neuron apoptotic process	16	1.81818	0.0590613	TFAP2A, NTRK2, CNTFR, BTG2, EPHA7, ANGPT1, XRCC2, KIF14, PLA2G3, ASCL1, CLU, DKK1, CASP14, BIRC5, MYBL2, PITX3	701	266	19416	1.66602	1	0.401989	0.379594
GOTERM_BP_ALL	GO:0061035~regulation of cartilage development	7	0.795455	0.0591758	GREM1, WNT11, ZBTB16, SHOX2, IHH, LOXL2, HOXA11	701	77	19416	2.51796	1	0.401989	0.379594
GOTERM_BP_ALL	GO:0042698~ovulation cycle	7	0.795455	0.0591758	NR5A1, GDF10, ROBO2, PTPRN, OPRK1, SLIT3, EREG	701	77	19416	2.51796	1	0.401989	0.379594
GOTERM_CC_ALL	GO:0098858~actin-based cell projection	15	1.70455	0.05922	GPM6A, CLIC5, ANGPT1, ACTN2, PTPRQ, SLC10A2, LRRK2, PCDH15, AQP5, PTPRH, TMC2, TUBB3, IGF2BP1, PKHD1L1, PROM1	758	241	20747	1.70357	1	0.276496	0.235655
GOTERM_BP_ALL	GO:0035640~exploration behavior	5	0.568182	0.0592856	LRRK2, PENK, TNR, ATP1A2, AGTR2	701	41	19416	3.37775	1	0.401989	0.379594
GOTERM_BP_ALL	GO:0061458~reproductive system development	20	2.27273	0.059574	ROBO2, MYOCD, PTPRN, GREB1L, TCF21, GFRA1, LRP2, HOXA11, EREG, HOXA10, NR5A1, ASPM, AR, BRIP1, SFRP2, WT1, LHX1, SLIT3, FGFR2, STRA6	701	357	19416	1.55168	1	0.401989	0.379594
GOTERM_BP_ALL	GO:0002548~monocyte chemotaxis	4	0.454545	0.0595878	CALCA, CCL7, CTSG, CCL26	701	25	19416	4.43161	1	0.401989	0.379594
GOTERM_BP_ALL	GO:0045932~negative regulation of muscle contraction	4	0.454545	0.0595878	CALCA, TNNT1, ATP1A2, ADRA2A	701	25	19416	4.43161	1	0.401989	0.379594
GOTERM_BP_ALL	GO:0071875~adrenergic receptor signaling pathway	4	0.454545	0.0595878	ADRB1, DRD1, ADRA1A, ADRA2A	701	25	19416	4.43161	1	0.401989	0.379594
GOTERM_BP_ALL	GO:0031103~axon regeneration	4	0.454545	0.0595878	RTN4RL1, TNR, APOD, FOLR1	701	25	19416	4.43161	1	0.401989	0.379594
GOTERM_BP_ALL	GO:0032303~regulation of icosanoid secretion	4	0.454545	0.0595878	CYP4A11, PLA2G10, LOC100652777, PLA2G3	701	25	19416	4.43161	1	0.401989	0.379594
GOTERM_BP_ALL	GO:0003401~axis elongation	4	0.454545	0.0595878	SFRP2, WNT11, WNT3A, FGFR2	701	25	19416	4.43161	1	0.401989	0.379594
GOTERM_MF_ALL	GO:0097367~carbohydrate derivative binding	104	11.8182	0.0600745	RERGL, RAB3B, RAB3C, CDA, ERCC6L, FCN3, HPSE2, BUB1B, ACSM5, MKI67, LGALS4, DMBT1, IYD, TUBB3, NEK2, HABP2, CHIA, EPHA7, MUSK, CHIT1, MELK, EEF1A2, KIF20A, ALPK2, CFTR, IQCA1, LPL, HMMR, PKMYT1, GRK1, SEC14L3, BRIP1, ORC1, APOH, ELANE, ATP8B3, AMBP, UBE2C, ABCA3, XRCC2, PLK1, ABCA8, CDC6, KIF18B, CPS1, KIF4A, NMUR2, FGFR4, FGFR3, FGFR2, TOP2A, LRRK2, SERPINA10, DIRAS2, KIF14, KIF11, PBK, RSPO2, C…	725	2354	19202	1.17013	1	0.618927	0.603987
GOTERM_BP_ALL	GO:0009749~response to glucose	11	1.25	0.0602986	CPB2, CASR, UCN3, TH, GJB6, PTPRN, LPL, OPRK1, ADCY8, AGER, NR0B2	701	158	19416	1.92831	1	0.406337	0.383701
GOTERM_CC_ALL	GO:0045211~postsynaptic membrane	19	2.15909	0.0607783	CHRM2, GRIA1, PTPRT, CHRM1, CHRNA2, KCND2, MUSK, ACTN2, HTR3C, OPRK1, ADRA2A, SLC6A4, CNKSR2, ARC, NETO1, ADGRB3, ERBB4, RGS7BP, DRD1	758	331	20747	1.57113	1	0.281672	0.240066
GOTERM_BP_ALL	GO:0060135~maternal process involved in female pregnancy	6	0.681818	0.061058	AR, GJB2, TPPP3, CNR1, IHH, STC1	701	59	19416	2.8167	1	0.408501	0.385744
GOTERM_BP_ALL	GO:0046503~glycerolipid catabolic process	6	0.681818	0.061058	PLA2G4F, CPS1, PLA2G10, LOC100652777, LPL, GPIHBP1	701	59	19416	2.8167	1	0.408501	0.385744
GOTERM_BP_ALL	GO:0050982~detection of mechanical stimulus	6	0.681818	0.061058	CAV3, TRPA1, PTPRQ, COL11A1, SCN1A, TMC2	701	59	19416	2.8167	1	0.408501	0.385744
GOTERM_BP_ALL	GO:0090497~mesenchymal cell migration	6	0.681818	0.061058	EDN3, GBX2, ERBB4, SEMA3A, TWIST1, FOLR1	701	59	19416	2.8167	1	0.408501	0.385744
GOTERM_BP_ALL	GO:0071333~cellular response to glucose stimulus	8	0.909091	0.0610596	CPB2, CASR, TH, GJB6, PTPRN, OPRK1, ADCY8, AGER	701	97	19416	2.28434	1	0.408501	0.385744
GOTERM_BP_ALL	GO:0098742~cell-cell adhesion via plasma-membrane adhesion molecules	16	1.81818	0.0610768	NTNG1, ROBO2, PTPRT, CNTN6, NRXN1, PCDH20, PCDH15, GATA5, CLDN2, CDH3, CLDN8, CDHR3, CLDN18, CEACAM8, CDH16, CDH19	701	267	19416	1.65978	1	0.408501	0.385744
GOTERM_BP_ALL	GO:0090277~positive regulation of peptide hormone secretion	9	1.02273	0.0610856	FGB, CASR, UCN3, ABCC8, MYRIP, ADCY8, ECRG4, NR0B2, CFTR	701	117	19416	2.13058	1	0.408501	0.385744
GOTERM_CC_ALL	GO:0005694~chromosome	90	10.2273	0.0611606	TOP2A, ERCC6L, HJURP, TCF21, BUB1B, MCM10, HIF3A, FOXM1, MKI67, LOXL2, HOXA10, CDC20, DMBX1, H2AC13, H2AC14, EME1, NUF2, NEK2, PITX1, PITX3, H2AC8, MYOCD, H2AC7, KNL1, KLF15, NR5A1, SGO1, SPOCD1, AR, NEIL3, RFX8, AIM2, PAX7, BIRC5, KIF2C, CDCA2, HLF, UHRF1, CDCA5, SHOX2, NCAPG, GATA5, TWIST1, TTK, ASCL1, SKA3, CENPA, NCAPH, SKA1, AURKB, BRIP1, CDC45, ORC1, GBX2, ATOH8, SHOC1, H3C4, BUB1, RXRG, H2…	758	2076	20747	1.18659	1	0.281672	0.240066
GOTERM_MF_ALL	GO:0004620~phospholipase activity	9	1.02273	0.0612617	PLA2G4F, CASR, PLA2G12B, CHRM1, PLA2G1B, PLA2G10, LOC100652777, PLA2G3, LPL	725	112	19202	2.1283	1	0.618927	0.603987
GOTERM_BP_ALL	GO:0006810~transport	155	17.6136	0.0620075	RAB3B, SH3GL3, RAB3C, FCN3, CHRM1, AQP4, AQP5, CLDN2, CLU, SLC9C2, RIMS4, DMBT1, DUOXA1, LOC100652777, CHP2, PTGDS, SH3GL2, SCN1A, CASR, SCARA3, SLC6A17, SCARA5, CACNA2D2, KCNK16, KCNK17, SCNN1G, ARC, PLPP4, RBP2, SCNN1B, PLA2G10, SLC27A6, KIF20A, CLEC4F, CFTR, CES1, GRIA1, GPM6A, SLC22A3, CALCA, CHRNA2, CRABP2, ALOX15, CLCNKB, PLA2G3, HMMR, AGER, LRRC52, SEC14L3, APOH, SLCO1B3, APOD, DRD1, STXBP…	701	3813	19416	1.12592	1	0.414215	0.39114
GOTERM_BP_ALL	GO:0071277~cellular response to calcium ion	7	0.795455	0.0622501	NRXN1, ALOX15, ITPKA, CHP2, FOSB, GUCA1A, ADCY8	701	78	19416	2.48568	1	0.415384	0.392243
GOTERM_MF_ALL	GO:0004935~adrenergic receptor activity	3	0.340909	0.0623195	ADRB1, ADRA1A, ADRA2A	725	11	19202	7.22332	1	0.618927	0.603987
GOTERM_MF_ALL	GO:0036374~glutathione hydrolase activity	3	0.340909	0.0623195	GGTLC2, GGTLC1, GGT6	725	11	19202	7.22332	1	0.618927	0.603987
GOTERM_MF_ALL	GO:0008046~axon guidance receptor activity	3	0.340909	0.0623195	ROBO2, EPHA7, GFRA3	725	11	19202	7.22332	1	0.618927	0.603987
GOTERM_MF_ALL	GO:0015203~polyamine transmembrane transporter activity	3	0.340909	0.0623195	SLC22A3, SLC47A1, ATP13A4	725	11	19202	7.22332	1	0.618927	0.603987
GOTERM_MF_ALL	GO:0099528~G protein-coupled neurotransmitter receptor activity	3	0.340909	0.0623195	CHRM2, CHRM1, ADRB1	725	11	19202	7.22332	1	0.618927	0.603987
GOTERM_MF_ALL	GO:0140375~immune receptor activity	12	1.36364	0.0634916	PIGR, CNTFR, IL1R2, IL31RA, IL5RA, CTSH, IL20RB, FCER1A, GFRA1, GFRA3, IL13RA2, KIR2DL4	725	173	19202	1.83715	1	0.626278	0.611161
GOTERM_BP_ALL	GO:0048562~embryonic organ morphogenesis	18	2.04545	0.0635347	TFAP2A, WNT3A, PTPRQ, COL11A1, SHOX2, IHH, TWIST1, TCF21, HOXA11, MFAP5, WNT11, GBX2, TH, LHX1, GJB6, FOLR1, FGFR2, STRA6	701	314	19416	1.58776	1	0.422568	0.399027
GOTERM_CC_ALL	GO:0098636~protein complex involved in cell adhesion	6	0.681818	0.0636335	TNXB, MMRN1, PLAU, NRXN1, PLP1, TNR	758	59	20747	2.78346	1	0.29108	0.248085
GOTERM_BP_ALL	GO:0086065~cell communication involved in cardiac conduction	5	0.568182	0.0637396	KCNJ5, PKP2, CASQ2, ATP1A2, SCN4B	701	42	19416	3.29733	1	0.422568	0.399027
GOTERM_BP_ALL	GO:0055078~sodium ion homeostasis	5	0.568182	0.0637396	SCNN1G, SCNN1B, CYP4A11, SCN7A, ATP1A2	701	42	19416	3.29733	1	0.422568	0.399027
GOTERM_BP_ALL	GO:0045445~myoblast differentiation	5	0.568182	0.0637396	GREM1, MYOCD, WNT3A, XIRP1, PITX1	701	42	19416	3.29733	1	0.422568	0.399027
GOTERM_BP_ALL	GO:1903115~regulation of actin filament-based movement	5	0.568182	0.0637396	CAV3, TNNC1, PKP2, STC1, ATP1A2	701	42	19416	3.29733	1	0.422568	0.399027
GOTERM_BP_ALL	GO:0045738~negative regulation of DNA repair	5	0.568182	0.0637396	POLQ, PLK1, TWIST1, HMGA2, AUNIP	701	42	19416	3.29733	1	0.422568	0.399027
GOTERM_BP_ALL	GO:0021543~pallium development	13	1.47727	0.0644526	GRIA1, NTRK2, BTG2, WNT3A, KIF14, SLC2A1, ASCL1, ASPM, TH, IGF2BP1, LHX5, PHACTR1, DRD1	701	203	19416	1.77374	1	0.426833	0.403055
GOTERM_BP_ALL	GO:0000165~MAPK cascade	14	1.59091	0.0646547	CASR, CCL11, CAV3, LRRK2, IL31RA, IQGAP3, ADRA1A, DUSP9, AR, PBK, CTSH, CD36, FGFR3, MAPK4	701	225	19416	1.7234	1	0.42771	0.403883
GOTERM_BP_ALL	GO:0070613~regulation of protein processing	6	0.681818	0.064728	CPB2, CLEC3B, PLAU, IL1R2, LRRK2, MAGEA3	701	60	19416	2.76976	1	0.427725	0.403897
GOTERM_BP_ALL	GO:0009792~embryo development ending in birth or egg hatching	34	3.86364	0.0647963	TRIM71, COL11A1, SHOX2, IHH, TWIST1, LRP2, HOXA11, TMEM100, CCNB2, C6, WNT11, GBX2, MYBPHL, PPP4R4, NEK2, TFAP2A, RRM2, ANGPT1, WNT3A, XRCC2, HS3ST6, SULF1, DKK1, FOSL1, AR, PLPP4, SFRP2, DIAPH3, GJB3, LHX1, DLC1, ADGRF5, FOLR1, FGFR2	701	694	19416	1.35694	1	0.427725	0.403897
GOTERM_CC_ALL	GO:0060205~cytoplasmic vesicle lumen	19	2.15909	0.0650982	FGB, CDA, ACTN2, VEGFD, CLU, CHIT1, CLEC3B, TTR, MMRN1, SLPI, APOH, SELENOP, PENK, CTSH, CTSG, LEFTY2, ELANE, S100A7, LTF	758	334	20747	1.55702	1	0.295782	0.252092
GOTERM_BP_ALL	GO:0009880~embryonic pattern specification	7	0.795455	0.0654171	ERBB4, WT1, LHX1, ZBTB16, IHH, CHRDL1, FGFR2	701	79	19416	2.45422	1	0.430406	0.406429
GOTERM_BP_ALL	GO:0051966~regulation of synaptic transmission, glutamatergic	7	0.795455	0.0654171	CNR1, NRXN1, LRRK2, TNR, ATP1A2, DRD1, DKK1	701	79	19416	2.45422	1	0.430406	0.406429
GOTERM_BP_ALL	GO:0043043~peptide biosynthetic process	4	0.454545	0.0656231	LGALS4, GGTLC2, GGT6, ELANE	701	26	19416	4.26117	1	0.430406	0.406429
GOTERM_BP_ALL	GO:0048520~positive regulation of behavior	4	0.454545	0.0656231	GRIA1, PENK, OPRK1, STRA6	701	26	19416	4.26117	1	0.430406	0.406429
GOTERM_BP_ALL	GO:0090128~regulation of synapse maturation	4	0.454545	0.0656231	CDC20, ADGRB3, NRXN1, C1QL2	701	26	19416	4.26117	1	0.430406	0.406429
GOTERM_BP_ALL	GO:1903523~negative regulation of blood circulation	4	0.454545	0.0656231	ATP1A2, AGTR2, AGER, ADRA1A	701	26	19416	4.26117	1	0.430406	0.406429
GOTERM_BP_ALL	GO:0000302~response to reactive oxygen species	12	1.36364	0.0657874	FOSL1, AMBP, TRPA1, PTPRN, LRRK2, SPHK1, MMP3, SCGB1A1, HBB, GATA5, APOD, S100A7	701	182	19416	1.82621	1	0.431023	0.407011
GOTERM_MF_ALL	GO:0050839~cell adhesion molecule binding	30	3.40909	0.0659129	PTPRT, TNXB, CTNND2, NRXN1, PTPRH, AGER, SLC6A4, CCNB2, CDH3, IBSP, TSPAN8, STXBP6, PROM1, ADAMTS8, H3C4, FGB, NTNG1, CASR, SLC14A2, ACTN2, CNTN6, GFRA1, NPNT, ANLN, NFASC, SFRP2, DIAPH3, PKP2, CDHR3, CDH19	725	572	19202	1.3891	1	0.645768	0.63018
GOTERM_BP_ALL	GO:0002793~positive regulation of peptide secretion	9	1.02273	0.0661103	FGB, CASR, UCN3, ABCC8, MYRIP, ADCY8, ECRG4, NR0B2, CFTR	701	119	19416	2.09477	1	0.432677	0.408573
GOTERM_CC_ALL	GO:0031983~vesicle lumen	19	2.15909	0.0661496	FGB, CDA, ACTN2, VEGFD, CLU, CHIT1, CLEC3B, TTR, MMRN1, SLPI, APOH, SELENOP, PENK, CTSH, CTSG, LEFTY2, ELANE, S100A7, LTF	758	335	20747	1.55237	1	0.298555	0.254455
GOTERM_MF_ALL	GO:0017022~myosin binding	7	0.795455	0.066821	RAB3B, GRIA1, RAB3C, MYBPC1, MYOC, MYRIP, IQGAP3	725	76	19202	2.43946	1	0.650271	0.634575
GOTERM_BP_ALL	GO:0010518~positive regulation of phospholipase activity	3	0.340909	0.0674422	PLA2G1B, FGFR3, FGFR2	701	12	19416	6.92439	1	0.438589	0.414155
GOTERM_BP_ALL	GO:0072178~nephric duct morphogenesis	3	0.340909	0.0674422	EPHA7, LHX1, GPC3	701	12	19416	6.92439	1	0.438589	0.414155
GOTERM_BP_ALL	GO:0033604~negative regulation of catecholamine secretion	3	0.340909	0.0674422	SYT4, CNR1, ADRA2A	701	12	19416	6.92439	1	0.438589	0.414155
GOTERM_BP_ALL	GO:0090267~positive regulation of mitotic cell cycle spindle assembly checkpoint	3	0.340909	0.0674422	BIRC5, NDC80, AURKB	701	12	19416	6.92439	1	0.438589	0.414155
GOTERM_BP_ALL	GO:1901748~leukotriene D4 metabolic process	3	0.340909	0.0674422	GGTLC2, GGTLC1, GGT6	701	12	19416	6.92439	1	0.438589	0.414155
GOTERM_BP_ALL	GO:0019732~antifungal humoral response	3	0.340909	0.0674422	CALCA, IL36RN, LTF	701	12	19416	6.92439	1	0.438589	0.414155
GOTERM_BP_ALL	GO:0032102~negative regulation of response to external stimulus	24	2.72727	0.068199	FGB, ROBO2, SERPINB4, IL33, CPB2, WNT3A, F11, IL20RB, AURKB, KIR2DL4, GREM1, MMRN1, TSPAN8, RTN4RL1, PLAU, APOH, PLA2G10, PBK, LOC100652777, TNR, DRD1, MYOZ1, ELANE, LTF	701	458	19416	1.4514	1	0.443041	0.41836
GOTERM_BP_ALL	GO:1901016~regulation of potassium ion transmembrane transporter activity	5	0.568182	0.068364	GAL, ACTN2, FHL1, CASQ2, LRRC52	701	43	19416	3.22065	1	0.443115	0.41843
GOTERM_BP_ALL	GO:0040001~establishment of mitotic spindle localization	5	0.568182	0.068364	ESPL1, SAPCD2, PLK1, CENPA, NDC80	701	43	19416	3.22065	1	0.443115	0.41843
GOTERM_BP_ALL	GO:0006749~glutathione metabolic process	6	0.681818	0.0685191	GGTLC2, GGTLC1, GGT6, GSTA3, GSTA2, GSTA1	701	61	19416	2.72435	1	0.443115	0.41843
GOTERM_BP_ALL	GO:0061053~somite development	7	0.795455	0.0686767	SFRP2, WNT11, WNT3A, LHX1, XRCC2, IHH, DKK1	701	80	19416	2.42354	1	0.443115	0.41843
GOTERM_BP_ALL	GO:0031640~killing of cells of another organism	9	1.02273	0.0687157	CCL11, C6, C7, SCNN1B, CTSG, C8B, ELANE, LTF, KRT6A	701	120	19416	2.07732	1	0.443115	0.41843
GOTERM_BP_ALL	GO:0141061~disruption of cell in another organism	9	1.02273	0.0687157	CCL11, C6, C7, SCNN1B, CTSG, C8B, ELANE, LTF, KRT6A	701	120	19416	2.07732	1	0.443115	0.41843
GOTERM_BP_ALL	GO:0046660~female sex differentiation	9	1.02273	0.0687157	NR5A1, ROBO2, PTPRN, LHX1, SLIT3, LRP2, DACH2, EREG, STRA6	701	120	19416	2.07732	1	0.443115	0.41843
GOTERM_BP_ALL	GO:0071331~cellular response to hexose stimulus	8	0.909091	0.0695552	CPB2, CASR, TH, GJB6, PTPRN, OPRK1, ADCY8, AGER	701	100	19416	2.21581	1	0.447368	0.422445
GOTERM_BP_ALL	GO:0104004~cellular response to environmental stimulus	19	2.15909	0.0695937	SLC24A2, IL33, MMP1, MMP3, SLC2A1, ATP1A2, AQP5, ASCL1, AURKB, GRK1, SCNN1G, MFAP4, RAD51, SFRP2, WNT11, SCNN1B, PBK, SCN7A, KCNK3	701	341	19416	1.54327	1	0.447368	0.422445
GOTERM_BP_ALL	GO:0071214~cellular response to abiotic stimulus	19	2.15909	0.0695937	SLC24A2, IL33, MMP1, MMP3, SLC2A1, ATP1A2, AQP5, ASCL1, AURKB, GRK1, SCNN1G, MFAP4, RAD51, SFRP2, WNT11, SCNN1B, PBK, SCN7A, KCNK3	701	341	19416	1.54327	1	0.447368	0.422445
GOTERM_MF_ALL	GO:0046983~protein dimerization activity	55	6.25	0.0697481	TOP2A, PTPRT, CDA, LRRK2, TCF21, HIF3A, ADRA1A, CLU, H2AC13, H2AC14, ACADL, PRMT8, H2AC8, CASR, H2AC7, TNNC1, KCNK16, KCNK17, ADRA2A, GREM1, CASQ2, BIRC5, MASP1, CEACAM8, CCL11, TYRP1, LPL, TWIST1, ADRB1, ATP1A2, ASCL1, ADCY8, CENPA, RAP1GAP, ERBB4, ATOH8, TPPP, CRYM, H3C4, MAPK4, H2BC9, NTRK2, H2BC7, H2BC8, NFE4, RRM2, AMBP, ZBTB16, NR0B2, CENPF, DIAPH3, C16ORF89, BMAL2, KCNK3, FGFR2	725	1165	19202	1.25039	1	0.669768	0.653601
GOTERM_MF_ALL	GO:0008324~monoatomic cation transmembrane transporter activity	34	3.86364	0.0697482	GRIA1, CATSPER1, SLC24A2, GPM6A, SLC47A1, CHRNA2, KCNA4, ATP1A2, SLC9C2, LRRC52, SLC6A4, SCN7A, TRPM8, SLC17A3, SCN1A, SLC13A2, KCNJ5, TRPA1, KCND2, ABCC8, SLC10A2, HTR3C, CACNA2D2, KCNK16, KCNK17, TMC2, SLC8A3, SCNN1G, TRPV6, P2RX2, SCNN1B, ATP13A4, SCN4B, KCNK3	725	668	19202	1.34807	1	0.669768	0.653601
GOTERM_MF_ALL	GO:0140299~molecular sensor activity	7	0.795455	0.0702772	SYT4, RAD51, SYT12, UHRF1, XRCC2, SYT15, SCN7A	725	77	19202	2.40777	1	0.670407	0.654225
GOTERM_BP_ALL	GO:0051656~establishment of organelle localization	23	2.61364	0.0707051	SYT4, CDCA5, PLK1, KIF14, PLA2G3, TTK, KNL1, SKA3, CENPA, NDC80, SKA1, AURKB, SGO1, CENPE, CENPF, ESPL1, SAPCD2, NUF2, BIRC5, FCER1A, KIF2C, PTGDS, FAM83D	701	435	19416	1.46447	1	0.448593	0.423603
GOTERM_BP_ALL	GO:0072272~proximal/distal pattern formation involved in metanephric nephron development	2	0.227273	0.0708075	IRX1, IRX2	701	2	19416	27.6976	1	0.448593	0.423603
GOTERM_BP_ALL	GO:0140273~repair of mitotic kinetochore microtubule attachment defect	2	0.227273	0.0708075	TTK, AURKB	701	2	19416	27.6976	1	0.448593	0.423603
GOTERM_BP_ALL	GO:0003029~detection of hypoxic conditions in blood by carotid body chemoreceptor signaling	2	0.227273	0.0708075	P2RX2, KCNK3	701	2	19416	27.6976	1	0.448593	0.423603
GOTERM_BP_ALL	GO:0140274~repair of kinetochore microtubule attachment defect	2	0.227273	0.0708075	TTK, AURKB	701	2	19416	27.6976	1	0.448593	0.423603
GOTERM_BP_ALL	GO:0001979~regulation of systemic arterial blood pressure by chemoreceptor signaling	2	0.227273	0.0708075	P2RX2, KCNK3	701	2	19416	27.6976	1	0.448593	0.423603
GOTERM_BP_ALL	GO:0008315~G2/MI transition of meiotic cell cycle	2	0.227273	0.0708075	CCNB2, NDC80	701	2	19416	27.6976	1	0.448593	0.423603
GOTERM_BP_ALL	GO:0001983~baroreceptor response to increased systemic arterial blood pressure	2	0.227273	0.0708075	CALCA, ADRA1A	701	2	19416	27.6976	1	0.448593	0.423603
GOTERM_BP_ALL	GO:0002007~detection of hypoxic conditions in blood by chemoreceptor signaling	2	0.227273	0.0708075	P2RX2, KCNK3	701	2	19416	27.6976	1	0.448593	0.423603
GOTERM_BP_ALL	GO:0001997~positive regulation of the force of heart contraction by epinephrine-norepinephrine	2	0.227273	0.0708075	ADRB1, ADRA1A	701	2	19416	27.6976	1	0.448593	0.423603
GOTERM_BP_ALL	GO:1990792~cellular response to glial cell derived neurotrophic factor	2	0.227273	0.0708075	RAP1GAP, PITX3	701	2	19416	27.6976	1	0.448593	0.423603
GOTERM_BP_ALL	GO:0071882~phospholipase C-activating adrenergic receptor signaling pathway	2	0.227273	0.0708075	ADRA1A, ADRA2A	701	2	19416	27.6976	1	0.448593	0.423603
GOTERM_BP_ALL	GO:0003027~regulation of systemic arterial blood pressure by carotid body chemoreceptor signaling	2	0.227273	0.0708075	P2RX2, KCNK3	701	2	19416	27.6976	1	0.448593	0.423603
GOTERM_BP_ALL	GO:0021937~cerebellar Purkinje cell-granule cell precursor cell signaling	2	0.227273	0.0708075	LHX1, LHX5	701	2	19416	27.6976	1	0.448593	0.423603
GOTERM_BP_ALL	GO:0009746~response to hexose	11	1.25	0.071153	CPB2, CASR, UCN3, TH, GJB6, PTPRN, LPL, OPRK1, ADCY8, AGER, NR0B2	701	163	19416	1.86916	1	0.450318	0.425231
GOTERM_BP_ALL	GO:0002475~antigen processing and presentation via MHC class Ib	4	0.454545	0.0719263	SEC14L3, RAET1E, CD1E, CD1B	701	27	19416	4.10334	1	0.452413	0.42721
GOTERM_BP_ALL	GO:0002446~neutrophil mediated immunity	4	0.454545	0.0719263	PLA2G1B, SCNN1B, CTSG, ELANE	701	27	19416	4.10334	1	0.452413	0.42721
GOTERM_BP_ALL	GO:1900048~positive regulation of hemostasis	4	0.454545	0.0719263	CPB2, PLAU, APOH, CD36	701	27	19416	4.10334	1	0.452413	0.42721
GOTERM_BP_ALL	GO:0030194~positive regulation of blood coagulation	4	0.454545	0.0719263	CPB2, PLAU, APOH, CD36	701	27	19416	4.10334	1	0.452413	0.42721
GOTERM_BP_ALL	GO:2000193~positive regulation of fatty acid transport	4	0.454545	0.0719263	CYP4A11, PLA2G10, LOC100652777, PLA2G3	701	27	19416	4.10334	1	0.452413	0.42721
GOTERM_BP_ALL	GO:0060441~epithelial tube branching involved in lung morphogenesis	4	0.454545	0.0719263	HHIP, RSPO2, CTSH, FGFR2	701	27	19416	4.10334	1	0.452413	0.42721
GOTERM_BP_ALL	GO:0050832~defense response to fungus	6	0.681818	0.0724305	CALCA, TSLP, CTSG, IL36RN, ELANE, LTF	701	62	19416	2.68041	1	0.453924	0.428636
GOTERM_BP_ALL	GO:0061180~mammary gland epithelium development	6	0.681818	0.0724305	AR, CCL11, ERBB4, SOSTDC1, IQGAP3, FGFR2	701	62	19416	2.68041	1	0.453924	0.428636
GOTERM_BP_ALL	GO:0050848~regulation of calcium-mediated signaling	8	0.909091	0.0725362	TMEM100, P2RX2, LRRK2, FHL2, CHP2, NMUR2, CA8, MYOZ1	701	101	19416	2.19387	1	0.453924	0.428636
GOTERM_BP_ALL	GO:0035282~segmentation	8	0.909091	0.0725362	IRX1, IRX2, SFRP2, WT1, WNT3A, LHX1, XRCC2, DKK1	701	101	19416	2.19387	1	0.453924	0.428636
GOTERM_BP_ALL	GO:0120162~positive regulation of cold-induced thermogenesis	8	0.909091	0.0725362	FABP4, ACADL, PRDM16, ALPL, ADRB1, ELOVL6, CD36, TRPM8	701	101	19416	2.19387	1	0.453924	0.428636
GOTERM_BP_ALL	GO:0050807~regulation of synapse organization	18	2.04545	0.0728338	ROBO2, PTPRT, GPM6A, NTRK2, PRMT8, EPHA7, MUSK, LRRN3, WNT3A, FRMPD4, NRXN1, LRRK2, DKK1, C1QL2, CDC20, ARC, ADGRB3, ITPKA	701	320	19416	1.55799	1	0.455322	0.429957
GOTERM_BP_ALL	GO:0033574~response to testosterone	5	0.568182	0.0731566	HOXA10, AR, HMGCS2, AARD, HOXA11	701	44	19416	3.14745	1	0.456875	0.431423
GOTERM_MF_ALL	GO:0008843~endochitinase activity	2	0.227273	0.0739891	CHIT1, CHIA	725	2	19202	26.4855	1	0.701204	0.684278
GOTERM_BP_ALL	GO:0045216~cell-cell junction organization	12	1.36364	0.0742418	GJB2, GJB1, CDH3, WNT11, CLDN8, GJB6, FRMPD2, CDHR3, PKP2, CLDN18, CLDN2, CDH19	701	186	19416	1.78694	1	0.462711	0.436934
GOTERM_BP_ALL	GO:0001906~cell killing	12	1.36364	0.0742418	SEC14L3, RAET1E, CCL11, C6, C7, SCNN1B, CTSH, CTSG, C8B, ELANE, LTF, KRT6A	701	186	19416	1.78694	1	0.462711	0.436934
GOTERM_BP_ALL	GO:0070925~organelle assembly	43	4.88636	0.0746959	CLXN, UHRF1, NRXN1, PLA2G3, KIF11, SKA3, CENPA, SKA1, AURKB, CDC20, CCNB2, ERICH3, TEKT1, NEK2, MYBL2, MYOZ1, CFAP65, DNAI1, DLGAP5, MYBPC1, DNAI2, ACTN2, SPAG6, ABCA3, DNAAF6, DCDC2, KIF23, KNL1, C1QL2, NDC80, ELAPOR1, ASPM, CENPE, ANLN, AR, TPX2, CENPF, CFAP221, DIAPH3, TNNT1, KIF4A, BIRC5, HOATZ	701	925	19416	1.28756	1	0.465069	0.439161
GOTERM_BP_ALL	GO:0007423~sensory organ development	31	3.52273	0.0752437	GPM6A, MEGF11, PTPRQ, COL11A1, PCDH15, IHH, TWIST1, AQP5, ASCL1, CHRDL1, RS1, GBX2, CPAMD8, PROM1, STRA6, PITX3, TFAP2A, UNC45B, NTRK2, WNT3A, MFAP5, CCNA2, GJB2, DIAPH3, TH, WT1, LHX1, GJB6, KCNK3, FREM2, FGFR2	701	632	19416	1.35858	1	0.468005	0.441933
GOTERM_CC_ALL	GO:0031526~brush border membrane	6	0.681818	0.0754101	CA4, ITLN1, CD36, LRP2, FOLR1, SLC17A3	758	62	20747	2.64878	1	0.338097	0.288156
GOTERM_BP_ALL	GO:0000082~G1/S transition of mitotic cell cycle	7	0.795455	0.0754733	CCNA2, TRIM71, CCNB2, CCNE1, CCNP, IQGAP3, CDKN3	701	82	19416	2.36443	1	0.468745	0.442632
GOTERM_BP_ALL	GO:0071326~cellular response to monosaccharide stimulus	8	0.909091	0.0755917	CPB2, CASR, TH, GJB6, PTPRN, OPRK1, ADCY8, AGER	701	102	19416	2.17236	1	0.468745	0.442632
GOTERM_BP_ALL	GO:0032755~positive regulation of interleukin-6 production	8	0.909091	0.0755917	IL33, TSLP, LPL, TWIST1, CD36, LBP, AGER, EREG	701	102	19416	2.17236	1	0.468745	0.442632
GOTERM_BP_ALL	GO:0070542~response to fatty acid	6	0.681818	0.0764614	CAV3, CPS1, AKR1C1, LPL, CD36, HMGCS2	701	63	19416	2.63786	1	0.473182	0.446822
GOTERM_BP_ALL	GO:0042733~embryonic digit morphogenesis	6	0.681818	0.0764614	SFRP2, ZBTB16, IHH, TWIST1, FREM2, HOXA11	701	63	19416	2.63786	1	0.473182	0.446822
GOTERM_BP_ALL	GO:0006836~neurotransmitter transport	10	1.13636	0.0768123	SLC22A3, SYT4, RIMS4, SYT12, SLC6A17, TH, ABCC8, NRXN1, ATP1A2, SLC6A4	701	144	19416	1.92344	1	0.473324	0.446956
GOTERM_BP_ALL	GO:0090288~negative regulation of cellular response to growth factor stimulus	10	1.13636	0.0768123	GREM1, SFRP2, MMRN1, ANGPT1, SOSTDC1, LRP2, AGTR2, SULF1, CHRDL1, DKK1	701	144	19416	1.92344	1	0.473324	0.446956
GOTERM_BP_ALL	GO:0032355~response to estradiol	9	1.02273	0.0769052	GRIA1, CCNA2, GJB2, TH, PENK, IGFBP2, IHH, SSTR1, SLC6A4	701	123	19416	2.02665	1	0.473324	0.446956
GOTERM_BP_ALL	GO:0001838~embryonic epithelial tube formation	9	1.02273	0.0769052	IRX1, GREM1, TRIM71, IRX2, SFRP2, DLC1, TWIST1, LRP2, FOLR1	701	123	19416	2.02665	1	0.473324	0.446956
GOTERM_BP_ALL	GO:0031644~regulation of nervous system process	9	1.02273	0.0769052	SLC8A3, TMEM100, GRIA1, CHRNA2, NETO1, NRXN1, LRRK2, TNR, TPPP	701	123	19416	2.02665	1	0.473324	0.446956
GOTERM_BP_ALL	GO:0051093~negative regulation of developmental process	48	5.45455	0.0769725	ROBO2, BTG2, CALCA, CCL11, SEMA3A, IHH, TWIST1, ADRB1, ASCL1, RAP1GAP, SLC6A4, LOXL2, SPRED3, CDH3, WNT11, APOH, PRDM16, RSPO2, SOSTDC1, TNR, CD36, MYOZ1, PITX3, SYT4, MYOCD, EPHA7, CAV3, ABCC8, WNT3A, ZBTB16, SULF1, DKK1, EREG, NR5A1, GREM1, ASPM, SFRP2, ADGRB3, WT1, RTN4RL1, PKP2, CLDN18, PAEP, PI16, ALPK2, FGFR3, LTF, FOXA2	701	1053	19416	1.26257	1	0.473324	0.446956
GOTERM_BP_ALL	GO:0043501~skeletal muscle adaptation	3	0.340909	0.0778532	TRIM63, MYOC, MYOZ1	701	13	19416	6.39175	1	0.473324	0.446956
GOTERM_BP_ALL	GO:0070170~regulation of tooth mineralization	3	0.340909	0.0778532	TFAP2A, ENAM, CFTR	701	13	19416	6.39175	1	0.473324	0.446956
GOTERM_BP_ALL	GO:0034501~protein localization to kinetochore	3	0.340909	0.0778532	TTK, KNL1, AURKB	701	13	19416	6.39175	1	0.473324	0.446956
GOTERM_BP_ALL	GO:0051918~negative regulation of fibrinolysis	3	0.340909	0.0778532	CPB2, PLAU, APOH	701	13	19416	6.39175	1	0.473324	0.446956
GOTERM_BP_ALL	GO:0061029~eyelid development in camera-type eye	3	0.340909	0.0778532	TFAP2A, TWIST1, STRA6	701	13	19416	6.39175	1	0.473324	0.446956
GOTERM_BP_ALL	GO:0035860~glial cell-derived neurotrophic factor receptor signaling pathway	3	0.340909	0.0778532	GFRA1, GFRA3, SULF1	701	13	19416	6.39175	1	0.473324	0.446956
GOTERM_BP_ALL	GO:0007144~female meiosis I	3	0.340909	0.0778532	CCNB2, TRIP13, NDC80	701	13	19416	6.39175	1	0.473324	0.446956
GOTERM_BP_ALL	GO:0042045~epithelial fluid transport	3	0.340909	0.0778532	SCNN1B, CLDN18, CFTR	701	13	19416	6.39175	1	0.473324	0.446956
GOTERM_BP_ALL	GO:1903083~protein localization to condensed chromosome	3	0.340909	0.0778532	TTK, KNL1, AURKB	701	13	19416	6.39175	1	0.473324	0.446956
GOTERM_BP_ALL	GO:0140059~dendrite arborization	3	0.340909	0.0778532	SEMA3A, IGF2BP1, PHACTR1	701	13	19416	6.39175	1	0.473324	0.446956
GOTERM_BP_ALL	GO:0007494~midgut development	3	0.340909	0.0778532	CPS1, HMGCS2, OTC	701	13	19416	6.39175	1	0.473324	0.446956
GOTERM_BP_ALL	GO:0003176~aortic valve development	5	0.568182	0.078115	ROBO2, ELN, GATA5, TWIST1, SLIT3	701	45	19416	3.07751	1	0.473324	0.446956
GOTERM_BP_ALL	GO:0060795~cell fate commitment involved in formation of primary germ layer	4	0.454545	0.078489	SFRP2, WNT3A, TRIM15, HOXA11	701	28	19416	3.9568	1	0.473324	0.446956
GOTERM_BP_ALL	GO:0048245~eosinophil chemotaxis	4	0.454545	0.078489	CCL14, CCL11, CCL7, CCL26	701	28	19416	3.9568	1	0.473324	0.446956
GOTERM_BP_ALL	GO:0010884~positive regulation of lipid storage	4	0.454545	0.078489	PLA2G10, LOC100652777, LPL, CD36	701	28	19416	3.9568	1	0.473324	0.446956
GOTERM_BP_ALL	GO:0016540~protein autoprocessing	4	0.454545	0.078489	PCSK2, IHH, TMPRSS2, KLK6	701	28	19416	3.9568	1	0.473324	0.446956
GOTERM_BP_ALL	GO:0010463~mesenchymal cell proliferation	4	0.454545	0.078489	WNT11, SHOX2, GPC3, FGFR2	701	28	19416	3.9568	1	0.473324	0.446956
GOTERM_BP_ALL	GO:0003416~endochondral bone growth	4	0.454545	0.078489	MMP13, STC1, FGFR3, FGFR2	701	28	19416	3.9568	1	0.473324	0.446956
GOTERM_BP_ALL	GO:0007274~neuromuscular synaptic transmission	4	0.454545	0.078489	CHRM1, CHRNA2, P2RX2, RIMBP2	701	28	19416	3.9568	1	0.473324	0.446956
GOTERM_BP_ALL	GO:0006833~water transport	4	0.454545	0.078489	SLC14A1, AQP4, AQP5, CFTR	701	28	19416	3.9568	1	0.473324	0.446956
GOTERM_BP_ALL	GO:0043502~regulation of muscle adaptation	8	0.909091	0.0787218	TRIM63, SGCA, CAV3, TNNT1, TNNC1, GATA5, PI16, ADRA1A	701	103	19416	2.15127	1	0.473462	0.447086
GOTERM_BP_ALL	GO:0097530~granulocyte migration	8	0.909091	0.0787218	CCL14, CCL11, CCL7, EDN3, PLA2G1B, FAM3D, LBP, CCL26	701	103	19416	2.15127	1	0.473462	0.447086
GOTERM_BP_ALL	GO:0006996~organelle organization	131	14.8864	0.0788161	CLXN, FRMPD4, HJURP, FAM107A, BUB1B, CLU, CDC20, EME1, CAPN6, TUBB3, TEKT1, NEK2, MYOZ1, KRT6C, KRT6B, KRT6A, KRT4, ACTN2, MYH16, KRT78, DNAAF6, INSYN1, KNL1, EREG, SGO1, AR, ARC, CCNE1, PKP2, HOATZ, KIF20A, SPATA18, IQCA1, CDCA5, PLA2G3, NCAPG, SKA3, IQGAP3, NCAPH, SKA1, CCNB2, BRIP1, STRIP2, TPPP, STXBP6, CFAP65, H3C4, SYT4, ATP8B3, CAV3, UBE2C, ABCA3, XRCC2, PLK1, DCDC2, HMGA2, NDC80, REEP1, A…	701	3210	19416	1.13034	1	0.473462	0.447086
GOTERM_BP_ALL	GO:0071695~anatomical structure maturation	15	1.70455	0.0788203	MYOC, PTPRN, ZBTB16, IHH, PLA2G3, ASCL1, EREG, DIAPH3, ADGRB3, CATSPERD, PLA2G10, LOC100652777, TRIP13, FGFR3, CFTR	701	255	19416	1.62927	1	0.473462	0.447086
GOTERM_BP_ALL	GO:0030500~regulation of bone mineralization	7	0.795455	0.0790098	GREM1, TFAP2A, KL, NELL1, MGP, TWIST1, LTF	701	83	19416	2.33594	1	0.474136	0.447722
GOTERM_CC_ALL	GO:0001527~microfibril	3	0.340909	0.0794942	MFAP5, FBN3, MFAP4	758	13	20747	6.31632	1	0.353229	0.301053
GOTERM_BP_ALL	GO:0141060~disruption of anatomical structure in another organism	9	1.02273	0.0797596	CCL11, C6, C7, SCNN1B, CTSG, C8B, ELANE, LTF, KRT6A	701	124	19416	2.01031	1	0.478168	0.45153
GOTERM_CC_ALL	GO:0030659~cytoplasmic vesicle membrane	58	6.59091	0.0798745	CHRM2, RAB3B, PIGR, SH3GL3, RAB3C, PTPRN, LRRK2, AQP4, AQP5, SLC6A4, SCGN, DMBT1, IYD, PLAU, LAMP3, CA4, CD36, SH3GL2, SLC6A17, ABCC8, SPHK1, DKK1, EREG, ELAPOR1, ARC, SCNN1B, RHOV, CEACAM8, STEAP1, CFTR, GRIA1, OCA2, TYRP1, HSD17B6, LRP2, ADCY8, CD1B, TMEM163, KIR2DL4, SEC14L3, ZPLD1, CFAP65, CD300LG, NTRK2, SYT4, ATP8B3, OSBPL6, WNT3A, ABCA3, OPRK1, NFASC, DIAPH3, TH, SYT12, SLCO4C1, CD207, ATP…	758	1294	20747	1.22682	1	0.353229	0.301053
GOTERM_MF_ALL	GO:0015271~outward rectifier potassium channel activity	4	0.454545	0.0799228	KCND2, KCNK16, KCNK17, KCNK3	725	27	19202	3.92378	1	0.750921	0.732795
GOTERM_MF_ALL	GO:0030594~neurotransmitter receptor activity	8	0.909091	0.0802708	CHRM2, GRIA1, CHRM1, CHRNA2, HTR1D, HTR3C, ADRB1, DRD1	725	99	19202	2.14024	1	0.750921	0.732795
GOTERM_BP_ALL	GO:0001655~urogenital system development	6	0.681818	0.0806112	HOXA10, AR, WNT11, LHX1, FGFR2, HOXA11	701	64	19416	2.59665	1	0.482802	0.455905
GOTERM_BP_ALL	GO:0071466~cellular response to xenobiotic stimulus	13	1.47727	0.0807157	AKR1C1, UGT2B15, FMO2, ALDH3A1, CYP2A6, AIM2, AADAC, TH, GSTA3, GSTA2, SLCO1B3, GSTA1, CYP2F1	701	211	19416	1.70649	1	0.482957	0.456051
GOTERM_CC_ALL	GO:0043083~synaptic cleft	4	0.454545	0.080728	ADGRB3, CDHR3, PRSS12, C1QL2	758	28	20747	3.9101	1	0.353229	0.301053
GOTERM_CC_ALL	GO:0099501~exocytic vesicle membrane	10	1.13636	0.0813939	RAB3B, GRIA1, RAB3C, SYT4, SYT12, SLC6A17, ABCC8, LRRK2, OPRK1, TMEM163	758	144	20747	1.90074	1	0.353229	0.301053
GOTERM_CC_ALL	GO:0030672~synaptic vesicle membrane	10	1.13636	0.0813939	RAB3B, GRIA1, RAB3C, SYT4, SYT12, SLC6A17, ABCC8, LRRK2, OPRK1, TMEM163	758	144	20747	1.90074	1	0.353229	0.301053
GOTERM_BP_ALL	GO:0006261~DNA-templated DNA replication	10	1.13636	0.0820932	POLQ, RAD51, CDC45, ORC1, EME1, CCNE1, EXO1, MCM10, TK1, CDC6	701	146	19416	1.89709	1	0.49072	0.463383
GOTERM_BP_ALL	GO:0007193~adenylate cyclase-inhibiting G protein-coupled receptor signaling pathway	7	0.795455	0.0826378	CHRM2, CASR, CHRM1, HTR1D, OPRK1, ADCY2, ADRA2A	701	84	19416	2.30813	1	0.493016	0.465551
GOTERM_BP_ALL	GO:0044843~cell cycle G1/S phase transition	7	0.795455	0.0826378	CCNA2, TRIM71, CCNB2, CCNE1, CCNP, IQGAP3, CDKN3	701	84	19416	2.30813	1	0.493016	0.465551
GOTERM_BP_ALL	GO:0006066~alcohol metabolic process	18	2.04545	0.0828447	ADH1C, ADH1B, SPHK1, AKR1C1, ADH1A, LRP2, HSD17B6, ADH7, NR0B2, SULT2B1, CYP27C1, CYP24A1, SCNN1B, ALDH1A1, ITPKA, HMGCS2, CFTR, CES1	701	326	19416	1.52931	1	0.49377	0.466263
GOTERM_BP_ALL	GO:0051260~protein homooligomerization	13	1.47727	0.0829393	POLQ, PRMT8, KCND2, SCARA5, TRPA1, ITLN1, KCNA4, AQP4, AQP5, ADCY8, RS1, ARC, TK1	701	212	19416	1.69844	1	0.493855	0.466342
GOTERM_MF_ALL	GO:0031432~titin binding	3	0.340909	0.0841379	MYBPC1, TRIM63, ACTN2	725	13	19202	6.11204	1	0.767295	0.748774
GOTERM_MF_ALL	GO:1901338~catecholamine binding	3	0.340909	0.0841379	TH, DRD1, ADRA2A	725	13	19202	6.11204	1	0.767295	0.748774
GOTERM_MF_ALL	GO:0039706~co-receptor binding	3	0.340909	0.0841379	WNT3A, LRRK2, DKK1	725	13	19202	6.11204	1	0.767295	0.748774
GOTERM_MF_ALL	GO:0008499~N-acetyl-beta-D-glucosaminide beta-(1,3)-galactosyltransferase activity	3	0.340909	0.0841379	B3GALT2, B3GNT4, B3GNT3	725	13	19202	6.11204	1	0.767295	0.748774
GOTERM_BP_ALL	GO:0050803~regulation of synapse structure or activity	18	2.04545	0.08415	ROBO2, PTPRT, GPM6A, NTRK2, PRMT8, EPHA7, MUSK, LRRN3, WNT3A, FRMPD4, NRXN1, LRRK2, DKK1, C1QL2, CDC20, ARC, ADGRB3, ITPKA	701	327	19416	1.52464	1	0.500579	0.472692
GOTERM_BP_ALL	GO:0021953~central nervous system neuron differentiation	13	1.47727	0.0851761	ROBO2, NTRK2, BTG2, WNT3A, NRXN1, ASCL1, GBX2, ERBB4, LHX1, SPOCK1, LHX5, DRD1, FGFR2	701	213	19416	1.69046	1	0.504501	0.476396
GOTERM_BP_ALL	GO:0060840~artery development	8	0.909091	0.0852047	ROBO2, MYOCD, WNT11, ADGRF5, FAM3D, LRP2, FOLR1, STRA6	701	105	19416	2.11029	1	0.504501	0.476396
GOTERM_BP_ALL	GO:0086009~membrane repolarization	4	0.454545	0.0853025	KCNJ5, KCND2, KCNK16, ATP1A2	701	29	19416	3.82036	1	0.504501	0.476396
GOTERM_BP_ALL	GO:0035590~purinergic nucleotide receptor signaling pathway	4	0.454545	0.0853025	P2RY6, P2RX2, GPR87, CTSG	701	29	19416	3.82036	1	0.504501	0.476396
GOTERM_BP_ALL	GO:0072677~eosinophil migration	4	0.454545	0.0853025	CCL14, CCL11, CCL7, CCL26	701	29	19416	3.82036	1	0.504501	0.476396
GOTERM_BP_ALL	GO:0046337~phosphatidylethanolamine metabolic process	4	0.454545	0.0853025	ALOX15, PLA2G10, LOC100652777, PLA2G3	701	29	19416	3.82036	1	0.504501	0.476396
GOTERM_BP_ALL	GO:0048013~ephrin receptor signaling pathway	7	0.795455	0.086357	NTRK2, EPHA7, MUSK, ERBB4, FGFR4, FGFR3, FGFR2	701	85	19416	2.28098	1	0.509266	0.480895
GOTERM_BP_ALL	GO:0051952~regulation of amine transport	7	0.795455	0.086357	RAB3B, SYT4, CNR1, OPRK1, ATP1A2, DRD1, ADRA2A	701	85	19416	2.28098	1	0.509266	0.480895
GOTERM_BP_ALL	GO:0097009~energy homeostasis	7	0.795455	0.086357	CCDC198, SCTR, TWIST1, NMUR2, FMO2, ADRB1, CD36	701	85	19416	2.28098	1	0.509266	0.480895
GOTERM_BP_ALL	GO:0071345~cellular response to cytokine stimulus	38	4.31818	0.0866894	CCL14, PTPRT, CNTFR, CALCA, CCL11, ALOX15, IL20RB, IL5RA, AQP4, DUOX1, CCL7, ERBB4, LOC100652777, CTSG, MYBL2, IL13RA2, FGB, IL11, IL33, NTRK2, EPHA7, TSLP, MUSK, IL1R2, IL31RA, IL36G, SSTR1, NPNT, EREG, FOSL1, AIM2, FABP4, PLA2G10, ACKR1, FGFR4, FGFR3, FGFR2, CCL26	701	815	19416	1.29142	1	0.510736	0.482283
GOTERM_MF_ALL	GO:0140677~molecular function activator activity	58	6.59091	0.0869371	LRRK2, GUCA1A, CTSV, CLU, FGF5, CDC20, UCN3, UCN2, CTSH, CTSG, FAM3D, RGS6, INSL4, IL11, EPHA7, EDN3, DKK1, ECRG4, EREG, GREM1, DEPDC1B, GAL, SFRP2, AIM2, ADGRB3, ALDH1A1, DEPDC1, LTF, CCL14, CALCA, CCL11, SEMA3A, STC1, IQGAP3, RAP1GAP, LRRC52, WNT11, TTR, CCL7, APOH, PENK, RGS20, IL36RN, ALKAL2, LEFTY2, GPIHBP1, GDF10, KL, IL33, ANGPT1, TSLP, WNT3A, IL36G, VEGFD, DLC1, SCGB3A1, IL17C, CCL26	725	1258	19202	1.22111	1	0.784581	0.765643
GOTERM_BP_ALL	GO:0050708~regulation of protein secretion	16	1.81818	0.0869561	FGB, SYT4, CASR, PLA2G1B, ABCC8, KCNK16, MYRIP, ADCY8, NR0B2, ADRA2A, UCN3, CNR1, BIRC5, FAM3D, CFTR, FOXA2	701	282	19416	1.57149	1	0.511816	0.483303
GOTERM_MF_ALL	GO:0019865~immunoglobulin binding	4	0.454545	0.0871155	GRIA1, PIGR, AMBP, FCER1A	725	28	19202	3.78365	1	0.784581	0.765643
GOTERM_BP_ALL	GO:0048839~inner ear development	13	1.47727	0.0874659	TFAP2A, WNT3A, PTPRQ, COL11A1, PCDH15, CCNA2, GJB2, DIAPH3, GBX2, GJB6, KCNK3, FREM2, FGFR2	701	214	19416	1.68256	1	0.514323	0.48567
GOTERM_BP_ALL	GO:0051924~regulation of calcium ion transport	15	1.70455	0.087601	CASR, CALCA, CAV3, PLA2G1B, STC1, KCNK16, ATP1A2, ADRA2A, TMC2, P2RY6, PLPP4, P2RX2, PLP1, CASQ2, DRD1	701	259	19416	1.60411	1	0.514343	0.485689
GOTERM_BP_ALL	GO:1905952~regulation of lipid localization	12	1.36364	0.088161	OSBPL6, GAL, ABCA3, CYP4A11, PLA2G10, LOC100652777, PLA2G3, LPL, CD36, ABCA8, ECRG4, CES1	701	192	19416	1.7311	1	0.514343	0.485689
GOTERM_BP_ALL	GO:0051602~response to electrical stimulus	5	0.568182	0.088519	GRIA1, BTG2, TRIM63, TH, GJB6	701	47	19416	2.94655	1	0.514343	0.485689
GOTERM_BP_ALL	GO:0016339~calcium-dependent cell-cell adhesion via plasma membrane cell adhesion molecules	5	0.568182	0.088519	CDH3, NRXN1, CDHR3, CDH16, CDH19	701	47	19416	2.94655	1	0.514343	0.485689
GOTERM_BP_ALL	GO:1990776~response to angiotensin	5	0.568182	0.088519	KL, BRIP1, ACTN2, AGTR2, CDC6	701	47	19416	2.94655	1	0.514343	0.485689
GOTERM_BP_ALL	GO:0006958~complement activation, classical pathway	5	0.568182	0.088519	C6, C7, C4BPA, C8B, CLU	701	47	19416	2.94655	1	0.514343	0.485689
GOTERM_BP_ALL	GO:0001910~regulation of leukocyte mediated cytotoxicity	8	0.909091	0.0885571	SEC14L3, SERPINB4, RAET1E, CD1E, DNASE1L3, AGER, CD1B, KIR2DL4	701	106	19416	2.09038	1	0.514343	0.485689
GOTERM_BP_ALL	GO:0002283~neutrophil activation involved in immune response	3	0.340909	0.088726	SCNN1B, GKN2, DNASE1L3	701	14	19416	5.93519	1	0.514343	0.485689
GOTERM_BP_ALL	GO:1904322~cellular response to forskolin	3	0.340909	0.088726	ADCY2, ADCY8, CFTR	701	14	19416	5.93519	1	0.514343	0.485689
GOTERM_BP_ALL	GO:0046322~negative regulation of fatty acid oxidation	3	0.340909	0.088726	ACADL, CNR1, FMO2	701	14	19416	5.93519	1	0.514343	0.485689
GOTERM_BP_ALL	GO:0046618~xenobiotic export from cell	3	0.340909	0.088726	SLC47A1, ABCA3, SLC17A3	701	14	19416	5.93519	1	0.514343	0.485689
GOTERM_BP_ALL	GO:1905809~negative regulation of synapse organization	3	0.340909	0.088726	ROBO2, EPHA7, DKK1	701	14	19416	5.93519	1	0.514343	0.485689
GOTERM_BP_ALL	GO:1902969~mitotic DNA replication	3	0.340909	0.088726	RAD51, CDC45, TK1	701	14	19416	5.93519	1	0.514343	0.485689
GOTERM_BP_ALL	GO:1904321~response to forskolin	3	0.340909	0.088726	ADCY2, ADCY8, CFTR	701	14	19416	5.93519	1	0.514343	0.485689
GOTERM_BP_ALL	GO:0071377~cellular response to glucagon stimulus	3	0.340909	0.088726	GJB2, CPS1, ADCY8	701	14	19416	5.93519	1	0.514343	0.485689
GOTERM_MF_ALL	GO:0048306~calcium-dependent protein binding	7	0.795455	0.0890695	SNTN, DMBT1, NRXN1, TNNC1, CASQ2, MASP1, S100A7	725	82	19202	2.26096	1	0.797227	0.777984
GOTERM_BP_ALL	GO:0003179~heart valve morphogenesis	6	0.681818	0.0892624	ROBO2, ELN, GATA5, TWIST1, SLIT3, STRA6	701	66	19416	2.51796	1	0.515505	0.486787
GOTERM_BP_ALL	GO:0090303~positive regulation of wound healing	6	0.681818	0.0892624	DUOX1, CPB2, PLAU, APOH, CD36, ADRA2A	701	66	19416	2.51796	1	0.515505	0.486787
GOTERM_BP_ALL	GO:0032963~collagen metabolic process	6	0.681818	0.0892624	MMP13, TNXB, MMP1, MMP3, P3H2, KLK6	701	66	19416	2.51796	1	0.515505	0.486787
GOTERM_BP_ALL	GO:1903317~regulation of protein maturation	6	0.681818	0.0892624	CPB2, CLEC3B, PLAU, IL1R2, LRRK2, MAGEA3	701	66	19416	2.51796	1	0.515505	0.486787
GOTERM_BP_ALL	GO:0021700~developmental maturation	17	1.93182	0.0895688	MYOC, NRXN1, PTPRN, ZBTB16, IHH, PLA2G3, ASCL1, CHRDL1, EREG, DIAPH3, ADGRB3, CATSPERD, PLA2G10, LOC100652777, TRIP13, FGFR3, CFTR	701	307	19416	1.53374	1	0.516789	0.487999
GOTERM_BP_ALL	GO:0048709~oligodendrocyte differentiation	7	0.795455	0.0901668	SLC8A3, NTRK2, PLP1, TPPP, ASCL1, CLU, ASPA	701	86	19416	2.25445	1	0.519263	0.490335
GOTERM_BP_ALL	GO:0048008~platelet-derived growth factor receptor signaling pathway	7	0.795455	0.0901668	NTRK2, EPHA7, MUSK, ERBB4, FGFR4, FGFR3, FGFR2	701	86	19416	2.25445	1	0.519263	0.490335
GOTERM_CC_ALL	GO:0031089~platelet dense granule lumen	3	0.340909	0.0905709	CLEC3B, APOH, SELENOP	758	14	20747	5.86515	1	0.388079	0.330756
GOTERM_CC_ALL	GO:1990023~mitotic spindle midzone	3	0.340909	0.0905709	CENPE, KIF18B, AURKB	758	14	20747	5.86515	1	0.388079	0.330756
GOTERM_MF_ALL	GO:0005249~voltage-gated potassium channel activity	8	0.909091	0.0906945	KCNJ5, KCND2, ABCC8, KCNA4, KCNK16, KCNK17, KCNK3, LRRC52	725	102	19202	2.0773	1	0.806792	0.787317
GOTERM_CC_ALL	GO:0098797~plasma membrane protein complex	36	4.09091	0.0914809	GRIA1, CATSPER1, DPP10, CNTFR, CHRNA2, KCNA4, ATP1A2, C8B, LRRC52, DUOX1, C6, CDH3, C7, SGCA, SCN7A, DRD1, SGCG, SCN1A, KCNJ5, CAV3, KCND2, ABCC8, WNT3A, HTR3C, CACNA2D2, GFRA1, GJB2, GJB1, GJB3, CATSPERD, GJB6, FXYD1, PLP1, CDHR3, SCN4B, CDH19	758	758	20747	1.29993	1	0.389513	0.331978
GOTERM_BP_ALL	GO:0006029~proteoglycan metabolic process	8	0.909091	0.0919832	CHST9, ANGPT1, COL11A1, B3GNT4, B3GNT3, IHH, HS3ST6, SULF1	701	107	19416	2.07085	1	0.529227	0.499744
GOTERM_BP_ALL	GO:0014888~striated muscle adaptation	4	0.454545	0.0923576	TRIM63, MYOC, MYOZ1, KLF15	701	30	19416	3.69301	1	0.530883	0.501308
GOTERM_MF_ALL	GO:0017111~ribonucleoside triphosphate phosphatase activity	38	4.31818	0.0929399	RERGL, RAB3B, IQCA1, RAB3C, ERCC6L, LRRK2, DIRAS2, KIF14, ATP1A2, DNAH9, RAP1GAP, SEC14L3, BRIP1, ORC1, TUBB3, RGS20, RAD54L, SHOC1, TPPP, RGS6, POLQ, ATP8B3, ABCC8, ABCA3, KIF23, CDC6, ABCA8, KIF6, RAD51, KIF18B, EEF1A2, ATP13A4, ALPL, KIF2C, KIF20A, TRIP13, RHOV, CFTR	725	782	19202	1.28702	1	0.818386	0.798632
GOTERM_BP_ALL	GO:0045137~development of primary sexual characteristics	16	1.81818	0.0930342	ROBO2, PTPRN, TCF21, GFRA1, LRP2, DACH2, HOXA11, EREG, HOXA10, NR5A1, ASPM, AR, BRIP1, SFRP2, WT1, SLIT3	701	285	19416	1.55495	1	0.534272	0.504508
GOTERM_MF_ALL	GO:0016835~carbon-oxygen lyase activity	7	0.795455	0.0931267	POLQ, CA10, NEIL3, CA3, CA4, HMGA2, CA8	725	83	19202	2.23372	1	0.818386	0.798632
GOTERM_BP_ALL	GO:0071453~cellular response to oxygen levels	11	1.25	0.0936183	SLC8A3, CCNA2, BRIP1, CASR, UCN3, KCND2, TWIST1, STC1, HIF3A, KCNK3, FGFR2	701	172	19416	1.77136	1	0.535194	0.505379
GOTERM_BP_ALL	GO:0019233~sensory perception of pain	6	0.681818	0.0937616	CALCA, KCND2, TRPA1, PENK, OPRK1, SCN1A	701	67	19416	2.48038	1	0.535194	0.505379
GOTERM_BP_ALL	GO:0071384~cellular response to corticosteroid stimulus	6	0.681818	0.0937616	SCNN1G, GJB2, SCNN1B, FAM107A, STC1, HMGCS2	701	67	19416	2.48038	1	0.535194	0.505379
GOTERM_BP_ALL	GO:0034109~homotypic cell-cell adhesion	6	0.681818	0.0937616	FGB, MEGF11, WNT3A, PKP2, HBB, SLC6A4	701	67	19416	2.48038	1	0.535194	0.505379
GOTERM_BP_ALL	GO:0031100~animal organ regeneration	6	0.681818	0.0937616	CCNA2, CPB2, SERPINA10, IHH, BAAT, NR0B2	701	67	19416	2.48038	1	0.535194	0.505379
GOTERM_BP_ALL	GO:1900271~regulation of long-term synaptic potentiation	5	0.568182	0.0939586	SCGN, ARC, FAM107A, ADCY8, AGER	701	48	19416	2.88516	1	0.535194	0.505379
GOTERM_BP_ALL	GO:0050805~negative regulation of synaptic transmission	5	0.568182	0.0939586	SLC24A2, GRIA1, TNR, DRD1, SLC6A4	701	48	19416	2.88516	1	0.535194	0.505379
GOTERM_BP_ALL	GO:0009953~dorsal/ventral pattern formation	7	0.795455	0.0940665	GREM1, WNT3A, LHX1, HHIP, SP8, ASCL1, HOXA11	701	87	19416	2.22854	1	0.535194	0.505379
GOTERM_BP_ALL	GO:0150104~transport across blood-brain barrier	7	0.795455	0.0940665	SLC22A3, SLC6A17, SLC2A1, ATP1A2, CD36, LRP2, AGER	701	87	19416	2.22854	1	0.535194	0.505379
GOTERM_BP_ALL	GO:0010232~vascular transport	7	0.795455	0.0940665	SLC22A3, SLC6A17, SLC2A1, ATP1A2, CD36, LRP2, AGER	701	87	19416	2.22854	1	0.535194	0.505379
GOTERM_MF_ALL	GO:0008138~protein tyrosine/serine/threonine phosphatase activity	4	0.454545	0.0945703	DUSP13B, DUSP26, DUSP9, CDKN3	725	29	19202	3.65317	1	0.824741	0.804833
GOTERM_BP_ALL	GO:0030510~regulation of BMP signaling pathway	9	1.02273	0.0949635	GREM1, SFRP2, GPC3, KCP, SOSTDC1, LRP2, SULF1, CHRDL1, DKK1	701	129	19416	1.93239	1	0.539797	0.509725
GOTERM_MF_ALL	GO:0015079~potassium ion transmembrane transporter activity	11	1.25	0.0949874	SLC24A2, KCNJ5, KCND2, ABCC8, KCNA4, KCNK16, ATP1A2, KCNK17, KCNK3, SLC9C2, LRRC52	725	165	19202	1.7657	1	0.824741	0.804833
GOTERM_BP_ALL	GO:0030048~actin filament-based movement	8	0.909091	0.0954825	KCNJ5, MYH2, CAV3, TNNC1, PKP2, SCN7A, SCN4B, SCN1A	701	108	19416	2.05167	1	0.541744	0.511564
GOTERM_BP_ALL	GO:0051258~protein polymerization	8	0.909091	0.0954825	FGB, TPX2, TPPP3, DIAPH3, UBE2C, FAM107A, CASQ2, TPPP	701	108	19416	2.05167	1	0.541744	0.511564
GOTERM_MF_ALL	GO:0030955~potassium ion binding	3	0.340909	0.0957882	CPS1, KCNA4, ATP1A2	725	14	19202	5.67547	1	0.826743	0.806787
GOTERM_BP_ALL	GO:0045595~regulation of cell differentiation	72	8.18182	0.0967456	ROBO2, SH3GL3, BTG2, PTPRQ, LRRK2, KIF14, IHH, SLC6A4, HOXA11, LOXL2, TMEM100, SPRED3, DUOXA1, LOC100652777, SOSTDC1, TNR, CD36, PITX3, MYOCD, EPHA7, EDN3, ABCC8, NPNT, DKK1, EREG, SULT2B1, GREM1, ASPM, AR, SFRP2, PLA2G10, ITPKA, PKP2, CLDN18, ASPA, LTF, CALCA, CCL11, TNXB, CRABP2, SEMA3A, SHOX2, PLA2G3, LPL, GATA5, TWIST1, LRP2, ASCL1, AGER, RAP1GAP, KLK6, SCUBE2, WIF1, ABI3BP, ATOH8, PRDM16, PR…	701	1691	19416	1.17932	1	0.548404	0.517853
GOTERM_BP_ALL	GO:0048638~regulation of developmental growth	18	2.04545	0.0970508	SYT4, EPHA7, CRABP2, MUSK, CAV3, WNT3A, SEMA3A, CACNA2D2, ADRB1, SLC6A4, AR, WT1, ERBB4, TNR, PI16, MYOZ1, FGFR3, FGFR2	701	334	19416	1.49268	1	0.549626	0.519007
GOTERM_CC_ALL	GO:0012506~vesicle membrane	58	6.59091	0.0970727	CHRM2, RAB3B, PIGR, SH3GL3, RAB3C, PTPRN, LRRK2, AQP4, AQP5, SLC6A4, SCGN, DMBT1, IYD, PLAU, LAMP3, CA4, CD36, SH3GL2, SLC6A17, ABCC8, SPHK1, DKK1, EREG, ELAPOR1, ARC, SCNN1B, RHOV, CEACAM8, STEAP1, CFTR, GRIA1, OCA2, TYRP1, HSD17B6, LRP2, ADCY8, CD1B, TMEM163, KIR2DL4, SEC14L3, ZPLD1, CFAP65, CD300LG, NTRK2, SYT4, ATP8B3, OSBPL6, WNT3A, ABCA3, OPRK1, NFASC, DIAPH3, TH, SYT12, SLCO4C1, CD207, ATP…	758	1313	20747	1.20906	1	0.410739	0.350068
GOTERM_BP_ALL	GO:0048511~rhythmic process	16	1.81818	0.0973544	GDF10, ROBO2, TOP2A, NTRK2, HLF, KCND2, PTPRN, OPRK1, TWIST1, NR0B2, SLC6A4, EREG, NR5A1, TH, BMAL2, SLIT3	701	287	19416	1.54412	1	0.550837	0.52015
GOTERM_MF_ALL	GO:0004896~cytokine receptor activity	8	0.909091	0.0980462	CNTFR, IL1R2, IL31RA, IL5RA, IL20RB, GFRA1, GFRA3, IL13RA2	725	104	19202	2.03735	1	0.841225	0.820919
GOTERM_BP_ALL	GO:0071621~granulocyte chemotaxis	7	0.795455	0.0980555	CCL14, CCL11, CCL7, EDN3, PLA2G1B, LBP, CCL26	701	88	19416	2.20322	1	0.554293	0.523414
GOTERM_BP_ALL	GO:0055088~lipid homeostasis	12	1.36364	0.0982702	PLA2G12B, FABP4, CAV3, ABCA3, AKR1C1, PLA2G10, LOC100652777, LPL, ANGPTL4, FGFR4, CES1, GPIHBP1	701	196	19416	1.69577	1	0.554565	0.52367
GOTERM_BP_ALL	GO:0070192~chromosome organization involved in meiotic cell cycle	6	0.681818	0.0983745	BRIP1, RAD51, CCNE1, SHOC1, TRIP13, NCAPH	701	68	19416	2.4439	1	0.554565	0.52367
GOTERM_BP_ALL	GO:0048813~dendrite morphogenesis	6	0.681818	0.0983745	ARC, SEMA3A, CTNND2, IGF2BP1, DCDC2, PHACTR1	701	68	19416	2.4439	1	0.554565	0.52367
GOTERM_BP_ALL	GO:0035082~axoneme assembly	8	0.909091	0.0990547	CLXN, DNAI2, SPAG6, PLA2G3, DNAAF6, HOATZ, CFAP65, DNAI1	701	109	19416	2.03285	1	0.554639	0.523741
GOTERM_BP_ALL	GO:0070507~regulation of microtubule cytoskeleton organization	11	1.25	0.0991241	TPX2, DIAPH3, CAV3, WNT3A, PLK1, FAM107A, STMND1, TPPP, SKA3, SKA1, AURKB	701	174	19416	1.751	1	0.554639	0.523741
GOTERM_BP_ALL	GO:0003351~epithelial cilium movement involved in extracellular fluid movement	5	0.568182	0.0995524	CFAP221, SPAG6, AQP4, DNAH9, DNAI1	701	49	19416	2.82628	1	0.554639	0.523741
GOTERM_BP_ALL	GO:0032892~positive regulation of organic acid transport	5	0.568182	0.0995524	SYT4, CYP4A11, PLA2G10, LOC100652777, PLA2G3	701	49	19416	2.82628	1	0.554639	0.523741
GOTERM_BP_ALL	GO:0021575~hindbrain morphogenesis	5	0.568182	0.0995524	NRXN1, LHX1, DLC1, KIF14, LHX5	701	49	19416	2.82628	1	0.554639	0.523741
GOTERM_BP_ALL	GO:0055010~ventricular cardiac muscle tissue morphogenesis	5	0.568182	0.0995524	COL11A1, TNNC1, PKP2, LRP2, FGFR2	701	49	19416	2.82628	1	0.554639	0.523741
GOTERM_BP_ALL	GO:0032506~cytokinetic process	5	0.568182	0.0995524	ANLN, KIF20A, IQGAP3, AURKB, CEP55	701	49	19416	2.82628	1	0.554639	0.523741
GOTERM_BP_ALL	GO:0015721~bile acid and bile salt transport	4	0.454545	0.0996448	SLC10A2, AKR1C1, SLCO1B3, NR0B2	701	31	19416	3.57388	1	0.554639	0.523741
GOTERM_BP_ALL	GO:0042119~neutrophil activation	4	0.454545	0.0996448	SCNN1B, GKN2, CTSG, DNASE1L3	701	31	19416	3.57388	1	0.554639	0.523741
GOTERM_BP_ALL	GO:0099505~regulation of presynaptic membrane potential	4	0.454545	0.0996448	GRIA1, CASR, KCNA4, SCN1A	701	31	19416	3.57388	1	0.554639	0.523741
GOTERM_BP_ALL	GO:0098868~bone growth	4	0.454545	0.0996448	MMP13, STC1, FGFR3, FGFR2	701	31	19416	3.57388	1	0.554639	0.523741
GOTERM_BP_ALL	GO:0001819~positive regulation of cytokine production	26	2.95455	0.0996478	CALCA, PLA2G1B, LRRK2, IL20RB, PLA2G3, LPL, TWIST1, CLU, AGER, KIR2DL4, WNT11, LBP, CD36, ELANE, IL33, CHIA, TSLP, ABCC8, WNT3A, SPHK1, SULF1, ADRA2A, EREG, AIM2, PAEP, TRIM15	701	527	19416	1.36648	1	0.554639	0.523741

## Sheet: KEGG
Supplementary table 5. Functional enrichment analysis-KEGG
Category	Term	Count	%	PValue	Genes	List Total	Pop Hits	Pop Total	Fold Enrichment	Bonferroni	Benjamini	FDR
KEGG_PATHWAY	hsa04110:Cell cycle	21	2.38636	8.40255e-06	CDCA5, PLK1, BUB1B, TTK, KNL1, CDC6, PKMYT1, CDC25C, NDC80, AURKB, TICRR, SGO1, CCNA2, CDC20, CCNB2, CDC45, ESPL1, ORC1, CCNE1, TRIP13, BUB1	357	158	8534	3.17722	0.00231643	0.0023191	0.00228549
KEGG_PATHWAY	hsa00980:Metabolism of xenobiotics by cytochrome P450	12	1.36364	0.000402932	ALDH3A1, CYP2A6, ADH1C, GSTA3, ADH1B, GSTA2, ADH1A, AKR1C1, UGT2B15, GSTA1, ADH7, CYP2F1	357	79	8534	3.6311	0.105269	0.0556046	0.0547988
KEGG_PATHWAY	hsa00350:Tyrosine metabolism	8	0.909091	0.000606809	ALDH3A1, DDC, ADH1C, TH, ADH1B, ADH1A, TYRP1, ADH7	357	36	8534	5.31217	0.154249	0.0558264	0.0550174
KEGG_PATHWAY	hsa00982:Drug metabolism - cytochrome P450	11	1.25	0.000836973	ALDH3A1, CYP2A6, ADH1C, GSTA3, ADH1B, GSTA2, ADH1A, UGT2B15, GSTA1, FMO2, ADH7	357	73	8534	3.60209	0.206341	0.0577512	0.0569142
KEGG_PATHWAY	hsa04976:Bile secretion	12	1.36364	0.00123235	SLC10A2, UGT2B15, SLCO1B3, SLC2A1, SCTR, AQP4, ADCY2, ATP1A2, ADCY8, BAAT, NR0B2, CFTR	357	90	8534	3.1873	0.28847	0.0680256	0.0670398
KEGG_PATHWAY	hsa04820:Cytoskeleton in muscle cells	21	2.38636	0.00162802	FBN3, MYBPC1, TRIM63, ACTN2, COL11A1, ELN, TNNC1, FHL1, FHL2, ATP1A2, MYH2, DES, DIAPH3, SGCA, MYBPHL, TNNT1, PKP2, XIRP1, COL6A6, MYOZ1, SGCG	357	232	8534	2.16379	0.362181	0.074889	0.0738036
KEGG_PATHWAY	hsa00983:Drug metabolism - other enzymes	10	1.13636	0.00636854	CDA, CYP2A6, RRM2, GSTA3, GSTA2, DPYS, UGT2B15, GSTA1, TK1, CES1	357	81	8534	2.95121	0.828528	0.22484	0.221581
KEGG_PATHWAY	hsa00830:Retinol metabolism	9	1.02273	0.00704132	CYP27C1, CYP2A6, ADH1C, ADH1B, ADH1A, UGT2B15, ALDH1A1, HSD17B6, ADH7	357	68	8534	3.16387	0.857766	0.22484	0.221581
KEGG_PATHWAY	hsa00591:Linoleic acid metabolism	6	0.681818	0.00739955	PLA2G4F, PLA2G12B, PLA2G1B, ALOX15, PLA2G10, PLA2G3	357	30	8534	4.78095	0.871248	0.22484	0.221581
KEGG_PATHWAY	hsa04814:Motor proteins	17	1.93182	0.00814637	DNAI2, TNNC1, KIF14, DNAH9, KIF23, KIF11, KIF6, CENPE, MYH2, KIF18B, TNNT1, TUBB3, KIF4A, DYNLRB2, KIF2C, KIF20A, DNAI1	357	197	8534	2.06285	0.895399	0.22484	0.221581
KEGG_PATHWAY	hsa04020:Calcium signaling pathway	20	2.27273	0.00976275	CHRM2, NTRK2, CHRM1, SPHK1, TNNC1, VEGFD, ADCY2, ADRB1, ADCY8, ADRA1A, FGF5, SLC8A3, P2RX2, ERBB4, ITPKA, CASQ2, DRD1, FGFR4, FGFR3, FGFR2	357	254	8534	1.88226	0.933314	0.244956	0.241406
KEGG_PATHWAY	hsa04610:Complement and coagulation cascades	10	1.13636	0.0108228	FGB, CPB2, C6, C7, PLAU, F11, C4BPA, MASP1, C8B, CLU	357	88	8534	2.71645	0.95038	0.245506	0.241948
KEGG_PATHWAY	hsa04080:Neuroactive ligand-receptor interaction	26	2.95455	0.0115637	GRIA1, CHRM2, CALCA, CHRM1, CHRNA2, ADRB1, ADRA1A, P2RY6, UCN3, UCN2, CNR1, PENK, KISS1R, CTSG, DRD1, PRSS3, EDN3, HTR1D, SCTR, OPRK1, SSTR1, ADRA2A, GAL, P2RX2, NMUR2, AGTR2	357	370	8534	1.67979	0.959651	0.245506	0.241948
KEGG_PATHWAY	hsa04972:Pancreatic secretion	11	1.25	0.0127857	CPB2, PLA2G12B, PLA2G1B, PLA2G10, SCTR, PLA2G3, ADCY2, ATP1A2, ADCY8, PRSS3, CFTR	357	106	8534	2.48068	0.971322	0.248149	0.244553
KEGG_PATHWAY	hsa03320:PPAR signaling pathway	9	1.02273	0.0134864	FABP4, ACADL, MMP1, SLC27A6, LPL, CD36, HMGCS2, ANGPTL4, RXRG	357	76	8534	2.83083	0.976425	0.248149	0.244553
KEGG_PATHWAY	hsa05322:Systemic lupus erythematosus	13	1.47727	0.0146232	H2BC9, H2AC8, H2BC7, H2BC8, H2AC7, C8B, H2AC13, H2AC14, C6, C7, CTSG, H3C4, ELANE	357	141	8534	2.20399	0.982851	0.252251	0.248595
KEGG_PATHWAY	hsa04657:IL-17 signaling pathway	10	1.13636	0.0172878	FOSL1, MMP13, CCL11, CCL7, MMP1, MMP3, FOSB, IL17C, MAPK4, S100A7	357	95	8534	2.51629	0.991878	0.280673	0.276605
KEGG_PATHWAY	hsa05202:Transcriptional misregulation in cancer	16	1.81818	0.0184133	IL1R2, ZBTB16, MMP3, TMPRSS2, HMGA2, HOXA11, HOXA10, CCNA2, WT1, PLAU, PAX7, TSPAN7, PROM1, RXRG, H3C4, ELANE	357	198	8534	1.9317	0.99408	0.282337	0.278246
KEGG_PATHWAY	hsa00592:alpha-Linolenic acid metabolism	5	0.568182	0.02152	PLA2G4F, PLA2G12B, PLA2G1B, PLA2G10, PLA2G3	357	26	8534	4.59707	0.997532	0.312606	0.308076
KEGG_PATHWAY	hsa04114:Oocyte meiosis	12	1.36364	0.0305185	SGO1, CDC20, CCNB2, AR, ESPL1, CCNE1, PLK1, ADCY2, PKMYT1, ADCY8, CDC25C, BUB1	357	139	8534	2.06372	0.999807	0.381747	0.376214
KEGG_PATHWAY	hsa05414:Dilated cardiomyopathy	10	1.13636	0.0308725	SLC8A3, DES, SGCA, CAV3, TNNC1, CACNA2D2, ADRB1, ADCY2, ADCY8, SGCG	357	105	8534	2.27664	0.999826	0.381747	0.376214
KEGG_PATHWAY	hsa00910:Nitrogen metabolism	4	0.454545	0.0316862	CA3, CPS1, CA4, CA8	357	17	8534	5.62465	0.999862	0.381747	0.376214
KEGG_PATHWAY	hsa04512:ECM-receptor interaction	9	1.02273	0.0318122	FRAS1, TNXB, IBSP, TNR, COL6A6, CD36, HMMR, NPNT, FREM2	357	89	8534	2.41734	0.999867	0.381747	0.376214
KEGG_PATHWAY	hsa04918:Thyroid hormone synthesis	8	0.909091	0.0362729	DUOX1, GPX2, TTR, IYD, ADCY2, ATP1A2, LRP2, ADCY8	357	75	8534	2.54984	0.999963	0.417139	0.411093
KEGG_PATHWAY	hsa00590:Arachidonic acid metabolism	7	0.795455	0.0466865	PLA2G4F, PLA2G12B, PLA2G1B, ALOX15, PLA2G10, PLA2G3, PTGDS	357	63	8534	2.65608	0.999998	0.515419	0.507949
KEGG_PATHWAY	hsa04970:Salivary secretion	9	1.02273	0.0490813	DMBT1, TRPV6, ADRB1, ADCY2, ATP1A2, AQP5, ADCY8, ADRA1A, CST5	357	97	8534	2.21797	0.999999	0.521017	0.513466
KEGG_PATHWAY	hsa05412:Arrhythmogenic right ventricular cardiomyopathy	8	0.909091	0.0670473	SLC8A3, DES, SGCA, CAV3, ACTN2, PKP2, CACNA2D2, SGCG	357	86	8534	2.2237	1	0.685373	0.67544
KEGG_PATHWAY	hsa04974:Protein digestion and absorption	9	1.02273	0.0715194	SLC8A3, CPB2, COL25A1, COL11A1, ELN, COL12A1, COL6A6, ATP1A2, PRSS3	357	105	8534	2.04898	1	0.704977	0.69476
KEGG_PATHWAY	hsa03440:Homologous recombination	5	0.568182	0.0900715	BRIP1, RAD51, EME1, XRCC2, RAD54L	357	41	8534	2.91521	1	0.851149	0.838814
KEGG_PATHWAY	hsa05034:Alcoholism	13	1.47727	0.0939346	H2BC9, NTRK2, H2AC8, DDC, H2BC7, H2BC8, H2AC7, H2AC13, H2AC14, TH, FOSB, DRD1, H3C4	357	188	8534	1.65299	1	0.851149	0.838814
KEGG_PATHWAY	hsa00480:Glutathione metabolism	6	0.681818	0.0986745	GPX2, RRM2, GGT6, GSTA3, GSTA2, GSTA1	357	59	8534	2.43099	1	0.851149	0.838814
